# Supplementary material for: Epigenetic dysregulation of enhancers in neurons is associated with Alzheimer’s disease pathology and cognitive symptoms
Source: Nat Commun. 2019 May 21;10:2246. doi: 10.1038/s41467-019-10101-7 (PMC6529540; doi:10.1038/s41467-019-10101-7)
Supplement: Supplementary file 3 — Supplementary Data 1 [file 41467_2019_10101_MOESM3_ESM.xlsx]

## Sheet: DMR_Braak1-6
chr	start	end	P.Value	FDR	AverageMethylation_braak12	AverageMethylation_braak34	AverageMethylation_braak56	Gene
chrX	123365247	123365377	6.25059e-08	1.79802e-05	6.42992	5.9518	5.58915	SH2D1A, STAG2
chrX	142719510	142721218	0.000147186	0.00579163	7.10131	7.30704	7.91358	SLITRK4
chrX	149706793	149706948	0.000809294	0.0180511	0.708186	0.972467	0.666403	MTM1, MAMLD1, TMEM185A
chr1	3074374	3074841	1.73242e-07	4.04077e-05	21.9469	21.1883	20.9675	ARHGEF16, PRDM16
chr1	3076715	3076863	0.00114575	0.0228995	4.19069	4.15411	3.66304	ARHGEF16, PRDM16
chr1	3631478	3631635	0.00302958	0.0417731	13.6621	12.7027	12.5247	SMIM1, TP73
chr1	4490982	4491084	0.00122585	0.0235276	8.20931	7.98995	10.7204	AJAP1
chr1	4718926	4718935	0.00126996	0.0239744	1.51088	1.04869	0.855864	AJAP1, BC037321
chr1	4732008	4732448	6.06867e-05	0.00301338	10.0018	9.81428	9.56018	AJAP1
chr1	4734791	4735118	7.37156e-07	0.000117131	3.49385	3.33083	2.90572	AJAP1
chr1	4736219	4736639	4.50962e-15	9.4048e-12	8.96575	8.55948	8.25872	AJAP1
chr1	4745539	4747588	1.19687e-07	2.98038e-05	6.308	6.0365	5.88522	AJAP1
chr1	4766316	4766750	5.46389e-05	0.00278775	6.42468	6.70684	6.86391	AJAP1, KCNAB2, NPHP4
chr1	4787271	4789101	8.82129e-06	0.000766533	7.13511	6.81898	6.74017	AJAP1, KCNAB2, NPHP4
chr1	4804168	4804392	0.000549412	0.0137221	2.66611	2.38603	2.21565	AJAP1
chr1	4811356	4811792	8.84684e-05	0.00392035	15.709	15.793	15.8888	AJAP1
chr1	5325596	5325649	0.00169628	0.0287902	11.9292	10.2035	9.17208	NONE
chr1	5504636	5504787	7.1164e-08	1.94639e-05	22.548	23.5431	24.4706	NPHP4
chr1	5780313	5780451	3.27188e-08	1.02996e-05	12.6134	12.2772	11.9609	NPHP4
chr1	5996287	5996472	5.57285e-05	0.00282606	3.28444	2.87096	2.80906	NPHP4
chr1	6076476	6076653	0.00182873	0.0298245	0.995497	0.863403	0.705922	KCNAB2, NPHP4
chr1	6930138	6930260	0.00327253	0.0430694	23.0453	20.5648	20.2138	CAMTA1
chr1	7035488	7035609	0.000878588	0.0190368	8.42629	7.99478	7.04344	CAMTA1
chr1	7730690	7731447	0.000571175	0.0142019	7.02358	6.79891	7.11922	VAMP3, CAMTA1
chr1	9897117	9897191	0.00238589	0.0359586	30.7822	29.7001	28.3924	CLSTN1, CTNNBIP1
chr1	11166894	11166901	0.00369995	0.0466944	30.1226	29.5427	29.2638	ANGPTL7, EXOSC10, FBXO44, FBXO2
chr1	11542883	11542992	0.00136544	0.0250893	2.1289	1.80749	1.49595	PTCHD2, FBXO2, UBIAD1, MTOR
chr1	11997628	11997701	0.00327253	0.0430694	6.25941	5.40943	5.14407	MFN2, PLOD1, MIIP
chr1	14098850	14098886	0.00272792	0.0390456	16.6986	14.3721	15.8305	PRDM2
chr1	14587076	14587163	0.00122969	0.0235276	2.9113	3.1806	2.87722	KAZN, PRDM2
chr1	14956104	14956218	0.000174095	0.00645466	10.1276	9.89004	9.69939	TMEM51, KAZN
chr1	15016205	15016978	4.14303e-06	0.000429331	5.83461	5.40518	5.27504	TMEM51, KAZN
chr1	15318567	15318674	4.70618e-05	0.00250057	23.9867	23.2088	22.8253	TMEM51, KAZN
chr1	23133448	23133546	0.00146945	0.0264424	9.32266	9.73899	9.17386	KDM1A, EPHB2, CDC42, MIR4253
chr1	23243242	23243378	0.00274545	0.0390456	2.8889	2.79759	2.65887	KDM1A, EPHB2
chr1	24795363	24795493	0.00274545	0.0390456	5.49986	5.39429	3.51094	RCAN3, NIPAL3
chr1	26235815	26235936	0.00259588	0.0380912	7.33794	7.34138	6.84601	STMN1, SEPN1, MTFR1L, LOC646471, RCAN3, EXTL1, PAFAH2, PDIK1L
chr1	26859065	26859091	0.000541192	0.0136393	6.90536	5.58509	5.12231	RPS6KA1, HMGN2
chr1	33342740	33342917	0.00276156	0.0390456	18.4563	17.5501	17.537	HPCA, FNDC5, S100PBP, YARS
chr1	35377094	35377395	0.000248057	0.00817902	4.15877	3.34453	2.56902	SMIM12, DLGAP3, ZMYM1
chr1	35897833	35899066	7.8565e-05	0.00362093	6.13178	5.53059	5.32786	KIAA0319L, ZMYM4, C1orf94, C1orf216
chr1	36025972	36026246	0.000610876	0.0149425	5.59857	5.6364	5.55554	KIAA0319L, NCDN, C1orf216
chr1	37881611	37881837	0.00137158	0.0250914	2.78032	2.56583	2.45768	GRIK3, ZC3H12A
chr1	42885316	42885501	1.64166e-05	0.00118058	4.11128	3.86576	3.3081	ZMYND12, RIMKLA
chr1	44963761	44963849	5.92312e-06	0.000567939	20.3467	19.0696	18.2217	RNF220, TMEM53, MIR5584
chr1	45063449	45064002	0.00170984	0.0288735	15.9331	13.9969	14.7519	TMEM53, RNF220, MIR5584, ERI3
chr1	45101168	45103183	0.000352184	0.0101308	25.1108	24.4471	23.9113	TMEM53, RNF220, ERI3, ARTN, DMAP1
chr1	45106193	45106358	9.79107e-06	0.000825021	48.7275	47.324	46.6086	TMEM53, RNF220, ERI3, ARTN, DMAP1
chr1	53601130	53601262	0.00268773	0.0390456	2.45405	2.49641	2.42824	SLC1A7, PODN
chr1	53648209	53648286	0.000310598	0.00950201	20.3061	19.6489	19.5334	SLC1A7, CPT2, ZYG11A
chr1	53771214	53771365	0.000332611	0.00963417	5.75486	5.3837	5.23891	MAGOH, LRP8
chr1	54769816	54769902	0.00238589	0.0359586	15.0191	14.5237	13.7982	C1orf191, SSBP3, TTC4
chr1	61800758	61801131	0.00244308	0.0365892	13.4821	12.4249	11.8621	NFIA, TM2D1
chr1	70049776	70049792	0.00272792	0.0390456	18.0269	16.5576	16.2618	LRRC7
chr1	88426837	88427024	0.000319631	0.00950201	18.5543	18.9139	20.2358	NONE
chr1	90295123	90295327	0.000490344	0.0127033	23.4853	22.6581	22.5348	ZNF326, LRRC8D, RBMXL1, CCBL2, 7SK, GEMIN8P4
chr1	91179273	91179409	0.000260211	0.00844623	4.59324	3.85525	3.70169	BARHL2
chr1	91247280	91247416	0.00174194	0.0289747	14.5121	14.3309	15.0036	BARHL2, ZNF644
chr1	94560747	94560902	0.000443842	0.0118292	10.1717	9.70209	11.2407	GCLM, ABCA4, ARHGAP29
chr1	101789565	101789645	0.00329655	0.0430694	24.5779	23.8753	22.7273	S1PR1, RNPC3, AMY2B
chr1	109202873	109203030	5.20502e-05	0.00266382	29.7435	29.4376	29.0859	HENMT1, NBPF6
chr1	109779806	109779929	0.000201707	0.00719075	21.8219	21.7648	21.9395	CELSR2, SARS, KIAA1324, AMIGO1, SORT1, SYPL2, ATXN7L2, CYB561D1, MYBPHL
chr1	109800874	109801890	0.000578461	0.0143617	1.0869	0.984192	0.843878	CELSR2, PSRC1, SORT1, MYBPHL
chr1	109813302	109813425	0.00329498	0.0430694	11.7828	11.6382	11.5533	PSRC1, CELSR2, SORT1, MYBPHL
chr1	109822325	109822455	0.00276156	0.0390456	15.8055	16.8525	17.8587	PSRC1, CELSR2, SORT1, MYBPHL
chr1	110608517	110608644	0.00122585	0.0235276	8.29432	7.86282	7.02019	ALX3, STRIP1, RSBN1
chr1	110744426	110744491	0.00327253	0.0430694	1.21406	1.15365	1.65199	KCNC4, SLC6A17
chr1	110757820	110758025	0.000924212	0.0196929	3.81588	3.52851	3.44373	RBM15, KCNC4
chr1	111150922	111151276	1.12498e-05	0.000911125	11.3608	11.2181	10.8294	KCNA2
chr1	112535050	112536484	0.00161485	0.0283005	6.51839	6.18512	5.81267	KCND3
chr1	116708442	116708995	4.60613e-05	0.00247899	8.43104	8.39117	8.54732	ATP1A1, SLC22A15
chr1	118513047	118513170	0.00226107	0.0344195	12.3397	11.8176	11.6701	WDR3, SPAG17
chr1	151293170	151293255	0.00238589	0.0359586	14.7803	14.6938	14.6247	PI4KB, ZNF687, TNFAIP8L2, SCNM1, TNFAIP8L2-SCNM1, SEMA6C, LYSMD1, TMOD4, OTUD7B
chr1	153901957	153902853	0.00302958	0.0417731	7.91803	6.30677	6.1518	GATAD2B, DENND4B, CREB3L4, CRTC2, SLC39A1, JTB, RAB13
chr1	156232433	156232607	0.00339643	0.0437576	4.98169	4.7078	4.47384	PAQR6, SMG5, LMNA, SEMA4A, SLC25A44, PMF1, PMF1-BGLAP, RXFP4, RIT1, SNORA42, SCARNA4, KIAA0907, ARHGEF2, SSR2, FDPS, RUSC1, RUSC1-AS1, MIR555, MEX3A, TMEM79, AF086351, C1orf85, VHLL
chr1	156377206	156377953	2.4323e-05	0.00153134	3.06547	2.78476	2.77144	C1orf61, RHBG, Y_RNA, MEF2D
chr1	156384401	156384965	1.28198e-11	1.12571e-08	8.93866	8.23845	7.62527	C1orf61, RHBG, Y_RNA, MEF2D
chr1	156392520	156392614	1.52797e-05	0.00111321	1.49528	1.3287	1.38217	C1orf61, RHBG, Y_RNA, MEF2D
chr1	156402083	156402757	7.00506e-06	0.000640544	12.1716	12.0059	12.453	C1orf61, BC016978, MIR9-1, RXFP4, RIT1, SNORA42, SCARNA4, KIAA0907, ARHGEF2, TSACC, CCT3, LMNA, SEMA4A, RHBG
chr1	166058524	166058635	4.093e-06	0.000426798	26.7544	26.241	24.7702	UCK2
chr1	174021177	174021647	0.000446553	0.0118824	20.9961	19.5415	18.7101	RABGAP1L, RC3H1
chr1	175343104	175343340	9.10003e-05	0.00394482	2.35532	2.02588	1.89738	TNN, TNR
chr1	175719506	175719651	0.000720175	0.0168283	5.80885	5.60107	5.21745	TNR, RFWD2
chr1	176953237	176953378	5.92432e-07	9.78628e-05	20.3035	19.827	19.0538	ASTN1, PAPPA2
chr1	181130716	181130860	1.01917e-07	2.6225e-05	18.7298	17.4592	15.3041	CACNA1E, MR1, ACBD6
chr1	190547347	190547903	0.000153399	0.00595253	18.5001	18.7738	20.8732	FAM5C
chr1	201577937	201578035	0.00298251	0.0413291	12.0689	11.1121	9.60851	CSRP1, ENSG00000269690, NAV1
chr1	203115027	203115954	0.000178869	0.00660233	7.34967	6.7594	5.96003	ADORA1, MYBPH, PPFIA4, PRELP, OPTC, CHIT1
chr1	204237907	204237968	0.00275084	0.0390456	10.6241	11.041	11.2918	GOLT1A, PLEKHA6, TMEM183A, LOC401980
chr1	204867725	204867973	0.00219041	0.0343699	1.99979	1.8693	1.84966	CNTN2, NFASC, TMEM81
chr1	205025474	205025999	0.00246629	0.0368707	12.0649	11.5799	11.1975	CNTN2, TMEM81, NFASC, AX746920, CDK18, TMCC2, LEMD1-AS1, KLHDC8A
chr1	205227360	205227489	0.00274545	0.0390456	12.5261	12.6598	12.4942	TMCC2, NUAK2, TMEM81, CNTN2, U6, ELK4, LEMD1-AS1, KLHDC8A
chr1	205490961	205491162	5.57285e-05	0.00282606	4.00072	4.19803	4.44879	MFSD4, CDK18, CNTN2, TMCC2, DSTYK, RBBP5, TRNA_Lys, LEMD1-AS1, KLHDC8A, NUCKS1, ELK4, SLC45A3, CTSE, C1orf186
chr1	208058954	208059060	1.75281e-05	0.0012185	6.37218	5.60282	5.36103	CD34, CD46
chr1	209769371	209769584	0.00322803	0.0430694	7.83144	7.95162	8.14402	CAMK1G, LAMB3, HSD11B1
chr1	209786560	209786736	9.49294e-05	0.00406117	13.8247	14.0482	14.7853	CAMK1G, LAMB3, HSD11B1
chr1	213554343	213554492	0.000239248	0.00798321	8.46494	8.10981	7.61954	RPS6KC1
chr1	214078614	214079700	4.37494e-05	0.00237757	14.0237	12.2556	11.2187	PROX1
chr1	217215928	217215933	0.00369995	0.0466944	10.6836	9.80187	9.83935	ESRRG, GPATCH2
chr1	224885602	224885720	0.00387103	0.0479467	12.2915	9.91911	10.7551	DNAH14, CNIH3
chr1	226047017	226047103	3.33594e-05	0.00193926	25.8495	25.0694	24.2869	TMEM63A, EPHX1, ENAH
chr1	228879429	228879584	0.000610794	0.0149425	29.7519	29.9941	31.4069	TMEM78, RHOU, SPHAR, RAB4A
chr1	229994704	229995273	1.13884e-05	0.000917894	16.1991	15.3944	15.093	GALNT2, URB2
chr1	230289992	230290141	1.32214e-05	0.00100724	20.2084	19.5345	19.068	GALNT2, PGBD5
chr1	230452941	230453023	0.00226107	0.0344195	11.9046	11.6747	11.868	PGBD5, GALNT2, CCSAP
chr1	230469368	230470031	0.000284345	0.00898486	2.00089	1.80169	1.60776	PGBD5, GALNT2, CCSAP
chr1	230489678	230490001	0.000289976	0.00909391	14.7569	15.514	15.5473	PGBD5, GALNT2, URB2, TAF5L, COG2
chr1	230491064	230491155	1.00884e-05	0.000837384	12.0331	12.2103	12.2493	PGBD5, GALNT2, URB2, TAF5L, COG2
chr1	230633161	230633165	0.000999985	0.0205465	4.54263	5.37749	5.96177	COG2, PGBD5
chr1	233141992	233142037	0.000504484	0.0129291	25.5067	25.8637	27.853	NTPCR, PCNXL2
chr1	234366363	234366474	0.00174194	0.0289747	7.12791	6.34623	5.77502	COA6, SLC35F3, KIAA1804
chr1	234417665	234417802	3.73911e-06	0.000402474	9.63778	8.70249	8.19582	COA6, SLC35F3
chr1	239376278	239376450	0.0020277	0.0322499	8.43518	8.27906	7.3994	CHRM3
chr1	242613410	242613531	0.00274545	0.0390456	38.6883	37.7634	37.4005	MAP1LC3C, PLD5
chr1	243633862	243634910	2.84299e-05	0.00173746	3.04963	3.01257	3.11936	SDCCAG8, AKT3
chr1	245676902	245677101	0.00191338	0.030993	27.3653	25.4933	24.9015	KIF26B
chr2	2837378	2838476	8.44819e-07	0.000129972	1.93983	2.07614	2.36776	TRAPPC12, MYT1L
chr2	2843236	2844930	0.000411017	0.0114039	7.28275	7.27656	7.64716	TRAPPC12, MYT1L
chr2	2881039	2881640	0.00174362	0.0289747	12.8764	12.4848	11.7308	MYT1L, TRAPPC12, TSSC1
chr2	3143789	3143917	0.00117215	0.0228995	6.20741	6.29252	5.65807	TRAPPC12
chr2	3287278	3287363	2.90868e-11	2.10993e-08	6.16914	6.17573	5.52006	TRAPPC12
chr2	3482857	3483007	1.12481e-05	0.000911125	8.66207	8.47731	8.08655	ADI1, TRAPPC12
chr2	6122676	6123382	0.00170095	0.02884	8.20893	8.46506	9.07242	SOX11
chr2	7098252	7098725	0.00379907	0.0478368	6.36956	6.73619	5.83659	RNF144A, RNF144A-AS1
chr2	7174671	7176391	0.00108652	0.0218405	14.0885	13.6597	13.6268	RNF144A, RNF144A-AS1, KIDINS220
chr2	7540924	7541052	0.000612605	0.0149425	2.34755	1.95866	1.70511	RNF144A
chr2	8129864	8129990	6.5685e-05	0.00310725	14.1415	12.8415	11.7161	NONE
chr2	8272548	8272684	0.0018892	0.0306312	6.00206	6.79253	7.75429	ID2
chr2	9056810	9056864	9.92744e-05	0.00420379	7.67474	7.85494	7.81841	KIDINS220, MBOAT2
chr2	11696515	11696945	0.00383269	0.0479467	1.95913	2.00589	1.85023	GREB1, NTSR2
chr2	11753231	11753379	0.00339643	0.0437576	19.5728	19.0525	18.7885	NTSR2, GREB1
chr2	11838325	11838575	1.49252e-09	7.80994e-07	8.7873	8.22008	7.71351	LPIN1
chr2	15797984	15798127	8.81048e-07	0.000132427	14.8884	14.1182	13.8546	MYCN, DDX1
chr2	16169011	16169087	0.00327253	0.0430694	21.3757	20.5147	20.7723	MYCN
chr2	16212738	16213593	0.000243311	0.00808646	18.3639	17.5131	16.7941	MYCN
chr2	18380961	18381027	0.00117202	0.0228995	9.0043	8.87509	8.7213	KCNS3, RDH14
chr2	22113063	22113828	0.000234803	0.00798321	9.69709	9.01176	8.88514	NONE
chr2	23917529	23918004	0.00146945	0.0264424	23.5582	23.5389	24.3774	ATAD2B
chr2	26638012	26638107	0.00327253	0.0430694	1.48521	1.16544	1.05256	DRC1, OTOF
chr2	27128404	27128546	0.00179151	0.0295935	2.61148	2.40159	2.28175	MAPRE3, DPYSL5
chr2	27192365	27192654	7.81791e-08	2.07038e-05	16.5119	16.1106	15.7267	MAPRE3, CAD, SLC30A3, DNAJC5G, TRIM54, EMILIN1, KHK, OST4
chr2	30249011	30250072	2.22301e-05	0.00143755	16.2704	14.6986	14.4123	LBH, ALK
chr2	31044576	31044694	0.00154998	0.027283	12.6978	11.7353	11.5295	CAPN13, GALNT14
chr2	31046296	31046388	6.50818e-06	0.000606606	6.08019	5.30791	5.31779	CAPN13, GALNT14
chr2	36588843	36589039	0.00127172	0.0239744	33.7038	37.9623	43.4055	CRIM1, FEZ2, FAM98A
chr2	47279585	47279652	0.00329498	0.0430694	19.0711	18.5976	17.5666	TTC7A, CALM2, C2orf61, AX747384
chr2	50570682	50570820	0.000248057	0.00817902	4.941	5.45843	4.99375	NONE
chr2	54871993	54872097	2.04572e-06	0.000258567	18.2395	17.8392	17.9449	EML6, SPTBN1, C2orf73, ACYP2
chr2	55167016	55167069	0.00238589	0.0359586	17.9237	17.926	20.1632	RTN4, EML6, SPTBN1, ACYP2, RPS27A, CLHC1
chr2	60522514	60522892	0.000135823	0.00548684	16.9355	15.6974	15.3164	BCL11A
chr2	65040924	65041048	0.00219808	0.0343699	27.3109	26.0134	24.8434	SLC1A4, SERTAD2
chr2	73231653	73231719	0.00329655	0.0430694	30.9732	30.2624	22.3207	SFXN5, EMX1
chr2	79967857	79968015	0.00329498	0.0430694	14.7973	13.9693	13.4852	CTNNA2, LRRTM1
chr2	80493538	80493651	2.15421e-07	4.4926e-05	7.27546	7.46701	6.61256	LRRTM1
chr2	86078743	86078902	0.000421466	0.0114153	5.2727	4.58262	4.37075	ST3GAL5, ATOH8, BC036617, POLR1A
chr2	86253816	86256093	0.00306544	0.0422327	9.81616	9.31568	9.0272	ST3GAL5, POLR1A, BC036617
chr2	113676140	113676263	0.00127172	0.0239744	19.8781	21.1889	23.3179	IL36G, IL37, IL1B
chr2	120396260	120397070	0.00127946	0.0240932	7.30832	7.48407	7.67721	TMEM177, ENSG00000163075
chr2	121198699	121198759	1.7207e-05	0.0012185	18.4455	17.27	16.946	GLI2, INHBB
chr2	121605941	121606069	0.000138495	0.00555443	3.60482	3.08197	2.84316	GLI2, TFCP2L1
chr2	121616481	121616573	0.00329498	0.0430694	24.654	24.2194	22.3971	GLI2, TFCP2L1
chr2	127138797	127138911	2.06368e-08	7.64782e-06	7.0568	6.68356	6.38066	GYPC
chr2	127827386	127829645	1.90505e-05	0.0012973	2.76566	2.71307	2.60945	BIN1, GYPC
chr2	127934897	127935077	0.00302958	0.0417731	6.11487	6.43435	6.46689	BIN1, CYP27C1
chr2	128948480	128949637	1.9541e-05	0.00130933	8.94536	8.63794	8.58184	UGGT1, HS6ST1
chr2	134418239	134418358	0.000332533	0.00963417	14.7076	13.765	12.8738	MGAT5, NCKAP5
chr2	135129820	135129914	0.000237611	0.00798321	21.0036	19.9843	20.0774	MGAT5, TMEM163, MIR128-1
chr2	135335902	135336106	1.41925e-05	0.00106661	28.0709	27.5793	27.8207	TMEM163, MGAT5
chr2	135938709	135939998	0.00199189	0.03214	13.4382	13.6253	14.6061	RAB3GAP1, ZRANB3, UBXN4
chr2	152831744	152831889	0.000720175	0.0168283	2.59718	2.3725	2.22748	ARL5A, CACNB4, KIF5C
chr2	153285950	153286064	5.98477e-05	0.00298682	6.29195	6.40485	5.61808	ARL6IP6, FMNL2, STAM2
chr2	158272258	158272410	0.000424207	0.0114153	20.8025	20.5619	20.0137	ERMN, CYTIP
chr2	160007076	160007206	4.81971e-05	0.00252075	14.932	13.6675	13.3724	WDSUB1, TANC1
chr2	164571854	164571973	0.00182873	0.0298245	10.727	10.5866	10.7166	FIGN
chr2	168974609	168974727	0.00117215	0.0228995	15.3519	15.7976	16.5353	STK39, B3GALT1
chr2	184118513	184118676	0.000239248	0.00798321	14.885	16.049	17.1009	NUP35
chr2	200468228	200468491	0.000248057	0.00817902	26.5644	25.4295	24.9094	SATB2, FTCDNL1
chr2	206035232	206035376	0.00117005	0.0228995	4.44883	3.32508	3.32632	NRP2
chr2	207929523	207929672	1.99261e-06	0.000253776	7.10453	6.77389	6.71743	KLF7, CPO, MIR2355
chr2	213128961	213129087	0.000225887	0.007805	22.3738	21.1849	20.1623	ERBB4
chr2	219827311	219827452	0.000424207	0.0114153	1.88174	1.67527	1.62649	CDK5R2, FEV
chr2	222347529	222347639	0.00238589	0.0359586	2.80561	2.63419	2.32583	EPHA4
chr2	225076777	225076850	0.00329655	0.0430694	15.9288	15.3673	17.6264	SERPINE2, FAM124B
chr2	225577209	225577342	8.9056e-05	0.00392035	9.07303	8.90035	9.08336	CUL3, DOCK10
chr2	227848032	227848130	6.61156e-05	0.00310725	10.099	8.93102	8.19802	RHBDD1, COL4A4
chr2	228173877	228174008	0.00339643	0.0437576	12.8693	12.8982	11.9165	MFF, COL4A3
chr2	230308770	230309233	0.0034669	0.0445965	30.9401	28.3842	27.8002	PID1, DNER, U7
chr2	230510854	230510967	2.46112e-07	5.00748e-05	27.0997	26.2452	25.6346	PID1, DNER, COL4A3, MFF, LOC654841
chr2	233506638	233506733	4.70618e-05	0.00250057	19.3667	18.5487	18.3114	GIGYF2, EFHD1, SCARNA5, SCARNA6, ATG16L1, KCNJ13, AX748196
chr2	233519473	233519594	0.00117005	0.0228995	19.4437	17.4995	17.0138	GIGYF2, EFHD1, SCARNA5, SCARNA6, ATG16L1, KCNJ13, AX748196
chr2	233747005	233748348	2.03284e-05	0.00135663	11.9756	11.9295	13.4872	C2orf82, NGEF, SCARNA5, SCARNA6, ATG16L1
chr2	233751536	233752590	1.74874e-05	0.0012185	3.53014	3.4569	3.14357	C2orf82, NGEF, SCARNA5, SCARNA6, ATG16L1
chr2	234255135	234255391	0.00170984	0.0288735	24.544	23.9413	23.9496	DGKD, SAG
chr2	234375155	234375256	1.02734e-11	9.5223e-09	18.3203	17.5686	16.7693	USP40, DGKD
chr2	236223200	236223651	1.9423e-05	0.00130667	18.7248	18.0593	17.8853	AGAP1, SH3BP4
chr2	236407094	236407178	0.00201957	0.0322127	8.06653	7.47123	6.95217	AGAP1
chr2	236447180	236447306	6.50818e-06	0.000606606	23.2052	22.0989	20.8465	AGAP1
chr2	236552703	236553073	0.00108009	0.0217373	16.5748	17.5215	19.5913	AGAP1, GBX2
chr2	236621220	236621509	0.00149122	0.0266948	28.4213	27.926	28.2171	AGAP1, GBX2
chr2	236638215	236639050	0.000303108	0.00934759	9.60598	8.82492	8.89878	AGAP1, GBX2
chr2	236864366	236864447	0.000415582	0.0114039	18.3885	16.0443	15.1149	GBX2, AGAP1
chr2	236962593	236962719	0.000239248	0.00798321	24.1786	24.6074	27.0354	GBX2, AGAP1
chr2	238865298	238865433	0.00328628	0.0430694	14.3955	13.9511	13.1483	UBE2F, RAMP1
chr2	239091633	239091794	5.20031e-06	0.00051644	11.0931	11.5536	12.8313	ILKAP, FAM132B
chr2	239995329	239995501	3.74224e-07	6.7135e-05	4.45185	3.86352	3.5069	TWIST2, HDAC4
chr2	240007105	240007171	0.000421466	0.0114153	47.3322	47.8552	49.5788	TWIST2, HDAC4
chr2	240019598	240020038	0.00135872	0.0250893	9.55316	9.06113	8.51604	TWIST2, HDAC4
chr2	240041822	240041958	0.00387103	0.0479467	13.9241	13.957	13.5441	HDAC4, TWIST2, MIR4269, MGC16025
chr2	240234053	240234229	0.000629786	0.015184	23.9869	25.3161	26.0366	HDAC4, TWIST2
chr2	240829358	240829942	0.00144689	0.0264113	8.70157	8.6555	8.55057	HDAC4, NDUFA10
chr2	241658182	241658440	0.000924212	0.0196929	9.3921	9.30575	9.26483	AQP12A, KIF1A
chr2	241703163	241703705	0.000695264	0.0164536	3.81191	3.64527	3.7992	KIF1A, AQP12A
chr2	241710362	241710970	0.00295568	0.0413291	3.89542	4.01162	3.88169	KIF1A, AQP12A
chr2	241732993	241733433	0.000457346	0.0119633	3.04373	2.58016	2.29919	KIF1A, AQP12A
chr2	242501963	242502084	0.000356958	0.0102328	7.72192	7.50307	7.10035	BOK, THAP4, DKFZp686L08115, HDLBP, 5S_rRNA
chr3	4855130	4855288	0.000809294	0.0180511	14.4856	14.6148	14.9254	BHLHE40, ITPR1, EGOT, BHLHE40-AS1
chr3	9214434	9214910	0.000255362	0.00840328	9.14326	8.21686	7.6739	RAD18, SRGAP3
chr3	9282492	9282603	1.79224e-07	4.04077e-05	15.5128	14.9845	14.7437	RAD18, SRGAP3
chr3	10485829	10485968	0.000801664	0.0180511	6.30872	6.23153	6.11037	SEC13, ATP2B2
chr3	10858849	10859624	0.00243544	0.0365732	4.91949	4.85164	4.43981	SLC6A1, SLC6A11
chr3	11062893	11064090	8.55529e-06	0.000747312	15.7668	15.0157	13.8455	HRH1, SLC6A1
chr3	11078502	11078898	1.85785e-06	0.000242159	11.0303	10.4426	10.0702	HRH1, SLC6A1
chr3	11421972	11422075	0.000321214	0.00950201	10.4802	10.1911	9.60287	ATG7, VGLL4
chr3	11617350	11617414	3.33594e-05	0.00193926	20.0107	19.5295	19.522	VGLL4, ATG7
chr3	13090150	13090311	0.00274545	0.0390456	10.5299	9.8365	9.5559	IQSEC1, NUP210
chr3	13831812	13832621	0.00319795	0.0430694	5.0892	4.64065	4.01018	WNT7A, FBLN2
chr3	14584904	14585044	6.20047e-05	0.00301649	14.7747	14.954	16.7546	C3orf20, SLC6A6
chr3	15318062	15318206	0.00268773	0.0390456	8.1795	7.77523	7.79029	SH3BP5, CAPN7
chr3	15321758	15321881	0.00276156	0.0390456	16.6352	16.349	13.9805	SH3BP5, CAPN7
chr3	17787384	17787401	0.00126996	0.0239744	1.9717	1.30652	1.99748	TBC1D5
chr3	23606123	23606289	0.00174194	0.0289747	3.83119	3.32318	3.30364	UBE2E1, UBE2E2
chr3	26666983	26667156	0.00358204	0.0457602	13.7646	13.6134	14.2365	LRRC3B
chr3	38047130	38047165	0.00224953	0.0344195	29.8226	29.5666	29.4925	VILL, PLCD1
chr3	38160376	38160553	0.00039079	0.0109395	7.60606	7.23692	7.32429	ACAA1, DLEC1, PDCD6IP
chr3	38514348	38514463	0.00259588	0.0380912	1.4653	1.40119	1.21037	EXOG, ACVR2B
chr3	40193863	40193870	0.000999985	0.0205465	29.8342	29.9586	31.611	EIF1B, MYRIP
chr3	40215988	40216131	0.000424207	0.0114153	27.6328	28.4411	29.0461	EIF1B, MYRIP, MOBP, TRAK1
chr3	42216663	42217507	0.00268799	0.0390456	20.2647	19.8578	18.5459	TRAK1, CCK, EIF1B, EIF1B-AS1, MOBP, VIPR1
chr3	42239253	42239347	0.00329498	0.0430694	2.14768	2.10392	1.90624	CCK, TRAK1, EIF1B, EIF1B-AS1, MOBP, VIPR1
chr3	46522173	46522331	2.71896e-05	0.00167391	21.5791	20.1911	20.0098	RTP3, LTF
chr3	47651716	47651800	0.00169628	0.0287902	19.2745	22.591	22.0754	CSPG5, SMARCC1, AK094639, MAP4
chr3	48746770	48746898	0.00182873	0.0298245	8.04123	7.16847	6.79763	NCKIPSD, IP6K2, ARIH2, P4HTM, WDR6, NDUFAF3, DALRD3, MIR425, MIR191, IMPDH2, BC009321, SLC25A20, ARIH2OS
chr3	50248144	50248232	0.00105785	0.0214189	29.7706	29.4192	29.1029	GNAI2, GNAT1, SEMA3F, AK125500, BC033528, SEMA3B, LSMEM2, IFRD2, HYAL3, NAT6, HYAL1, HYAL2
chr3	52064749	52064889	0.00268773	0.0390456	28.932	26.7833	26.0909	RPL29, DUSP7, POC1A
chr3	52067055	52067178	0.000922692	0.0196929	21.6839	20.4476	20.8876	RPL29, DUSP7, POC1A
chr3	52072491	52072657	0.00383269	0.0479467	3.34985	3.32839	2.89455	RPL29, DUSP7, POC1A
chr3	52078107	52079158	0.00137158	0.0250914	11.575	11.1039	11.7738	RPL29, DUSP7, POC1A
chr3	52399362	52399561	2.76715e-07	5.36827e-05	14.9748	14.6381	13.5957	BAP1, DNAH1
chr3	52880503	52880621	0.000239248	0.00798321	13.6471	13.414	17.1741	MUSTN1, TMEM110, ITIH1, ITIH3, NEK4
chr3	53581869	53582035	0.000260211	0.00844623	10.9941	10.5245	10.1893	CACNA1D, CHDH
chr3	53843461	53843607	9.79107e-06	0.000825021	18.6459	18.1357	17.8572	CHDH, CACNA1D
chr3	54154025	54154302	0.000151279	0.00593867	13.2141	13.5942	14.5777	CACNA2D3
chr3	54211701	54212619	0.00171568	0.0289428	5.83229	5.71103	6.97989	CACNA2D3
chr3	58474262	58474303	0.000919978	0.0196929	4.12358	4.74768	3.01909	PDHB, KCTD6, RPP14, PXK
chr3	58613007	58613318	0.000943998	0.0199869	12.7857	11.9842	11.7811	FAM107A, FAM3D, ACOX2, PTPRG
chr3	66456217	66457227	0.00382569	0.0479467	8.48035	7.63695	7.32344	LRIG1, SLC25A26
chr3	66543212	66543262	0.000431627	0.011559	31.7868	31.503	32.647	LRIG1, SLC25A26, TMF1, MIR3136
chr3	69221885	69221946	0.00272792	0.0390456	23.1131	19.783	19.3452	LMOD3, FRMD4B, MITF
chr3	69337785	69337953	0.00339643	0.0437576	21.5901	20.4533	20.1935	LMOD3, FRMD4B
chr3	88274448	88274556	0.00169628	0.0287902	17.5653	16.7517	15.7984	C3orf38, EPHA3, U3
chr3	99664665	99664762	5.20502e-05	0.00266382	5.33185	4.39868	3.99811	FILIP1L, COL8A1
chr3	106836958	106836994	0.00147395	0.0264424	1.40439	1.01674	0.658541	BBX, ALCAM, CBLB
chr3	107421742	107421849	7.19226e-06	0.00065215	7.83982	7.11341	7.03406	BBX, CD47
chr3	114072072	114072250	0.00219808	0.0343699	19.5573	18.7739	17.3568	ZBTB20, TIGIT
chr3	116734770	116734978	0.000248057	0.00817902	16.2206	15.8023	15.9585	LSAMP
chr3	123144082	123144261	0.00219041	0.0343699	11.4374	10.9708	11.2256	ADCY5, SEC22A
chr3	124185968	124186111	0.00357099	0.045724	6.44249	6.47715	6.4836	UMPS, KALRN
chr3	124519662	124520077	0.000506625	0.012964	27.7239	26.2149	24.8348	UMPS, ITGB5, ZNF148, MUC13, HEG1
chr3	134337721	134337837	0.000872289	0.0190368	2.43689	2.09687	2.02403	KY, CEP63, NPHP3-AS1, NPHP3-ACAD11, NPHP3
chr3	134828441	134828592	3.46801e-05	0.00196727	4.58333	4.02764	3.63044	EPHB1
chr3	139159605	139159753	0.00298251	0.0413291	3.54532	3.55511	3.63974	COPB2, RBP2
chr3	143048966	143049042	0.000783681	0.0179354	4.1818	4.02905	3.42188	CHST2, SLC9A9
chr3	149485255	149485404	1.52797e-05	0.00111321	26.6434	25.0792	25.3515	RNF13, COMMD2
chr3	159524496	159525128	0.00328628	0.0430694	21.4034	19.5898	19.8833	SCHIP1, MIR3919, IQCJ-SCHIP1
chr3	170215184	170215300	0.00168392	0.0287902	18.9048	18.9488	17.9883	CLDN11, SLC7A14, BC039437, GPR160, TMEM212, PLD1
chr3	177406339	177406459	0.00238589	0.0359586	34.3901	34.2498	37.3399	TBL1XR1
chr3	177542040	177542125	9.14656e-05	0.00394482	13.2372	13.147	13.8701	TBL1XR1
chr3	179674542	179674586	0.000919978	0.0196929	48.0165	46.7889	43.5543	PEX5L, USP13, TTC14
chr3	179703587	179703745	0.00358204	0.0457602	9.35545	9.20491	8.52882	PEX5L, USP13
chr3	181335789	181335833	0.00272792	0.0390456	2.62572	2.54083	2.32633	SOX2, JA611300
chr3	181438007	181438683	0.000433343	0.0115864	1.93241	1.87832	1.66862	SOX2, SOX2-OT, U6
chr3	182226898	182227340	7.1164e-08	1.94639e-05	7.87289	7.45314	7.05272	ATP11B
chr3	182333874	182334067	0.00244308	0.0365892	24.8022	23.663	23.0955	ATP11B, SOX2-OT
chr3	184076138	184076491	7.47575e-05	0.00346459	6.90459	6.38388	6.23757	POLR2H, CLCN2
chr3	184087421	184087450	0.000999985	0.0205465	27.9964	27.6593	24.8949	POLR2H, THPO, VPS8, EPHB3
chr3	185710640	185710730	2.08786e-05	0.00137683	18.8493	16.2516	16.0705	TRA2B, ETV5, DGKG
chr3	194003237	194003341	0.00327253	0.0430694	21.7347	17.9276	17.8429	CPN2, HES1
chr3	194877049	194877155	0.00182873	0.0298245	4.75133	4.38391	4.03817	LSG1, XXYLT1
chr4	498417	498958	5.74419e-05	0.00289535	20.9024	20.9286	22.2183	PDE6B, PIGG
chr4	864039	864437	0.000264267	0.00856122	14.2556	13.8439	13.2447	CPLX1, GAK
chr4	869165	869330	1.00699e-05	0.000837384	3.20146	3.16712	3.08393	CPLX1, GAK
chr4	1970748	1971995	0.000260145	0.00844623	10.0872	10.0249	10.1095	NELFA, WHSC1
chr4	2094518	2094631	0.00329498	0.0430694	11.1755	10.7656	10.896	NAT8L, POLN
chr4	2302493	2302649	1.99261e-06	0.000253776	37.326	37.13	35.0552	MXD4, ZFYVE28
chr4	3271947	3272203	0.000234803	0.00798321	3.14501	2.80868	2.47505	RGS12, HTT
chr4	16069462	16069586	0.00136544	0.0250893	28.6014	27.3983	28.652	FGFBP2, PROM1
chr4	16911124	16911217	0.000273288	0.00871805	5.16604	4.60458	4.30545	LDB2
chr4	17516360	17518003	1.26276e-06	0.000178542	9.01108	8.54402	8.54465	QDPR, CLRN2, FAM200B, BC017971, BST1, BC010030, TAPT1-AS1, TAPT1
chr4	17522896	17523039	0.00201957	0.0322127	8.43746	8.18431	7.84628	LAP3, CLRN2, CPEB2, LOC441009, BC113726
chr4	17554022	17554134	0.000872289	0.0190368	9.8034	9.28207	8.77011	LAP3, CLRN2, CPEB2, LOC441009, BC113726
chr4	25989861	25989992	8.19958e-05	0.00374799	4.95507	6.10257	6.28708	RBPJ, SMIM20
chr4	26219468	26219611	0.00329498	0.0430694	30.205	30.2335	31.0285	RBPJ, SMIM20
chr4	38762615	38762733	0.000872289	0.0190368	3.70414	3.55841	3.47565	TLR10, KLF3, TBC1D1
chr4	41053616	41053669	0.00163486	0.0284421	22.362	21.7583	21.895	APBB2, NSUN7, SLIT2
chr4	41563510	41563563	0.000431627	0.011559	4.68034	5.36189	5.39171	PHOX2B, LIMCH1
chr4	53707891	53708001	2.98831e-08	9.58788e-06	8.56467	7.97744	7.79808	ERVMER34-1, RASL11B
chr4	62090358	62090490	0.00255692	0.038089	7.56652	7.16676	6.78637	LPHN3
chr4	81107856	81108038	0.00259588	0.0380912	21.7309	21.342	23.2082	FGF5, PRDM8
chr4	83570910	83571277	0.00279079	0.0393921	1.83667	1.608	1.32663	TMEM150C, SCD5
chr4	87253679	87253831	0.00117215	0.0228995	11.3777	11.9469	13.2441	MAPK10
chr4	96099490	96099616	0.00146945	0.0264424	4.27291	4.13476	3.83016	BMPR1B, UNC5C
chr4	96133504	96133887	0.000819817	0.0182371	17.36	17.0594	16.887	BMPR1B, UNC5C
chr4	96282159	96282318	0.000124738	0.00511333	3.7295	3.20142	2.96133	UNC5C, BMPR1B
chr4	96386140	96386292	2.49214e-05	0.00154568	27.5083	27.0912	26.2797	UNC5C, BMPR1B
chr4	99559301	99559395	0.00224953	0.0344195	12.0705	12.0089	12.0072	TSPAN5, RAP1GDS1, UNC5C, MIR3684, METAP1, EIF4E
chr4	106164844	106164987	0.00062351	0.0150982	18.2114	17.7277	17.0528	TET2, PPA2
chr4	115582559	115582702	4.23123e-05	0.00232217	5.64939	5.42252	4.76984	UGT8, NDST4
chr4	140705294	140705921	2.48845e-05	0.00154568	9.70583	8.72038	7.98827	MGST2, MAML3
chr4	140971668	140971766	0.000612605	0.0149425	18.565	18.7761	19.8371	MAML3, MGST2, SCOC
chr4	144336572	144336682	0.000504484	0.0129291	2.85035	2.17167	1.93659	SMARCA5, GAB1, BC040304, MAML3, USP38
chr4	146770543	146770625	0.000878588	0.0190368	17.3197	16.5663	16.012	ZNF827, MMAA
chr4	150998445	150998588	0.000319631	0.00950201	1.13045	0.809417	0.631378	DCLK2
chr4	151094375	151094543	0.000786788	0.0179819	10.0405	10.3211	9.64628	MAB21L2, DCLK2
chr4	152103572	152103730	0.00274545	0.0390456	1.39356	1.07291	1.06851	SH3D19, RPS3A, PRSS48
chr4	154244018	154244221	0.00031118	0.00950201	2.33807	2.17876	1.89649	MND1, TRIM2, SH3D19
chr4	167914187	167914298	0.000612605	0.0149425	6.12933	5.65264	5.22991	SPOCK3
chr4	170789078	170789173	0.00063783	0.0152677	6.63353	5.9762	5.11082	C4orf27, MFAP3L
chr4	182429160	182429271	0.00063783	0.0152677	18.0919	16.8498	16.7034	NONE
chr4	185360893	185360986	0.00117202	0.0228995	8.06981	7.9234	8.43715	ENPP6, IRF2, STOX2
chr4	185619205	185619291	0.000878588	0.0190368	15.2718	13.2703	12.84	MLF1IP, CCDC111
chr4	188885969	188887214	8.13107e-10	4.52196e-07	8.48771	8.14334	7.77403	ZFP42
chr4	189600678	189601415	4.70375e-11	3.26989e-08	17.3434	16.5556	15.5692	TRIML1
chr5	2110947	2112467	0.0017876	0.0295935	20.7082	20.4766	22.2028	IRX4
chr5	2129668	2130038	5.35213e-07	9.01968e-05	38.9238	38.5618	35.3005	IRX4
chr5	5296383	5296579	0.00117702	0.0229141	31.9336	33.5675	35.7215	ADAMTS16
chr5	5319015	5319120	0.000239248	0.00798321	12.6355	12.4207	16.0776	ADAMTS16
chr5	6452799	6452944	8.84194e-05	0.00392035	2.64998	2.73088	2.2926	UBE2QL1, NSUN2
chr5	6457943	6458067	0.00259588	0.0380912	10.9847	10.5698	9.75557	UBE2QL1, NSUN2
chr5	6478845	6478982	1.77428e-07	4.04077e-05	11.5437	11.292	10.4269	UBE2QL1, NSUN2
chr5	6822068	6822875	0.000783571	0.0179354	2.90161	2.7757	2.81856	ADCY2, PAPD7
chr5	7435278	7435292	0.000999985	0.0205465	10.9129	11.6939	11.7222	ADCY2, FASTKD3
chr5	10284034	10284362	1.01917e-10	6.80152e-08	1.51106	1.34014	1.15415	CMBL, CCT5, MTRR, C5orf49, FASTKD3, ROPN1L, ROPN1L-AS1
chr5	11053619	11054794	3.34183e-06	0.000374934	9.96586	9.961	9.86569	DAP
chr5	11075256	11075897	0.00013937	0.00557612	5.08625	5.30235	5.76503	DAP
chr5	11144955	11145050	0.000984255	0.0205465	18.3604	18.0419	17.8647	DAP
chr5	11149127	11149488	5.99727e-05	0.00298682	6.91399	6.73193	6.53599	DAP
chr5	13962978	13963139	0.00274545	0.0390456	20.2074	20.2944	19.9217	TRIO, DNAH5
chr5	14839206	14839291	0.000168914	0.00637591	26.1125	25.6852	26.0354	ANKH, FAM105B
chr5	16578531	16578658	8.9056e-05	0.00392035	9.66932	9.90464	10.8984	ZNF622, FAM134B, MYO10
chr5	38723510	38723631	0.00182873	0.0298245	1.55815	1.54814	1.58439	LIFR, OSMR
chr5	56013596	56013715	0.000168914	0.00637591	63.6733	64.1892	58.4351	MAP3K1
chr5	59635508	59635651	1.43626e-06	0.000195754	8.20267	7.85452	7.4959	PDE4D, DEPDC1B
chr5	61028895	61029036	7.10841e-07	0.000115142	10.8384	10.2579	10.1264	KIF2A, C5orf64
chr5	68004444	68004504	0.00126996	0.0239744	0.575698	0.658395	0.894246	SLC30A5, PIK3R1
chr5	72415337	72415441	0.00136544	0.0250893	10.6454	10.5981	9.47561	TMEM171
chr5	77141241	77141405	0.00226107	0.0344195	32.5318	30.6451	29.582	TBCA, AP3B1
chr5	77164542	77165036	3.34842e-06	0.000374934	20.5011	19.708	20.2292	TBCA, AP3B1
chr5	80528321	80528491	0.000138495	0.00555443	7.58787	7.05407	8.08748	CKMT2
chr5	82970153	82970279	0.000116815	0.00484658	4.3616	4.2101	3.67631	HAPLN1, VCAN, COX7C, MIR3607
chr5	87442120	87442255	1.97956e-06	0.000253776	20.2089	19.7687	18.3424	TMEM161B, LINC00461, MIR9-2, GPR98
chr5	87847668	87848509	0.000291704	0.00911383	15.1806	15.3338	13.5659	TMEM161B, MEF2C
chr5	88188661	88188696	0.00275084	0.0390456	1.09185	1.60757	1.32368	MEF2C
chr5	92931349	92931658	0.00120262	0.0233309	37.0218	36.1917	32.6704	NR2F1, POU5F2
chr5	106706422	106706442	0.00272792	0.0390456	2.6331	2.22831	2.87002	EFNA5
chr5	106716974	106717069	5.20502e-05	0.00266382	34.1472	36.1755	29.8023	EFNA5
chr5	108949562	108949716	2.54965e-07	5.1251e-05	10.0755	9.49843	9.04095	PJA2, MAN2A1, 7SK
chr5	115746898	115747057	4.35032e-05	0.00237192	17.36	17.4211	18.808	SEMA6A, COMMD10
chr5	116541493	116541611	0.00238589	0.0359586	42.2713	42.2921	44.5457	NONE
chr5	122220458	122220660	0.000720175	0.0168283	3.99701	3.62013	2.93798	SNX24, PPIC
chr5	123083150	123083213	0.00122969	0.0235276	7.41971	7.96193	8.71518	CSNK1G3, ZNF608
chr5	126204315	126204498	0.00279946	0.0394811	13.0714	12.5914	12.9596	LMNB1, MARCH3
chr5	132726529	132727022	2.92073e-05	0.00176556	14.164	13.9599	13.609	FSTL4, HSPA4
chr5	136784583	136784689	0.00136544	0.0250893	14.1397	13.8366	13.4351	SPOCK1
chr5	136817377	136817423	0.000146891	0.00579163	18.4115	18.0265	17.7835	SPOCK1
chr5	137982530	137982703	0.00276156	0.0390456	8.70753	8.77273	8.53389	CTNNA1, HSPA9, MATR3, PAIP2, LRRTM2, SIL1, SNHG4, SNORA74, SNORA74A
chr5	139187188	139188413	0.000158499	0.00607909	22.6661	20.7013	19.6886	PSD2, NRG2
chr5	142049192	142049319	4.70618e-05	0.00250057	3.23239	2.80944	2.35199	ARHGAP26, FGF1, Mir_633, ARHGAP26-AS1
chr5	142066000	142066136	4.23123e-05	0.00232217	17.898	19.3401	20.9407	ARHGAP26, FGF1, Mir_633, ARHGAP26-AS1
chr5	149652713	149653035	0.0021641	0.034256	1.85467	1.87225	1.68877	CAMK2A, SLC6A7
chr5	156912090	156912162	0.00147395	0.0264424	16.8523	16.6564	16.9899	NIPAL4, ADAM19
chr5	166582561	166582934	6.87801e-09	3.01981e-06	12.7318	13.5547	14.4204	TENM2
chr5	167726471	167726807	0.000234803	0.00798321	5.96305	5.67433	5.22047	RARS, WWC1
chr5	168253233	168253504	2.35539e-05	0.00149989	8.68275	8.05668	7.76094	PANK3, SLIT3
chr5	168420223	168420452	0.000726305	0.0169478	7.96616	7.98325	7.98906	PANK3, SLIT3
chr5	170044954	170045091	0.00259588	0.0380912	6.83654	6.18485	5.29922	GABRP, KCNIP1
chr5	172070022	172070153	0.00339643	0.0437576	10.9625	12.1294	12.6525	NEURL1B, DUSP1
chr5	173280532	173280677	0.00298251	0.0413291	2.7197	2.22893	2.41874	BOD1, CPEB4
chr5	178763716	178763984	2.3942e-05	0.00151306	17.1058	16.1927	15.9921	ADAMTS2, ZNF354C, COL23A1
chr5	179291844	179291994	0.00357099	0.045724	10.8023	10.5276	10.1478	C5orf45, TBC1D9B
chr6	341232	341399	0.00100437	0.0205606	2.40028	1.97971	1.80844	IRF4, DUSP22
chr6	1078629	1078744	0.00154998	0.027283	20.6579	19.7589	19.2031	EXOC2, FOXQ1, MYLK4
chr6	1581453	1581588	0.000443842	0.0118292	4.71551	3.77114	2.74035	FOXC1, FOXF2, MYLK4
chr6	1915906	1916018	0.00201957	0.0322127	25.2159	24.3784	24.3607	FOXC1, GMDS
chr6	3114696	3114862	0.00105785	0.0214189	23.6327	23.4236	23.3831	BPHL
chr6	5316141	5316257	0.00100437	0.0205606	3.17395	2.80134	2.15175	FARS2
chr6	6176760	6176868	0.000273288	0.00871805	17.6865	17.1284	16.4274	NRN1, F13A1
chr6	11811102	11811291	0.0011368	0.0228236	1.75462	1.72813	1.59253	HIVEP1, ADTRP
chr6	16513268	16513386	0.00226107	0.0344195	13.09	13.8381	14.1543	ATXN1, GMPR
chr6	22785284	22785597	0.00197906	0.0319639	2.50436	2.45068	2.589	PRL
chr6	34481776	34481926	0.000173434	0.00645466	15.0819	14.9878	14.294	PACSIN1
chr6	35025997	35027668	1.66522e-05	0.00119238	12.3264	11.7167	10.8376	TCP11, ANKS1A, TAF11, SCUBE3, AY927475
chr6	36264920	36265497	8.62815e-05	0.00392035	5.72671	5.40748	5.24113	PNPLA1, ETV7
chr6	37620010	37620139	3.46801e-05	0.00196727	5.52638	5.03478	4.35181	CCDC167, MDGA1, RNF8
chr6	38156886	38157067	0.00049816	0.0128658	7.32424	6.28559	6.59502	ZFAND3, BTBD9
chr6	38183095	38183152	0.00224953	0.0344195	4.52032	4.03801	3.71552	ZFAND3, BTBD9, MDGA1, AY927499
chr6	39647109	39647232	3.47885e-06	0.000381849	12.4106	11.5527	11.178	KCNK16, KIF6
chr6	39734019	39734162	0.00387103	0.0479467	1.76009	1.5054	1.36068	KIF6, DAAM2
chr6	39736851	39736967	5.14988e-07	8.76741e-05	8.1383	7.90259	7.9577	KIF6, DAAM2
chr6	39821493	39821616	0.000285028	0.00898944	10.4054	9.73212	9.05208	DAAM2, MOCS1
chr6	41653947	41654054	2.18405e-08	7.64782e-06	15.5608	14.5818	13.8611	MDFI, TFEB, MIR4641
chr6	43458551	43458678	6.49498e-06	0.000606606	16.8237	16.0899	15.3238	TJAP1, YIPF3, CUL9, DNPH1, BYSL, MED20, CCND3
chr6	44254064	44254154	0.000454272	0.0119633	21.8754	21.4131	21.1305	ENSG00000272442, AARS2, POLH, XPO5, HSP90AB1, TMEM151B, SPATS1, SLC35B2, MIR4647, NFKBIE, AK024736
chr6	44311475	44311572	0.000457479	0.0119633	40.1818	40.4157	42.5994	CDC5L, AARS2, MRPS18A, TMEM151B, SPATS1, TCTE1
chr6	56542945	56543045	0.000415582	0.0114039	17.7201	18.5989	19.3074	KIAA1586, DST
chr6	71914432	71914529	0.00327253	0.0430694	6.21237	5.78321	5.68292	B3GAT2, OGFRL1
chr6	81785762	81785895	0.00214633	0.0340394	9.26662	8.78724	8.68374	NONE
chr6	82767272	82767277	0.000999985	0.0205465	20.3986	20.9001	16.0765	IBTK
chr6	90650896	90652488	4.66817e-07	8.11289e-05	18.184	16.3984	15.0557	GJA10, BACH2, Mir_562
chr6	91600949	91601242	0.000368192	0.0104828	12.0636	11.5944	9.69779	MAP3K7
chr6	96480744	96480896	0.000167859	0.00637591	12.2465	11.5607	11.3105	UFL1, FUT9
chr6	98946066	98946284	0.00182873	0.0298245	12.7819	12.1508	11.3152	POU3F2
chr6	99145254	99145365	1.4834e-06	0.000197993	3.82591	3.51155	3.08215	POU3F2
chr6	107988252	107988605	0.00321932	0.0430694	22.1888	22.0359	23.9248	SCML4, SOBP, PDSS2, FIG4, AK9
chr6	110138027	110138210	0.00117005	0.0228995	8.9262	8.23782	6.88198	GPR6, FIG4
chr6	114396368	114397089	2.91219e-06	0.000348039	14.5857	14.2216	13.3541	HDAC2, HS3ST5, NT5DC1
chr6	114423431	114423532	0.00168392	0.0287902	15.8389	15.5697	15.2768	HDAC2, HS3ST5, NT5DC1
chr6	129567874	129567989	0.000105631	0.00445039	24.3353	25.6488	26.3236	LAMA2, ARHGAP18, SOGA3, PTPRK
chr6	134589072	134589213	0.000549412	0.0137221	16.2029	14.2706	13.1279	SLC2A12, SGK1, LOC154092, AJ606330, BC040308, AJ606328, AB073649
chr6	134951551	134951679	0.000332533	0.00963417	31.5262	29.2697	28.3434	SGK1, ALDH8A1
chr6	136216583	136216682	5.50477e-06	0.000537086	5.4576	4.97006	4.98016	PDE7B, MTFR2
chr6	148521509	148521630	2.99452e-06	0.000348039	15.9487	16.0517	19.0023	UST, Mir_548, SASH1
chr6	148737581	148737716	0.00154998	0.027283	32.8935	30.5282	30.1251	UST
chr6	148800723	148800933	2.11204e-06	0.000264942	9.5818	9.15935	9.06688	UST, SASH1, PCMT1, LATS1, NUP43
chr6	154594316	154594576	0.000196622	0.00708518	27.2605	29.5475	31.7307	IPCEF1, OPRM1
chr6	155538099	155538283	0.000801664	0.0180511	2.15561	1.84839	1.66791	CLDN20, TIAM2
chr6	157351998	157352080	0.00298251	0.0413291	2.05884	2.01263	1.30932	ARID1B, TMEM242
chr6	158514662	158514884	0.000361488	0.0103272	14.0853	13.6833	13.3324	SERAC1, SYNJ2, SYNJ2-IT1
chr6	158879915	158880064	0.00136544	0.0250893	14.0563	13.3038	12.7575	TMEM181, TULP4
chr6	161374010	161374073	0.000273288	0.00871805	21.4868	19.9326	19.0415	MAP3K4, PLG
chr6	163569747	163569945	1.88086e-07	4.07054e-05	15.6331	14.685	14.2866	PARK2, QKI, CAHM, T, DKFZp451B082
chr6	163604077	163604213	0.000273288	0.00871805	6.65752	5.8044	5.69601	PARK2, QKI, DKFZp451B082, PACRG-AS1
chr6	163623960	163624678	2.45937e-08	8.20643e-06	14.9516	13.8264	13.3995	PARK2, QKI, DKFZp451B082, PACRG-AS1
chr6	163637439	163638287	0.0027131	0.0390456	12.6522	11.6025	10.8867	PARK2, QKI, DKFZp451B082, PACRG-AS1
chr6	163687898	163688046	0.00122122	0.0235276	8.17708	7.60588	6.99629	PARK2, QKI, PACRG-AS1, DKFZp451B082
chr6	163733591	163733708	0.000173434	0.00645466	13.8668	13.633	13.5219	PARK2, QKI, AK296276, AK311212
chr6	164202158	164202308	0.000720175	0.0168283	8.8138	8.66889	8.73333	QKI
chr6	165241284	165241312	0.00224953	0.0344195	5.30388	4.47568	4.5512	NONE
chr6	165338395	165338472	0.000504484	0.0129291	8.52342	7.73418	7.63714	NONE
chr6	165996390	165996505	0.00329655	0.0430694	12.4596	12.0639	11.9923	PDE10A
chr6	166719059	166719416	8.48119e-05	0.00386612	33.0513	32.4322	34.7861	T, SFT2D1, RPS6KA2
chr6	166910345	166910807	2.06731e-09	1.04518e-06	9.04962	8.56504	7.38844	MPC1, RPS6KA2
chr6	166922336	166923031	1.02903e-05	0.000849917	17.7893	17.655	16.5162	MPC1, RPS6KA2
chr6	167066915	167067079	0.000610794	0.0149425	10.0883	9.74575	9.31879	MPC1, RPS6KA2
chr6	167274963	167275037	0.000878588	0.0190368	8.96358	9.16009	7.87179	MPC1, RPS6KA2
chr6	167276926	167276996	2.08786e-05	0.00137683	23.7106	22.6897	22.2226	RPS6KA2
chr6	167278248	167278298	0.00327253	0.0430694	32.6425	30.8881	31.3632	RPS6KA2
chr6	167907830	167908234	4.92337e-06	0.000500544	15.8556	15.4593	17.9457	TCP10, C6orf123
chr6	168449606	168450283	9.61779e-15	1.78292e-11	14.2404	13.3781	13.1434	FRMD1, KIF25
chr6	169083814	169084061	0.00036887	0.0104842	11.8541	10.8194	9.5685	SMOC2, THBS2
chr6	169900863	169901409	1.44316e-06	0.000195754	26.5771	24.976	24.7523	THBS2, C6orf120
chr6	170544343	170544502	0.00222967	0.0344195	11.8314	11.7275	11.642	DLL1, C6orf70
chr7	131036	131951	0.00137158	0.0250914	10.3012	9.16196	9.64809	FAM20C
chr7	164030	164192	0.000303108	0.00934759	48.1776	45.5313	44.5314	FAM20C
chr7	671677	672713	0.00325051	0.0430694	12.7447	12.9954	13.8613	PDGFA, PRKAR1B
chr7	819557	819666	0.00122969	0.0235276	12.4722	12.8696	13.7631	SUN1, HEATR2, LOC442497
chr7	977549	978660	1.9423e-05	0.00130667	10.2617	9.94144	9.87257	ADAP1, GET4
chr7	1096882	1097074	0.00182873	0.0298245	9.74358	9.52927	10.0411	GPER, GPR146
chr7	1120377	1120478	3.29481e-05	0.00193926	10.9773	11.1404	11.2421	GPER, GPR146
chr7	2174553	2174666	0.00226107	0.0344195	12.7812	11.8996	10.9945	MAD1L1, ELFN1
chr7	13506889	13506951	0.000295683	0.00918655	33.8142	32.5381	38.1879	ETV1
chr7	14940103	14940145	6.42285e-05	0.00310605	1.71202	1.33766	1.20006	DGKB, BC075797, SCIN, TRNA
chr7	22197283	22197427	0.000223087	0.00780291	31.7954	31.2505	34.2947	CDCA7L, RAPGEF5
chr7	25534976	25535127	6.5685e-05	0.00310725	30.0646	30.3502	33.491	NPVF
chr7	29519372	29519504	0.00339643	0.0437576	7.34707	6.42895	6.24792	CPVL, PRR15, DQ601810, TRIL, CHN2
chr7	29522950	29523091	0.000872289	0.0190368	3.5522	3.40525	2.98551	CPVL, PRR15, CHN2, C7orf41, AK098769
chr7	29525957	29526107	0.00268773	0.0390456	3.09163	2.87117	2.59579	CPVL, PRR15, CHN2, C7orf41, AK098769
chr7	36232156	36232497	0.000394055	0.010994	18.255	17.0538	16.0837	ANLN, EEPD1
chr7	36453681	36453806	4.52485e-07	7.94659e-05	22.8161	22.5651	22.1269	ANLN, AOAH
chr7	37252970	37253079	1.4834e-06	0.000197993	12.1612	11.7336	11.1438	AOAH, ELMO1, ANLN, KIAA0895, JB022662
chr7	44362697	44363015	4.06799e-05	0.00225483	6.24862	4.0492	5.0704	CAMK2B, YKT6
chr7	97185361	97185452	0.00117215	0.0228995	7.59229	6.74618	6.13357	TAC1, ACN9
chr7	99049374	99049376	0.000999985	0.0205465	0.61804	0.752685	0.561548	CPSF4, ATP5J2-PTCD1
chr7	102773579	102773697	0.000201707	0.00719075	14.5421	14.2785	13.9074	NAPEPLD, ARMC10, LOC100216546
chr7	111401583	111401693	0.00327253	0.0430694	1.96862	1.83484	1.97907	IMMP2L, DOCK4, IFRD1
chr7	111780155	111780253	0.000173434	0.00645466	1.40483	1.40447	1.41392	IMMP2L, DOCK4
chr7	127669178	127669325	1.21299e-05	0.000941283	19.3875	19.5123	17.217	LRRC4, SND1, SND1-IT1
chr7	127692564	127692695	1.0845e-06	0.000157338	13.506	12.4129	11.8657	LEP, LRRC4, SND1
chr7	127705713	127706698	0.000629786	0.015184	7.44235	7.09304	6.89473	LEP, LRRC4, SND1
chr7	127828517	127829001	4.19753e-05	0.00231893	1.78032	1.61964	1.35306	LRRC4, LEP
chr7	131936092	131936238	0.000421466	0.0114153	21.7816	20.9781	19.8647	PLXNA4
chr7	133986141	133986272	0.000239248	0.00798321	19.0968	18.382	18.9495	SLC35B4, LRGUK
chr7	137445812	137445918	0.000173434	0.00645466	11.9312	12.1455	12.0499	PTN, DGKI
chr7	139121717	139121833	5.92432e-07	9.78628e-05	15.011	14.2922	13.8274	KLRG2, C7orf55-LUC7L2
chr7	139359113	139359244	0.000147136	0.00579163	25.1554	24.363	24.3359	HIPK2, CLEC2L, TBXAS1
chr7	139693186	139693477	1.40871e-06	0.000195717	15.7892	14.4544	14.237	PARP12, TBXAS1, CLEC2L
chr7	140281206	140281337	1.6255e-06	0.000213543	13.0503	12.1737	12.2749	MKRN1, DENND2A
chr7	140385614	140385733	0.000225887	0.007805	7.92669	7.72463	7.62152	NDUFB2, ADCK2
chr7	140917895	140917971	0.000116815	0.00484658	9.98197	9.41597	8.3353	AGK, TMEM178B
chr7	140981166	140981280	0.00168392	0.0287902	4.24089	4.61756	5.14653	AGK, TMEM178B
chr7	144907989	144908130	8.9056e-05	0.00392035	13.7715	13.3345	12.9089	TPK1
chr7	147942820	147942941	0.000239248	0.00798321	5.51799	5.65383	6.20641	CUL1, TPK1
chr7	148480421	148480587	0.000192867	0.00698002	32.2968	29.9598	33.8602	CUL1, EZH2, DQ597485
chr7	154050445	154050611	0.000424207	0.0114153	19.9993	18.3419	21.8814	DPP6
chr7	154149222	154149296	0.00329655	0.0430694	1.01148	1.00175	1.11177	DPP6
chr7	154383807	154385406	0.0036721	0.0466944	25.8075	25.2964	25.453	PAXIP1
chr7	154584724	154585083	0.00038074	0.010694	8.60441	8.24707	8.05254	PAXIP1
chr7	154587167	154587823	0.000459751	0.0119725	4.50974	4.47561	4.89326	PAXIP1
chr7	154704807	154704936	5.50477e-06	0.000537086	8.006	8.56923	10.3302	PAXIP1
chr7	154761198	154761356	0.000319631	0.00950201	14.4875	14.1881	14.0959	PAXIP1
chr7	155095162	155095285	0.00182873	0.0298245	21.5397	20.8267	20.5039	EN2, INSIG1
chr7	155187303	155187444	0.00329498	0.0430694	7.07828	6.71697	6.32683	EN2, INSIG1
chr7	157174519	157174615	0.00168392	0.0287902	11.3277	11.6339	11.9243	DNAJB6
chr7	157394382	157395000	0.00353638	0.0454553	17.3978	17.5113	18.2598	DNAJB6, CRYGN, MIR3907
chr7	158331662	158332283	0.0011756	0.0229141	4.2991	4.22439	4.28495	PTPRN2
chr7	158831027	158831427	0.00143448	0.0262135	12.5292	11.9818	13.7323	VIPR2, WDR60
chr8	677325	677497	6.21956e-05	0.00301649	8.85048	8.56479	8.21741	TDRP
chr8	875611	877405	4.91664e-06	0.000500544	7.52657	7.2822	7.10437	DLGAP2, TDRP
chr8	1599432	1599567	0.00339643	0.0437576	6.47093	6.43456	7.20384	CLN8, DLGAP2
chr8	1808937	1809056	0.00219808	0.0343699	39.4296	37.4976	36.1905	MYOM2, ARHGEF10
chr8	1810657	1811954	7.26067e-08	1.95382e-05	3.88268	3.7277	3.56518	MYOM2, ARHGEF10
chr8	1888132	1888228	6.13165e-05	0.00301649	32.2683	33.5698	36.3303	MYOM2, ARHGEF10
chr8	3260907	3260976	0.000181342	0.00666411	28.2631	31.1432	31.8902	NONE
chr8	3323024	3323257	0.000279306	0.00884238	5.7975	5.75718	5.63092	NONE
chr8	5995209	5995332	0.000332533	0.00963417	28.4465	27.892	27.0965	MCPH1
chr8	6499860	6499969	0.00259588	0.0380912	1.99578	1.68845	1.51618	ANGPT2, AGPAT5
chr8	19211959	19212065	0.00117215	0.0228995	17.8758	17.372	16.4595	SH2D4A, CSGALNACT1
chr8	21595069	21595147	4.44777e-06	0.000458065	14.1193	13.3299	11.908	GFRA2
chr8	23159931	23160099	0.00100437	0.0205606	10.536	10.0697	8.85198	R3HCC1, LOXL2, LOC286059, LOC254896, TNFRSF10C, TNFRSF10B
chr8	25095219	25095300	0.00169628	0.0287902	50.7251	49.4241	54.1164	DOCK5, GNRH1
chr8	25107776	25108874	4.80938e-05	0.00252075	14.2708	13.3346	12.6265	DOCK5, GNRH1
chr8	26065124	26065284	0.00154998	0.027283	2.21842	1.90968	1.81056	EBF2, PPP2R2A
chr8	26346302	26346685	0.00312273	0.042951	3.12408	2.7546	3.58578	PNMA2, BNIP3L
chr8	27096676	27097565	0.000589384	0.0146111	20.6755	21.1925	21.8198	ADRA1A, STMN4
chr8	28047326	28047683	6.49522e-13	9.03052e-10	5.14748	4.76984	4.45594	PNOC, ELP3
chr8	28917524	28918083	3.61642e-05	0.00203152	8.80121	8.69038	8.31692	HMBOX1, KIF13B
chr8	40684240	40684463	0.000279306	0.00884238	25.3937	25.057	24.7979	ZMAT4
chr8	41343013	41343345	0.000356958	0.0102328	24.0651	24.4485	25.2467	GOLGA7
chr8	42843381	42843463	0.000612605	0.0149425	8.78311	8.92496	9.61798	ENSG00000254673, HOOK3
chr8	48099127	48099141	0.000459985	0.0119725	24.7155	24.3621	24.2543	SPIDR
chr8	48604003	48604072	0.00169628	0.0287902	14.7364	14.4861	14.5333	CEBPD, SPIDR, KIAA0146
chr8	53208367	53208967	2.86871e-05	0.00174042	10.1984	9.42979	9.13031	PCMTD1, ST18
chr8	53219884	53219896	0.00272792	0.0390456	11.0284	10.0812	8.85994	PCMTD1, ST18
chr8	61325957	61326428	0.00246629	0.0368707	5.20033	5.6499	6.20924	CA8, RAB2A
chr8	61918361	61918481	0.00387103	0.0479467	15.9086	16.5698	18.7199	CLVS1, CHD7
chr8	62743748	62743907	9.79107e-06	0.000825021	11.1676	10.5347	9.97672	NKAIN3, ASPH, TTPA
chr8	71135205	71135353	4.35032e-05	0.00237192	26.7264	25.5397	25.2687	PRDM14, NCOA2
chr8	73452136	73452243	0.00238589	0.0359586	9.84272	8.45301	7.03109	TERF1, KCNB2
chr8	77616915	77618434	5.10397e-06	0.000512979	18.6913	18.0451	17.8155	ZFHX4, PEX2, MIR5708
chr8	80792732	80792826	0.000809294	0.0180511	10.5492	9.7483	9.095	HEY1, MRPS28
chr8	82288866	82289031	8.24891e-06	0.000724341	4.14179	4.33724	4.84656	PMP2, FABP5, FABP12
chr8	93449915	93449976	0.00224953	0.0344195	29.6698	28.5335	30.16	RUNX1T1, TRIQK
chr8	96317418	96317655	0.000338537	0.00977189	2.36283	2.38745	2.41013	C8orf37
chr8	120958046	120958294	0.000332611	0.00963417	22.6244	21.0417	21.1636	COL14A1, DEPTOR
chr8	123926647	123926786	0.00117215	0.0228995	28.5206	28.1272	29.2001	DERL1, ZHX2
chr8	130640708	130641240	1.33162e-05	0.00100985	9.7689	8.61444	7.17311	GSDMC, MYC, BC042052, HV975509, FAM84B, POU5F1B, DQ515898, DQ515899, POU5F1P1
chr8	134546726	134546854	0.000332611	0.00963417	9.50888	9.01464	8.72691	NDRG1, ST3GAL1
chr8	139621737	139621872	0.000332533	0.00963417	2.74655	2.28041	2.17935	COL22A1
chr8	140850872	140850979	0.00225638	0.0344195	5.83762	5.4667	4.96899	KCNK9, C8orf17
chr8	142077737	142077878	0.000548103	0.0137221	3.94211	3.66094	3.43918	PTK2, DENND3
chr8	142545128	142545886	0.000517174	0.0132137	5.96495	5.9484	6.43086	PTP4A3
chr8	143069498	143070727	3.415e-07	6.40178e-05	3.09689	3.22446	2.92583	TSNARE1
chr8	143084068	143084373	0.000661487	0.0157212	10.6912	9.85829	9.31515	TSNARE1
chr8	143085810	143089149	0.00123619	0.0236251	5.80148	6.09035	6.63571	TSNARE1
chr8	143187897	143191327	0.000399298	0.0111217	17.3038	16.8807	17.0975	TSNARE1
chr8	143257279	143257702	3.83471e-05	0.00213974	4.70327	5.23095	5.00798	TSNARE1
chr8	143397520	143398304	3.47703e-05	0.00196727	14.0764	13.702	13.4665	TSNARE1
chr8	143587905	143588152	0.00285922	0.040188	4.25371	4.39372	4.13556	BAI1, ARC
chr8	144581527	144581721	0.00166641	0.0287902	27.3397	26.5863	26.7028	MAFA, ZC3H3, GSDMD
chr9	4366537	4366733	2.35616e-10	1.40394e-07	23.2774	22.938	26.1666	SLC1A1, GLIS3
chr9	8542205	8542865	0.00170984	0.0288735	16.4993	16.3095	17.1109	AK094342, SNORD27
chr9	14236464	14236614	0.000223087	0.00780291	17.8738	17.539	18.8961	NFIB
chr9	19465620	19465768	3.22935e-07	6.12255e-05	9.88225	9.15575	8.94804	ACER2, SLC24A2
chr9	19619453	19620541	3.22444e-06	0.000368469	2.402	2.35304	2.15301	SLC24A2, ACER2, MIR491
chr9	19663997	19664132	9.14656e-05	0.00394482	4.61005	4.19028	4.08059	SLC24A2, ACER2
chr9	19720403	19720563	0.00259588	0.0380912	2.95802	2.82364	2.54587	SLC24A2, ACER2
chr9	20339918	20340071	0.00154998	0.027283	2.46405	2.70214	3.06314	SLC24A2, MLLT3
chr9	27344900	27345026	0.00219808	0.0343699	27.9085	27.6229	28.0814	IFNK, EQTN, CAAP1, Mir_544, MOB3B, AK172755
chr9	27368459	27368520	0.000919978	0.0196929	2.5969	2.73962	2.86414	IFNK, EQTN, MOB3B
chr9	34521534	34521684	0.00174194	0.0289747	19.8172	19.6069	19.6873	ENHO, DNAI1
chr9	35545346	35545481	0.00105785	0.0214189	21.5618	21.2519	20.7196	TESK1, RUSC2, DQ580826, FANCG, PIGO, STOML2, FAM214B, FAM166B
chr9	35801620	35801765	0.000225887	0.007805	9.20947	8.83154	8.77072	NPR2, SPAG8, FAM166B, LINC00950, OR13J1
chr9	36801866	36802038	5.09871e-08	1.4924e-05	24.3494	23.2301	22.4748	MELK, PAX5
chr9	36804187	36804266	0.00327253	0.0430694	39.8228	38.9635	41.2196	PAX5, MELK
chr9	37917803	37917858	0.00117202	0.0228995	7.04436	6.44407	5.84175	SLC25A51, SHB
chr9	72043084	72043316	0.000289976	0.00909391	7.02408	6.93471	6.84351	FAM189A2, APBA1
chr9	72069957	72070069	0.00259588	0.0380912	5.93162	5.49177	5.21915	FAM189A2, APBA1
chr9	75200763	75200853	0.00226107	0.0344195	20.393	19.5387	19.283	TMC1, ALDH1A1
chr9	77390829	77390872	3.9289e-06	0.000417515	25.4894	24.9742	25.7127	TRPM6, RORB, ALDH1A1, OSTF1, NMRK1
chr9	79426791	79426914	0.00169628	0.0287902	40.2812	40.0779	40.5009	PRUNE2, GCNT1
chr9	79503111	79503128	0.000999985	0.0205465	30.9382	30.0544	30.8807	PRUNE2, GCNT1, FOXB2
chr9	90851814	90851978	0.0003652	0.0104154	25.8212	26.0824	28.0275	CDK20, SPIN1, NXNL2
chr9	91656942	91657106	0.00276156	0.0390456	7.89222	7.54554	7.31495	S1PR3, SHC3
chr9	92011783	92011917	0.000872289	0.0190368	25.0914	24.7383	25.6345	SEMA4D, SECISBP2
chr9	115509444	115509821	0.000679868	0.0161121	9.09858	8.52343	7.96608	SNX30, DNAJC25, DNAJC25-GNG10, PTGR1, LRRC37A5P
chr9	115929221	115930115	0.0029965	0.0414541	1.56459	1.50835	1.53388	SLC31A2, FKBP15
chr9	117192328	117192473	0.00201957	0.0322127	7.53413	6.87881	6.52976	AKNA, DFNB31, ATP6V1G1
chr9	120500345	120500406	0.000415582	0.0114039	21.2745	21.33	22.6082	TLR4, TRNA
chr9	123302380	123302545	0.000260211	0.00844623	34.4666	33.9058	32.889	CDK5RAP2, ASTN2, 7SK
chr9	124537337	124538703	0.0031257	0.0429565	9.46413	9.44617	10.2089	DAB2IP, TTLL11
chr9	124659125	124659235	0.000720175	0.0168283	19.184	17.9485	18.1328	TTLL11, DAB2IP
chr9	125879357	125879760	0.00157228	0.0276125	6.10867	6.01832	7.06695	GPR21, STRBP
chr9	129069701	129070093	0.000993517	0.0205465	14.1888	13.4456	13.2886	MVB12B, PBX3, MAPKAP1
chr9	129143132	129143283	1.25097e-14	2.08713e-11	11.252	10.9782	10.2808	LMX1B, MVB12B, BC031239, MAPKAP1, PPP6C, PBX3
chr9	129189159	129189243	0.000783681	0.0179354	15.4409	15.3397	14.7546	LMX1B, MVB12B, PBX3
chr9	129191153	129192132	0.00215486	0.0341422	20.1595	20.1454	21.3952	LMX1B, MVB12B, PBX3
chr9	129201243	129201346	0.000321214	0.00950201	11.3234	10.9685	10.6246	LMX1B, MVB12B, PBX3, MAPKAP1
chr9	129212380	129212554	0.000192867	0.00698002	8.60272	8.24106	8.04275	LMX1B, MVB12B, PBX3, MAPKAP1
chr9	129219941	129220528	1.90303e-07	4.07054e-05	7.00138	6.69133	6.44701	LMX1B, MVB12B, PBX3, MAPKAP1
chr9	129486606	129486712	0.00387103	0.0479467	15.1503	15.6592	16.2051	ZBTB43, LMX1B
chr9	129784071	129784196	9.14656e-05	0.00394482	24.3465	22.3146	22.1321	ANGPTL2, RALGPS1, GARNL3, FPGS, AK057719, ENG, Y_RNA
chr9	129851036	129851120	3.5574e-08	1.0991e-05	4.68205	3.9456	3.56822	ANGPTL2, RALGPS1, ZBTB34, SLC2A8
chr9	131261300	131261450	1.84674e-05	0.00126274	43.947	43.0618	41.4799	GLE1, ODF2, SET, PKN3, Y16709, TBC1D13, ZER1, WDR34
chr9	131530994	131531055	0.00117202	0.0228995	13.5647	13.1952	12.9749	ZDHHC12, ZER1, BC094874, ODF2, GLE1, LOC100506100, U7, SPTAN1, ENDOG, C9orf114
chr9	131565573	131565682	1.23789e-12	1.58869e-09	7.7722	7.35837	7.05361	ENDOG, TBC1D13, LOC100506100, ZDHHC12, ZER1, LRRC8A, CCBL1, BC022468, NTMT1, C9orf50
chr9	131768547	131768652	0.000174095	0.00645466	24.3052	24.0033	23.788	SH3GLB2, NUP188, DOLPP1, PPP2R4, CRAT
chr9	131963536	131964176	1.22884e-06	0.000175641	8.44403	8.16683	7.70714	NTMT1, PPP2R4, Mir_652, LOC100506190, NUP214, C9orf50
chr9	132878738	132878873	4.81971e-05	0.00252075	14.429	14.4869	13.8902	NCS1, GPR107, FNBP1, AL049935, CCBL1, ASS1
chr9	133738104	133738249	0.00136544	0.0250893	30.7653	28.94	28.69	QRFP, ABL1, EXOSC2, PRDM12, LAMC3
chr9	134323076	134323113	0.00224953	0.0344195	1.71262	0.690777	0.780381	POMT1, PRRC2B
chr9	134368734	134369519	0.000775629	0.0179233	9.254	8.07148	7.24912	POMT1, PRRC2B, NUP214
chr9	134824239	134824352	0.00327253	0.0430694	3.87796	3.20034	3.32403	RAPGEF1, MED27
chr9	135011682	135012763	1.35646e-05	0.00102403	16.7224	16.4354	16.0409	MED27, NTNG2, DD413682, RAPGEF1
chr9	135068902	135069027	1.79224e-07	4.04077e-05	7.17289	6.88409	6.4421	NTNG2, SETX
chr9	135085734	135086583	7.24481e-05	0.00337632	17.0503	16.8907	16.0324	NTNG2, SETX, DD413682, PRRC2B, SNORD62A, POMT1, LQFBS-1
chr9	135608353	135608817	4.90485e-05	0.00254138	29.443	27.5953	26.3349	DDX31, AK8
chr9	136675024	136675026	0.000999985	0.0205465	19.2008	18.2066	17.3293	SARDH, VAV2
chr9	137239939	137240889	0.00174009	0.0289747	17.7913	17.3973	16.616	COL5A1, RXRA
chr9	138580736	138580858	1.84674e-05	0.00126274	16.3369	15.5275	15.1068	SOHLH1, LCN9
chr9	139479096	139479253	0.00170984	0.0288735	37.4636	35.7454	35.2999	EGFL7, NOTCH1, C9orf163, SEC16A
chr9	139968523	139968651	0.00329498	0.0430694	5.6975	5.07871	4.31708	SAPCD2, UAP1L1
chr9	140810864	140812515	0.000936822	0.0198854	5.7659	6.17298	6.19364	CACNA1B
chr9	140845632	140845758	0.000332533	0.00963417	1.341	1.19481	0.923381	CACNA1B
chr9	140918804	140918937	0.00383269	0.0479467	1.32814	0.964081	1.07547	CACNA1B
chr10	607830	607910	0.000321214	0.00950201	39.5896	40.2027	44.5316	DIP2C, ZMYND11, PRR26, MIR5699
chr10	613970	614392	8.43727e-07	0.000129972	4.90328	4.62182	4.36371	DIP2C, ZMYND11, PRR26, MIR5699
chr10	709486	709631	9.69592e-06	0.000825021	31.9579	31.3277	29.5123	DIP2C, ZMYND11
chr10	1230577	1233043	7.61116e-06	0.000682713	14.1248	13.5499	12.9666	IDI1, ADARB2
chr10	1240971	1241080	0.00062351	0.0150982	13.8094	13.2845	13.0724	IDI1, ADARB2, PITRM1-AS1
chr10	1248679	1248817	8.9056e-05	0.00392035	15.2111	14.4734	13.8366	IDI1, ADARB2, PITRM1-AS1
chr10	1592309	1592436	5.20502e-05	0.00266382	16.4589	15.8451	15.004	IDI1, ADARB2
chr10	3319579	3319648	0.000919978	0.0196929	18.8815	18.8828	20.7818	PITRM1, KLF6
chr10	4217124	4217269	0.00136544	0.0250893	25.6654	26.6891	28.8898	KLF6, U6
chr10	4863341	4863394	0.00224953	0.0344195	3.68149	2.70538	2.74464	AKR1E2
chr10	6138321	6138456	8.9056e-05	0.00392035	32.4306	28.2536	26.6687	PFKFB3, RBM17
chr10	7376135	7376338	1.92706e-05	0.00130667	18.4	17.2655	16.5619	SFMBT2
chr10	7498198	7498370	6.61156e-05	0.00310725	15.7592	14.5414	14.73	SFMBT2, ITIH5
chr10	7595061	7595212	0.00329498	0.0430694	12.1594	11.7767	11.5156	SFMBT2, ITIH5
chr10	10666891	10667045	3.93826e-05	0.0021902	4.34181	4.35075	4.56082	CELF2
chr10	11092423	11093066	0.00122585	0.0235276	1.44288	1.53539	1.12439	CELF2, USP6NL, CELF2-AS2
chr10	15405183	15405310	0.00063783	0.0152677	5.11639	4.88233	4.62581	NMT2, FAM171A1
chr10	16627166	16627286	1.02171e-07	2.6225e-05	17.8342	17.6742	19.4369	C1QL3, RSU1
chr10	17010718	17010886	0.00011765	0.00484658	20.1648	19.0991	18.3634	RSU1, CUBN
chr10	22824903	22825005	0.000541192	0.0136393	12.8444	11.9433	11.2379	PIP4K2A, SPAG6
chr10	22868108	22868217	0.00226107	0.0344195	29.7853	29.1841	28.836	PIP4K2A, SPAG6, COMMD3, COMMD3-BMI1, BMI1, ARMC3, MSRB2
chr10	22873514	22873640	0.000237611	0.00798321	24.118	23.3828	22.3308	PIP4K2A, SPAG6, COMMD3, COMMD3-BMI1, BMI1, ARMC3, MSRB2
chr10	22987035	22987042	0.000999985	0.0205465	2.58764	2.70785	4.62744	PIP4K2A, SPAG6, TRNA_Pseudo, COMMD3, COMMD3-BMI1, BMI1, ARMC3
chr10	23408144	23409264	0.000179483	0.00661037	7.93387	7.8927	7.87261	PTF1A, MSRB2
chr10	23460526	23460860	1.8677e-07	4.07054e-05	18.5258	17.4961	16.7761	PTF1A, MSRB2
chr10	23464267	23464346	0.000321214	0.00950201	16.8657	15.5606	15.211	PTF1A, MSRB2
chr10	23484678	23484926	0.000549412	0.0137221	13.2363	12.5131	11.8881	OTUD1, PTF1A
chr10	23981781	23981916	0.00329498	0.0430694	4.58042	4.41414	3.15482	KIAA1217, OTUD1
chr10	23985183	23985291	7.89652e-05	0.00362935	5.82515	5.692	5.18279	KIAA1217, OTUD1
chr10	25079425	25080003	0.000106562	0.00447828	14.8497	14.4429	15.3648	ARHGAP21, PRTFDC1, 7SK
chr10	25242788	25242814	0.00163486	0.0284421	1.74183	1.11697	1.20458	PRTFDC1, ARHGAP21, ARMC3
chr10	35637297	35637746	0.000956651	0.0202291	6.06678	5.99401	6.03016	GJD4, CCNY
chr10	35857603	35858292	0.00092601	0.0197061	15.7073	15.843	16.7431	GJD4, CCNY
chr10	45969531	45969885	0.00320104	0.0430694	12.421	11.5586	11.2336	ALOX5, MARCH8
chr10	46054086	46054134	0.000783681	0.0179354	6.34214	6.60481	5.69056	MARCH8, ALOX5
chr10	60825207	60825322	0.000809294	0.0180511	27.0223	25.5557	22.864	PHYHIPL, BICC1
chr10	62785581	62785839	0.00221229	0.0344195	5.6461	5.63724	6.72522	RHOBTB1, TMEM26
chr10	64148265	64148373	8.24891e-06	0.000724341	7.04288	6.98306	6.99506	ADO, ZNF365, ARID5B, TMEM26, C10orf107
chr10	65301023	65301040	0.000999985	0.0205465	32.7515	33.5743	33.7774	REEP3, JMJD1C
chr10	70062064	70062215	0.00387103	0.0479467	1.52538	1.73041	2.1161	ATOH7, HNRNPH3
chr10	70634861	70634972	0.000239248	0.00798321	3.44079	2.77498	2.56339	DDX50, STOX1
chr10	72007207	72007335	0.00174194	0.0289747	26.4259	25.3158	25.0657	PPA1, NPFFR1, CHST3
chr10	72486914	72487130	0.000291704	0.00911383	7.18269	6.16654	5.94875	ADAMTS14, TBATA
chr10	87804463	87804600	6.20047e-05	0.00301649	18.2996	17.3871	17.285	GRID1
chr10	87825957	87826055	0.000223087	0.00780291	25.5363	24.7108	24.547	GRID1
chr10	87938110	87938456	5.88967e-06	0.000567939	14.3822	13.9411	13.1322	GRID1
chr10	87967050	87967968	0.000243311	0.00808646	7.81412	8.16376	7.88814	GRID1
chr10	88091644	88091709	0.00329655	0.0430694	12.4091	12.7838	13.6862	GRID1
chr10	90974638	90974849	4.90485e-05	0.00254138	25.6892	28.0302	30.3009	CH25H, LIPA, HV303528, HV303525, FAS, ACTA2, FAS-AS1, PTEN, KLLN, IFIT1B, IFIT1
chr10	91131401	91131424	0.00272792	0.0390456	31.5641	30.2801	27.7732	IFIT1B, IFIT3, LIPA, CH25H, IFIT2, BC040833, IFIT1, IFIT5, SLC16A12
chr10	95854877	95855010	1.77428e-07	4.04077e-05	11.8899	11.1968	10.9614	PLCE1, NOC3L
chr10	98833056	98834172	0.00195705	0.0316696	8.98234	8.61436	8.2495	SLIT1, LCOR
chr10	99737018	99737151	1.83523e-05	0.00126274	28.0043	26.7441	25.8632	CRTAC1, GOLGA7B
chr10	99788048	99788262	0.00212532	0.0337382	8.0092	7.61369	7.37873	CRTAC1, GOLGA7B
chr10	102072729	102072881	0.000984255	0.0205465	8.6546	7.87042	7.30547	BLOC1S2, PKD2L1, HIF1AN, SEC31B, NDUFB8, SCD
chr10	104843494	104844498	0.000278553	0.00884238	9.39298	9.27476	9.14797	NT5C2, CNNM2, SFXN2, ARL3, WBP1L
chr10	111728937	111729073	0.00201957	0.0322127	10.5997	12.0724	13.8024	XPNPEP1, ADD3
chr10	114943950	114944075	2.20028e-08	7.64782e-06	8.36143	7.77892	7.27213	HABP2, TCF7L2, MIR4295
chr10	115738387	115739668	2.72309e-06	0.000336533	27.5281	26.6735	26.6914	DCLRE1A, ADRB1
chr10	118450442	118450561	0.00136544	0.0250893	2.30623	2.23343	1.76606	HSPA12A, PNLIPRP1, KCNK18, BC039338, MIR3663
chr10	118730902	118730975	0.00275084	0.0390456	42.5522	41.7157	45.2285	KIAA1598, ENO4
chr10	119563749	119564943	0.000352184	0.0101308	11.811	10.7092	10.3557	RAB11FIP2, EMX2
chr10	121041513	121041657	0.00201957	0.0322127	9.96925	9.21557	7.70387	GRK5, RGS10
chr10	122368460	122368597	0.00259588	0.0380912	7.50728	6.5944	6.35569	WDR11, PPAPDC1A
chr10	123277129	123277294	0.00174194	0.0289747	39.8919	41.9606	45.5723	FGFR2
chr10	123283389	123283485	0.00259588	0.0380912	37.3234	41.0571	46.122	FGFR2
chr10	124217947	124218088	0.00146945	0.0264424	20.5002	20.5628	18.8413	HTRA1
chr10	124962048	124962163	0.00329498	0.0430694	39.6911	39.4685	41.4774	GPR26, BUB3
chr10	125064844	125066281	0.000300163	0.00929112	9.27172	9.26313	9.09942	GPR26, BUB3
chr10	125318308	125318411	0.00274545	0.0390456	13.7786	13.3598	14.1831	GPR26, BUB3, PSTK
chr10	126359493	126359635	4.81971e-05	0.00252075	15.1435	14.414	13.5281	FAM53B, LHPP, BC041007
chr10	126392621	126392749	0.000529661	0.0134503	7.04808	6.97378	7.07375	FAM53B, LHPP
chr10	129054902	129055081	0.00404401	0.0499409	14.2734	13.1687	12.6701	NPS, DOCK1
chr10	129719131	129719282	0.00339643	0.0437576	5.42898	4.62029	4.6099	PTPRE, MKI67
chr10	132907370	132908473	2.14889e-05	0.00140047	5.80082	5.39915	5.1502	NONE
chr10	133920112	133921842	0.00104428	0.0213514	18.0791	17.2085	16.8193	DPYSL4, JAKMIP3, AK125699, BNIP3
chr10	133946491	133947909	0.000487202	0.0126612	6.95432	6.66739	5.84111	DPYSL4, JAKMIP3, AK125699, BNIP3
chr10	133995555	133996848	1.54921e-05	0.00112379	16.6467	16.3389	15.9933	DPYSL4
chr10	134271807	134272068	0.00153342	0.027283	9.61408	8.50606	8.01194	STK32C, INPP5A
chr10	134523427	134523848	2.74953e-11	2.08514e-08	8.80594	8.49207	8.31254	NKX6-2, INPP5A
chr11	1562718	1562792	0.00117215	0.0228995	5.80277	5.10466	3.89244	MOB2, DUSP8, TOLLIP-AS1, TOLLIP
chr11	6417065	6417673	8.84684e-05	0.00392035	2.50346	2.17116	2.05025	SMPD1, APBB1, MIR4687, STIM1, RHOG, HPX, PPFIBP2
chr11	8227699	8227845	1.32214e-05	0.00100724	11.1115	10.9869	11.1293	RIC3, LMO1
chr11	10800288	10800411	0.00062351	0.0150982	13.0155	12.5488	11.3903	CTR9, EIF4G2, GALNT18, MIR4299
chr11	11600172	11600282	0.00154998	0.027283	12.9531	12.8723	12.917	CSNK2A3, GALNT18
chr11	17782940	17783956	0.000330987	0.00963417	10.4928	10.3432	9.9613	KCNC1, SERGEF
chr11	17795651	17795829	0.00202644	0.0322499	19.798	19.4651	18.5915	KCNC1, SERGEF
chr11	19370946	19372016	0.000859372	0.0190368	20.8096	19.6171	21.1796	NAV2, E2F8, NAV2-AS5, NAV2-AS4
chr11	27672698	27672817	0.00226107	0.0344195	14.7816	14.1601	12.8435	LIN7C, BDNF
chr11	34176728	34177211	0.00319795	0.0430694	2.29451	1.80692	1.43878	NAT10, ABTB2, CAT
chr11	46783573	46783670	0.00327253	0.0430694	14.3733	15.276	15.6852	F2, CKAP5, NR1H3, ACP2
chr11	48089419	48089448	0.000919978	0.0196929	41.012	40.0332	40.4432	OR4B1, PTPRJ
chr11	95770084	95770231	0.000720175	0.0168283	4.57822	3.78359	3.62636	MTMR2, MAML2
chr11	98894658	98894761	0.00168392	0.0287902	35.4174	34.6116	31.781	CNTN5, JRKL-AS1
chr11	104489862	104489945	0.000457479	0.0119633	11.9233	11.094	10.9194	PDGFD, CASP12, U6
chr11	112342552	112343115	3.15421e-06	0.00036293	15.995	14.9108	14.7838	NCAM1, C11orf34
chr11	112595015	112595115	0.00298251	0.0413291	9.77152	9.29431	6.41823	C11orf34, NCAM1, LOC100288346, AL833634
chr11	112616885	112617027	0.00298251	0.0413291	7.02869	5.81362	5.19591	C11orf34, NCAM1, LOC100288346, TMPRSS5, AL833634
chr11	113704507	113704660	0.00136544	0.0250893	17.3349	17.3985	18.1354	USP28, CLDN25
chr11	113905976	113906065	3.9289e-06	0.000417515	22.1604	21.5355	20.9727	ZBTB16, HTR3A, NNMT
chr11	115169553	115169667	0.000922692	0.0196929	9.09095	9.39347	8.10756	CADM1, Mir_652
chr11	115514543	115514649	0.00321932	0.0430694	28.6809	29.4851	30.1285	CADM1
chr11	116438275	116438314	3.41296e-06	0.000379612	12.4471	12.3876	10.5665	BUD13
chr11	117407041	117407219	0.00250029	0.037312	16.3333	15.3538	14.2927	CEP164, DSCAML1, FXYD2, AX747406
chr11	117434411	117434567	9.5004e-12	9.3238e-09	12.4958	12.0662	11.5071	DSCAML1, CEP164, FXYD2, AX747406
chr11	117458208	117460333	3.1449e-05	0.00188739	16.7347	16.0836	15.2273	DSCAML1, CEP164, MPZL3, MPZL2
chr11	117461997	117462580	0.000225954	0.007805	8.22009	7.50629	7.07474	DSCAML1, CEP164, MPZL3, MPZL2
chr11	117471032	117471694	0.00127172	0.0239744	15.3017	13.7415	12.3586	DSCAML1, CEP164, MPZL3, MPZL2
chr11	117499898	117500085	0.00335399	0.0435132	11.1413	10.1511	10.1133	DSCAML1, CEP164
chr11	117504514	117506898	4.93511e-19	4.11687e-15	18.564	18.1063	17.0016	DSCAML1, CEP164
chr11	117546345	117546485	4.61155e-09	2.07943e-06	14.3469	12.5244	11.7594	DSCAML1, CEP164
chr11	117552869	117552917	0.00147395	0.0264424	12.4245	10.6795	9.16253	DSCAML1, CEP164
chr11	117553943	117554099	1.47644e-11	1.23165e-08	8.87195	8.49743	8.24755	DSCAML1, CEP164
chr11	117558621	117558776	0.00038074	0.010694	18.7656	17.8629	16.9095	DSCAML1, CEP164
chr11	117582185	117582294	0.00136544	0.0250893	5.5472	5.11281	4.85412	DSCAML1, CEP164, TMPRSS13
chr11	117583493	117583619	1.74883e-05	0.0012185	12.2488	11.2406	10.072	DSCAML1, CEP164, TMPRSS13
chr11	117609126	117609260	0.00298251	0.0413291	23.8152	22.8899	18.563	DSCAML1, CEP164, DQ582443, BACE1-AS, AB488780, BACE1, ARCN1, PHLDB1
chr11	117625155	117625286	2.3942e-05	0.00151306	17.5992	16.5516	16.065	DSCAML1, CEP164, DQ582443, BACE1-AS, AB488780, BACE1, ARCN1, PHLDB1
chr11	117642665	117642784	0.000454272	0.0119633	6.04971	5.71517	5.03769	DSCAML1, CEP164, DQ582443, BACE1-AS, AB488780, BACE1, TMPRSS4, TMPRSS4-AS1
chr11	118015453	118015720	1.80431e-08	7.00071e-06	2.9243	2.78973	2.70464	SCN4B, TMPRSS4, KMT2A, LOC100131626, MGC13053, TREH
chr11	119362846	119363579	0.00205621	0.0326723	8.77084	8.89053	8.70856	THY1, PVRL1
chr11	119882839	119882963	1.21299e-05	0.000941283	44.1239	39.1177	38.7585	PVRL1, TRIM29
chr11	120609607	120610520	7.86097e-07	0.000123729	13.787	13.3764	12.9952	TBCEL, GRIK4
chr11	120799353	120800195	0.00155188	0.027283	14.4262	13.6774	13.4807	TBCEL, GRIK4
chr11	121443047	121443147	0.00183736	0.0298486	13.6112	14.7472	15.1804	SORL1, BLID, SC5D, AK091275
chr11	121612937	121613092	0.00302958	0.0417731	12.2684	11.8165	11.1759	SORL1, BLID, U4atac
chr11	123415532	123415643	0.00219808	0.0343699	7.87366	7.29405	6.84402	GRAMD1B, SCN3B
chr11	125093875	125094265	0.00323053	0.0430694	1.29561	1.26602	1.24643	PKNOX2, FEZ1
chr11	125201805	125203863	0.00174777	0.0290148	10.6911	10.2688	10.1317	FEZ1, PKNOX2, TMEM218
chr11	126624407	126624486	0.000310598	0.00950201	28.572	29.0524	29.5344	KIRREL3, ST3GAL4, KIRREL3-AS3, MIR3167
chr11	126923686	126923786	2.46112e-07	5.00748e-05	19.0099	18.7644	18.687	KIRREL3
chr11	129182646	129182772	0.000415582	0.0114039	6.09931	5.72712	5.72956	ARHGAP32, BARX2
chr11	130009866	130011482	0.00247411	0.0369544	15.1365	15.3111	15.9302	ST14, APLP2, NFRKB, PRDM10
chr11	131148858	131148987	5.75687e-14	8.73161e-11	13.0867	12.6978	12.52	SNX19
chr11	131368905	131369030	0.00105785	0.0214189	9.23044	8.59411	8.61009	SNX19, NTM, AK128059
chr11	131436448	131436625	0.00274545	0.0390456	3.34343	3.03803	2.93692	NTM, U6atac
chr11	131454055	131454306	0.000167054	0.00637591	1.80255	1.53256	1.31161	NTM, AK128059, U6atac
chr11	131465935	131466592	6.39654e-08	1.80881e-05	5.82897	5.14183	4.9087	NTM, AK128059, U6atac
chr11	131492204	131492362	2.73766e-09	1.34339e-06	12.7752	11.814	11.9896	NTM
chr11	131506725	131506864	0.000319631	0.00950201	23.8318	23.3386	22.0129	NTM
chr11	131615868	131616475	0.00379907	0.0478368	2.58372	2.30206	1.9709	NTM
chr11	133616642	133617829	3.30983e-06	0.000374934	12.1006	12.7087	12.7482	SPATA19
chr11	134011832	134012152	0.000289976	0.00909391	18.9087	19.1559	17.9886	JAM3, NCAPD3, LOC100128239
chr11	134250829	134250957	0.000610794	0.0149425	8.35878	8.93715	9.5592	B3GAT1, GLB1L2
chr11	134266676	134266813	2.47162e-05	0.00154568	3.42202	3.07071	2.57797	B3GAT1
chr11	134284799	134285213	0.00166407	0.0287902	8.97109	9.44744	9.47429	B3GAT1
chr11	134341663	134342056	1.56917e-06	0.000207778	2.08841	1.82001	1.48682	B3GAT1
chr12	307261	307447	7.37156e-07	0.000117131	16.1103	15.4963	15.1506	SLC6A12, IQSEC3
chr12	331001	331095	0.000174095	0.00645466	26.5582	24.8107	22.7095	SLC6A12, SLC6A13
chr12	772979	773158	0.00108009	0.0217373	20.0526	18.9673	18.035	NINJ2, ERC1, RAD52, BC039168
chr12	813033	813136	0.000878588	0.0190368	23.3569	23.566	24.6614	WNK1, NINJ2
chr12	1892397	1892475	0.00169628	0.0287902	6.48502	7.11653	6.91792	LRTM2, ADIPOR2, MIR3649, WNT5B, CACNA1C, LINC00940
chr12	1937534	1939568	0.0026692	0.0390456	8.48878	8.23505	7.78795	LRTM2, CACNA2D4
chr12	2042439	2042580	0.00219808	0.0343699	15.821	15.5362	14.0304	CACNA2D4, DCP1B, ADIPOR2, MIR3649
chr12	3766302	3766435	0.00038074	0.010694	16.2164	17.0953	18.1493	EFCAB4B, PRMT8
chr12	4396787	4396951	6.94992e-07	0.000113679	21.7309	20.3321	18.4866	C12orf5, CCND2
chr12	6634142	6635242	0.000192666	0.00698002	11.7019	11.4477	11.448	MRPL51, GAPDH, DL491527, IFFO1, NOP2
chr12	6933489	6934017	2.22301e-05	0.00143755	4.26579	4.59995	3.87859	GNB3, GPR162, EMG1, C1S, PHB2
chr12	12176200	12176350	0.000124738	0.00511333	9.05766	8.83806	8.78092	BCL2L14, ETV6
chr12	12674238	12674458	0.00135979	0.0250893	3.0184	2.79517	2.73962	MANSC1, DUSP16
chr12	13967158	13967311	0.00119711	0.023251	22.8689	23.662	25.0133	GRIN2B
chr12	13970309	13970375	0.00238589	0.0359586	15.0228	16.2315	16.3632	GRIN2B
chr12	26493128	26493231	3.33594e-05	0.00193926	24.9396	24.5066	23.1887	SSPN, ITPR2, BHLHE41, BC041929
chr12	31138672	31139011	0.000769153	0.0178726	2.67401	1.78233	2.14091	DDX11, TSPAN11, OVCH1, TMTC1
chr12	41831472	41831608	0.00259588	0.0380912	10.0385	9.60129	8.73668	PDZRN4
chr12	41860721	41860898	0.00038074	0.010694	6.42564	6.07	5.45071	PDZRN4
chr12	48145466	48145640	0.00183736	0.0298486	16.9393	15.7266	15.1986	ENDOU, RAPGEF3, AL831948, RPAP3, SLC48A1, HDAC7
chr12	50367466	50367587	3.59914e-06	0.000392471	8.27477	8.16875	8.4508	AQP6, ASIC1, SMARCD1, RACGAP1, CERS5, HV533924, LIMA1, DIP2B
chr12	51838111	51838247	0.00387103	0.0479467	21.4596	20.6895	20.3737	SCN8A, SLC4A8, GALNT6, AX747851
chr12	52173172	52173277	0.00298251	0.0413291	12.5174	12.5888	12.6605	ANKRD33, SCN8A, BIN2
chr12	53463928	53464064	0.00174194	0.0289747	31.3493	31.0267	30.4481	IGFBP6, TENC1, SOAT2, PFDN5, C12orf10, AAAS
chr12	54651219	54651350	0.000457479	0.0119633	15.1025	13.9136	13.8568	SMUG1, CBX5, ATP5G2, MIR3198-2, COPZ1, MIR148B, GPR84, ZNF385A
chr12	56996525	56996630	0.000454272	0.0119633	4.6816	4.40582	4.16139	BAZ2A, RBMS2, GLS2, BC059370
chr12	64336549	64336640	3.36198e-05	0.00194761	13.2554	12.3043	12.2018	XPOT, SRGAP1
chr12	64650431	64650611	2.58103e-07	5.12641e-05	4.56973	4.04289	3.94351	XPOT, SRGAP1, TMEM5
chr12	64658902	64658994	0.00117202	0.0228995	6.21146	5.47658	5.13253	XPOT, SRGAP1, TMEM5
chr12	69853342	69854165	0.000133437	0.00541672	27.1146	25.0496	24.3861	FRS2, YEATS4
chr12	72504734	72504837	0.000321214	0.00950201	13.2496	12.5918	12.0524	TRHDE, TPH2, LOC100507377, TRNA_Gln, TRNA
chr12	77439981	77440144	0.000922692	0.0196929	8.61905	8.87824	8.86537	CSRP2, E2F7
chr12	89722357	89722507	0.00146945	0.0264424	27.2277	27.0481	27.5046	DUSP6
chr12	89880904	89881128	0.000703123	0.016616	16.8841	16.6225	16.2093	DUSP6, GALNT4, TMTC3, CEP290, LOC728084
chr12	90561339	90561498	0.000809294	0.0180511	30.455	32.0183	32.3933	ATP2B1
chr12	94961824	94961973	8.24891e-06	0.000724341	30.5997	29.4116	27.3205	CCDC41, TMCC3
chr12	99225831	99225886	0.00329655	0.0430694	32.7427	32.1691	32.2143	APAF1, ANKS1B
chr12	99253831	99253861	0.00275084	0.0390456	15.9416	17.2405	19.7375	APAF1, ANKS1B
chr12	102799726	102799970	0.00154988	0.027283	1.65242	1.64955	1.32326	PMCH, IGF1
chr12	104955910	104956078	2.49214e-05	0.00154568	15.958	15.3945	15.0583	CHST11, SLC41A2
chr12	105063239	105063337	4.093e-06	0.000426798	38.3695	32.9339	32.1806	CHST11, SLC41A2
chr12	110051741	110051930	9.29749e-06	0.000803727	6.29872	5.05645	4.22823	MMAB, TRPV4, FAM222A
chr12	111708115	111708216	0.00169628	0.0287902	9.36551	10.9131	10.3352	FAM109A, CUX2
chr12	118830519	118830691	0.00182873	0.0298245	15.6349	14.8972	14.6455	SRRM4, SUDS3, PEBP1, TAOK3
chr12	119279369	119279518	1.75281e-05	0.0012185	5.21784	4.85212	4.35556	SRRM4, SUDS3
chr12	120159917	120160053	0.00168392	0.0287902	17.0026	18.6139	19.4313	PRKAB1, CIT, MIR1178
chr12	120509477	120509603	0.000610794	0.0149425	12.027	12.0881	12.0728	RAB35, CCDC64
chr12	120682988	120683210	3.49545e-07	6.47978e-05	15.0522	13.8267	12.5093	RPLP0, PXN
chr12	123381511	123381665	6.5685e-05	0.00310725	5.69907	5.41784	5.24955	VPS37B, CCDC62, HIP1R, DENR, HCAR1, HCAR3, ABCB9
chr12	123957147	123957517	0.00257989	0.0380912	14.207	13.4888	13.1592	SNRNP35, RILPL1, RILPL2, GTF2H3, TCTN2, EIF2B1
chr12	124581481	124583582	1.17213e-05	0.000931228	21.2819	20.5836	19.9114	ZNF664, NCOR2, SBNO1, FAM101A
chr12	125701311	125701469	0.00183736	0.0298486	1.18073	1.04246	0.861465	TMEM132B, AACS, LINC00943
chr12	125760766	125760947	0.000733441	0.0170904	2.12236	2.16443	1.80437	TMEM132B, AACS
chr12	126676379	126676609	3.83471e-05	0.00213974	21.8631	24.1593	24.6341	NONE
chr12	130184007	130184101	0.000105631	0.00445039	4.33502	4.59843	5.04654	TMEM132D
chr12	130494387	130494974	0.000166893	0.00637591	5.708	5.53142	5.15348	FZD10, TMEM132D
chr12	130738497	130739064	0.000451078	0.0119633	12.7486	11.6281	11.2695	PIWIL1, FZD10, AACS
chr12	131158001	131158177	0.000993517	0.0205465	1.225	1.19761	1.35449	RIMBP2, STX2
chr12	131265084	131265421	0.00390072	0.0482787	25.8061	25.6865	24.7049	RIMBP2, STX2
chr12	132234603	132235145	2.73766e-07	5.36827e-05	6.33117	6.06229	5.89431	MMP17, SFSWAP
chr12	132497493	132497649	0.00150348	0.0268279	17.9599	16.801	16.7149	EP400, DDX51
chr12	133143075	133143426	0.000230179	0.00793451	12.266	12.1988	11.5049	MUC8, P2RX2
chr13	21279919	21281026	6.30962e-10	3.62999e-07	6.37262	6.17435	5.73542	IL17D, N6AMT2, CRYL1, MIR4499, IFT88
chr13	25751551	25752774	1.30716e-05	0.00100501	11.1832	10.8205	10.6871	AMER2, MTMR6, NUPL1
chr13	25764462	25764592	0.000125576	0.00513506	17.2741	17.0253	17.3055	AMER2, MTMR6, BC022569, RNF6
chr13	27332896	27333032	0.00105785	0.0214189	50.8887	49.4787	48.6173	GPR12, WASF3
chr13	27569105	27569257	9.14656e-05	0.00394482	14.5232	14.1188	13.8592	GPR12, USP12, RPL21, SNORD102, SNORA27
chr13	27861083	27861217	0.00226107	0.0344195	4.41287	4.01235	3.84803	GTF3A, RASL11A
chr13	30574115	30574796	0.00326451	0.0430694	11.5534	11.0507	11.6139	UBL3, KATNAL1
chr13	31306146	31306268	8.84194e-05	0.00392035	27.3395	24.7296	24.5828	ALOX5AP
chr13	36944351	36945623	2.77824e-06	0.000338336	17.2347	15.9769	15.4636	CCNA1, SPG20, RFXAP, 5S_rRNA
chr13	40688203	40688345	0.00011765	0.00484658	12.6063	11.5216	11.1585	COG6, FOXO1, LINC00332
chr13	40762604	40762771	0.000660424	0.0157183	4.89355	4.22015	3.72807	FOXO1, COG6
chr13	40922673	40922782	0.000878588	0.0190368	43.8214	43.6594	44.0054	FOXO1
chr13	44720968	44721107	1.16778e-05	0.000931228	43.0545	43.1744	45.6154	ENOX1, SMIM2, TSC22D1, AX748251, SERP2
chr13	44786084	44786163	9.54195e-05	0.00406117	25.8582	25.6014	24.962	SERP2, SMIM2, TSC22D1
chr13	44813832	44813967	0.000809294	0.0180511	27.7762	26.733	26.2405	SERP2, SMIM2, MGC5590, SMIM2-IT1, TSC22D1
chr13	44949074	44949276	0.000203988	0.00724114	5.72039	5.64859	5.61363	SERP2, TSC22D1, AX748251, AKAP11, MGC5590, SMIM2-IT1
chr13	92052415	92052561	0.000457479	0.0119633	1.18883	1.59407	1.18852	GPC5
chr13	95481340	95482684	0.00107248	0.0216625	2.79479	2.53444	2.24777	SOX21, ABCC4, GPC5-AS1
chr13	98117704	98117753	0.000295683	0.00918655	7.11764	6.1794	6.41683	IPO5, RAP2A, MBNL2
chr13	99618422	99618525	0.00259588	0.0380912	6.94008	6.54847	6.28962	SLC15A1, DOCK9
chr13	99755934	99756174	4.34217e-12	4.82965e-09	23.8151	22.0076	21.4274	DOCK9, UBAC2, MBNL2
chr13	100603154	100603191	0.000890875	0.0192531	14.227	13.0747	11.83	ZIC5, CLYBL, GGACT
chr13	101320249	101320370	0.00154998	0.027283	19.0591	18.5076	21.5029	GGACT, TMTC4
chr13	107009940	107010084	0.00387103	0.0479467	29.5411	29.6813	30.2679	EFNB2
chr13	107070133	107071014	0.00148652	0.0266392	23.4351	21.8653	23.8184	EFNB2
chr13	110022463	110022605	0.00219808	0.0343699	15.4401	15.332	13.6201	IRS2
chr13	111540464	111540629	6.61156e-05	0.00310725	0.962198	0.934669	0.871465	ARHGEF7, ING1, CARKD
chr13	111907786	111909017	7.76905e-05	0.00359055	3.89919	4.04781	4.16077	TEX29, ARHGEF7, ATP11A, BC041346, AX748036
chr13	111950938	111951121	0.000529661	0.0134503	20.8142	20.8003	21.7728	TEX29, ARHGEF7
chr13	112063919	112064889	0.00250487	0.037347	13.8257	13.1778	12.3992	TEX29
chr13	112103980	112104089	1.75281e-05	0.0012185	8.31335	7.95358	7.75139	TEX29
chr13	112555035	112555100	0.00169628	0.0287902	17.2669	16.5662	14.9571	SOX1, TEX29
chr13	112621545	112624055	0.00293329	0.0411944	5.6494	5.23025	4.76778	SOX1
chr13	113348676	113348841	0.00276156	0.0390456	9.66062	9.40399	9.33101	MCF2L, ATP11A, BC041346, AX748036
chr13	114137586	114138440	0.00053787	0.013638	39.6763	38.2544	35.891	ADPRHL1, TMCO3
chr13	114992184	114992307	0.000720175	0.0168283	2.94163	2.71037	2.17131	RASA3, CDC16, TFDP1
chr14	20899398	20899505	0.00259588	0.0380912	9.08424	8.32089	7.29897	TEP1, OSGEP
chr14	21490546	21490720	0.00174194	0.0289747	2.47923	1.8535	1.76668	NDRG2, SLC39A2, SUPT16H, SNORD9, SNORD8, CHD8, TMEM253, ZNF219
chr14	22858405	22858479	0.000612605	0.0149425	34.8224	34.3806	35.8112	DAD1, MRPL52, MMP14, SLC7A7, V alpha 1, TCRA, X74394, TRAV1-2J6, TCR-alpha, TRAC, TCRDV2J2, TRDC, TCRDV2, X61074, hDV103S1, AK093552
chr14	24590166	24590250	0.000173434	0.00645466	9.07526	9.13039	9.73024	FITM1, NRL, LRRC16B, CPNE6
chr14	29075429	29075553	0.000321214	0.00950201	12.7007	11.6797	11.8615	FOXG1
chr14	33410705	33410817	0.00183736	0.0298486	12.6132	12.1375	11.8025	NPAS3
chr14	33962658	33963627	0.00382569	0.0479467	9.39965	9.08202	9.28972	EGLN3, NPAS3
chr14	34320145	34320199	0.00169628	0.0287902	11.4732	10.4581	10.3822	EGLN3
chr14	51452260	51452452	5.64238e-06	0.000547311	26.1706	25.9454	27.2511	PYGL, TRIM9
chr14	56341751	56341874	0.00329498	0.0430694	27.7894	28.0766	29.5706	PELI2, KTN1
chr14	67995437	67995559	0.000332533	0.00963417	15.4845	15.0243	14.399	PLEKHH1, PLEK2, AX746582, SPTB, PIGH, VTI1B, RDH12, RDH11
chr14	72200904	72201031	9.99376e-07	0.000148871	14.3358	16.6454	18.1271	RGS6, SIPA1L1
chr14	72204203	72204342	3.70172e-17	2.05865e-13	3.89231	3.65677	3.46318	RGS6, SIPA1L1
chr14	77254798	77254912	0.00136544	0.0250893	10.4109	10.2416	10.3896	VASH1, IRF2BPL, Mir_384, KIAA1737
chr14	77822165	77822249	0.00327253	0.0430694	2.99885	2.65363	2.54082	POMT2, TMED8
chr14	78357668	78357850	0.00179151	0.0295935	5.15616	5.38256	5.98424	NRXN3, ADCK1, TRNA_Pseudo, Mir_548
chr14	78488526	78488588	0.00224953	0.0344195	1.80976	1.83136	1.52828	NRXN3, ADCK1
chr14	78921779	78922580	2.35427e-05	0.00149989	25.6185	25.5409	26.2114	NRXN3
chr14	80297986	80297999	0.00272792	0.0390456	19.3681	21.4609	22.4673	DIO2, GPR65, GALC, U6
chr14	89719689	89719860	0.00222967	0.0344195	10.6846	9.24992	9.55806	FOXN3, TTC8
chr14	89760297	89760332	0.00272792	0.0390456	22.5401	21.6147	21.4855	FOXN3, TTC8, BX247991
chr14	90486221	90486287	0.000541192	0.0136393	4.63267	3.49143	2.98834	KCNK13, TDP1
chr14	90578516	90578658	2.18405e-08	7.64782e-06	9.83924	9.98613	9.27894	PSMC1, KCNK13
chr14	91043784	91045328	0.00116039	0.0228995	11.0553	11.006	11.8265	CALM1, RPS6KA5, BC039357
chr14	93536251	93536338	0.00201957	0.0322127	7.28801	7.37222	6.79439	ITPK1, CHGA
chr14	94198413	94198560	1.02483e-08	4.14813e-06	17.2193	15.9235	15.3001	PRIMA1, COX8C
chr14	94208188	94208346	0.00146945	0.0264424	18.6853	18.8486	19.9654	PRIMA1, COX8C
chr14	94244816	94244908	0.00168392	0.0287902	43.3993	40.0509	33.9043	PRIMA1, COX8C
chr14	95324755	95324925	0.000421466	0.0114153	18.0789	17.2632	16.8281	GSC, DICER1
chr14	95676085	95676221	1.58006e-10	9.76362e-08	9.4534	9.10454	8.91131	DICER1, CLMN, DICER1-AS1, MIR3173, LINC00341
chr14	95693498	95693527	9.92744e-05	0.00420379	14.8935	12.1051	13.0857	DICER1, CLMN, LINC00341
chr14	95722912	95723022	1.21299e-05	0.000941283	19.4103	18.7265	17.4543	DICER1, CLMN
chr14	95775794	95775922	0.000332533	0.00963417	15.5305	14.5314	14.4791	DICER1, CLMN, DICER1-AS1, MIR3173, AK127179, LINC00341
chr14	95965225	95965401	0.000319631	0.00950201	17.7884	18.2897	19.132	GLRX5, SYNE3
chr14	98814206	98814591	0.000801664	0.0180511	28.4664	26.6852	24.944	NONE
chr14	99916426	99916587	0.000555973	0.0138446	6.33152	6.44067	5.86015	BCL11B, SETD3
chr14	100057434	100057691	0.00174362	0.0289747	6.43346	6.037	6.05413	CCDC85C, CCNK
chr14	102383536	102383672	1.04424e-08	4.14813e-06	3.91104	3.58803	3.37418	DYNC1H1, PPP2R5C, WDR25, WARS, BC062337
chr14	102807634	102808587	0.00127172	0.0239744	7.46592	7.41105	7.31596	CINP, ZNF839
chr14	102904362	102904524	0.00357099	0.045724	3.59087	2.93678	2.57794	RCOR1, TECPR2, PPP2R5C, TRNA_Ile, ZNF839, MOK, ANKRD9, MARK3
chr14	102939780	102939821	0.00163486	0.0284421	13.5953	14.2086	12.0694	RCOR1, TECPR2, LINC00605
chr14	103968474	103969459	0.00174362	0.0289747	12.0892	11.8209	11.0877	CKB, MARK3, ANKRD9, SNORA28, EIF5, BC042372
chr15	36150198	36150344	0.000223087	0.00780291	8.94153	8.14115	6.90921	DPH6
chr15	38516462	38516726	0.000154843	0.00595253	14.0107	14.0442	11.592	SPRED1, TMCO5A
chr15	45659614	45659718	0.000321214	0.00950201	20.4514	20.3395	20.703	GATM, SLC28A2, DUOX1, SHF, SPATA5L1, BC039389, GABPB1-AS1, BX537481, MIR4712, GABPB1, FLJ10038
chr15	51563261	51563295	0.000890875	0.0192531	23.5735	24.9839	27.2397	CYP19A1, AP4E1, GLDN
chr15	59584645	59584802	9.14656e-05	0.00394482	28.3099	27.2453	27.9348	MYO1E, LDHAL6B, MIR2116
chr15	61037505	61037914	0.00328628	0.0430694	15.8267	16.0082	16.1811	RORA
chr15	61488765	61489643	0.00137158	0.0250914	29.2134	29.1586	27.6039	RORA
chr15	64433898	64435084	5.62736e-05	0.00284506	5.6983	5.35662	5.03967	SNX22, SNX1, FAM96A, SPG21, MTFMT
chr15	65348531	65349451	0.00108009	0.0217373	23.0937	21.8815	20.3373	SLC51B, RASL12, OAZ2
chr15	65660144	65660225	2.07236e-08	7.64782e-06	19.2885	18.9283	17.9905	PARP16, IGDCC3
chr15	66423512	66424490	0.00365724	0.0466494	22.0764	21.3405	20.1907	MEGF11, RAB11A
chr15	71127858	71127985	0.000223087	0.00780291	10.4387	10.8036	8.90764	UACA, LARP6, LRRC49, THAP10
chr15	80804599	80804759	0.00335399	0.0435132	28.7572	28.2233	28.0604	ABHD17C, ARNT2
chr15	82042192	82042938	0.00049816	0.0128658	6.84725	6.88921	8.03035	TMC3, MEX3B
chr15	88763931	88764092	0.00312273	0.042951	10.773	11.0763	11.6455	NTRK3, 5S_rRNA, U6
chr15	89908811	89910458	0.000267806	0.00865906	1.59511	1.4933	1.37475	POLG, RHCG, LINC00925, AK054710
chr15	89930914	89931095	0.00219041	0.0343699	14.5115	14.075	12.55	POLG, RHCG, TRNA_Arg, MIR9-3, LINC00925
chr15	92465475	92465592	0.00146945	0.0264424	5.55836	4.13379	4.1591	ST8SIA2, SLCO3A1
chr15	92670139	92670282	0.00335399	0.0435132	4.60502	4.47097	4.69823	ST8SIA2, SLCO3A1, FAM174B
chr15	92887344	92887785	0.000225887	0.007805	4.39853	5.68377	5.73727	ST8SIA2, SLCO3A1
chr15	93178640	93178720	0.00117202	0.0228995	1.3247	1.10692	0.781618	FAM174B, ST8SIA2, MIR4714
chr15	93845726	93845922	8.19958e-05	0.00374799	3.50279	3.17636	2.6616	RGMA
chr15	100542528	100542683	1.74883e-05	0.0012185	6.39583	5.34531	5.54124	LYSMD4, ADAMTS17
chr15	101604208	101605457	0.000200294	0.00719075	27.288	28.1013	30.2931	LRRK1, CHSY1
chr16	758707	761564	0.00196069	0.0316978	2.27364	2.08755	2.4077	METRN
chr16	1042134	1042257	0.000223087	0.00780291	28.7279	27.7399	27.2365	SSTR5, SOX8, LMF1
chr16	1374730	1374888	3.47885e-06	0.000381849	8.88603	8.53288	7.70666	BAIAP3, UBE2I
chr16	2392211	2392340	0.000237611	0.00798321	1.51368	0.958236	0.784528	ABCA3, CCNF, C16orf59, NTN3
chr16	4575274	4575805	0.00202644	0.0322499	10.8015	10.8861	11.8948	MGRN1, CDIP1, HMOX2, NMRAL1
chr16	4732590	4732749	0.00335399	0.0435132	46.3003	45.6869	44.5874	NUDT16L1, MGRN1, HMOX2, NMRAL1, PPL
chr16	5070358	5071008	3.00393e-06	0.000348039	2.24925	2.43345	2.22363	NAGPA, SEC14L5, UBN1, GLYR1, NAGPA-AS1, ALG1, C16orf89
chr16	9880221	9880357	6.49498e-06	0.000606606	8.26524	7.83271	7.31598	GRIN2A, MIR548X
chr16	10021921	10022045	7.3462e-09	3.14267e-06	3.18442	2.86614	2.63945	GRIN2A
chr16	10112583	10112589	0.00369995	0.0466944	1.12084	1.28579	0.775881	GRIN2A
chr16	12206354	12206489	0.00081734	0.0182063	15.3227	14.6142	13.2267	SNX29
chr16	12607458	12607972	0.00174169	0.0289747	20.2529	19.4099	18.603	CPPED1, SNX29
chr16	12784570	12784731	0.000424207	0.0114153	9.3317	8.31423	7.84288	CPPED1
chr16	46947029	46947130	0.00117215	0.0228995	7.42055	6.78703	6.47057	GPT2, DNAJA2
chr16	50897065	50897617	0.00106818	0.0216019	4.75022	4.21864	3.92715	CYLD, SALL1
chr16	51193760	51193806	0.000295683	0.00918655	46.2709	45.8159	43.854	SALL1
chr16	51569459	51569568	0.00122969	0.0235276	2.08315	2.14119	2.43223	SALL1
chr16	51790514	51791295	0.000147186	0.00579163	19.6513	19.2813	18.8889	SALL1
chr16	52532669	52533281	1.23172e-06	0.000175641	24.2411	23.3596	21.9841	TOX3
chr16	56252248	56252502	0.000182674	0.00669833	5.61089	5.45727	5.31339	GNAO1, AMFR, LOC283856, DKFZP434H168, MIR3935
chr16	56949085	56949451	0.000985314	0.0205465	18.1536	17.4477	16.8522	HERPUD1, SLC12A3, CETP
chr16	67318726	67318884	6.49906e-05	0.00310725	4.75583	4.44355	4.24349	PLEKHG4, KCTD19, U1, TPPP3, NFATC3, Mir_548
chr16	69833979	69834170	1.31904e-06	0.000184931	8.88455	8.4116	8.0789	CLEC18A, WWP2
chr16	69855484	69855569	0.00327253	0.0430694	18.3151	18.0319	15.7931	CLEC18A, WWP2
chr16	69914673	69914833	0.00182873	0.0298245	16.1642	15.8047	16.0889	CLEC18A, WWP2, TERF2
chr16	70680253	70682039	0.000272785	0.00871805	2.47478	2.84496	1.7707	MTSS1L, IL34, ST3GAL2, VAC14-AS1, VAC14
chr16	71634752	71634851	0.00136544	0.0250893	6.73997	6.31687	5.73531	MARVELD3, TAT, CALB2
chr16	73265600	73265733	0.000415582	0.0114039	10.3202	10.2084	9.57843	ZFHX3, U7
chr16	73389926	73390669	0.00167862	0.0287902	17.1986	16.1666	15.8011	ZFHX3
chr16	73840778	73840921	6.61156e-05	0.00310725	5.63588	4.77629	4.68719	PSMD7, DHX38, TXNL4B
chr16	74747512	74748329	0.000109989	0.00459914	7.1304	6.74322	6.26071	MLKL, FA2H
chr16	75129335	75129479	0.00122122	0.0235276	4.57394	3.80327	3.63419	LDHD, ZNRF1, WDR59
chr16	75295345	75295466	0.00179151	0.0295935	8.79028	8.60477	8.56792	BCAR1, CTRB1
chr16	75845553	75845713	0.000454272	0.0119633	18.6583	18.5063	19.3787	CNTNAP4, ENSG00000214325, MON1B, SYCE1L, 7SK
chr16	75894464	75896161	0.00240545	0.0361881	4.58671	4.54554	4.77834	CNTNAP4, ENSG00000214325
chr16	77543831	77543981	0.000555973	0.0138446	18.3171	17.4323	16.8608	NUDT7, ADAMTS18
chr16	78204780	78204861	1.86569e-07	4.07054e-05	10.2966	9.13972	8.78274	WWOX
chr16	78260940	78261065	2.07184e-05	0.00137683	12.8473	11.4622	11.2624	WWOX
chr16	81531342	81531508	0.0023929	0.0360317	14.7013	14.7675	14.6968	PLCG2, CMIP
chr16	82466086	82466220	0.000809294	0.0180511	2.69401	2.52276	2.24329	MPHOSPH6, CDH13
chr16	84074751	84074887	0.00117005	0.0228995	14.3467	13.1273	11.9018	SLC38A8
chr16	85010484	85010604	0.00387103	0.0479467	19.7902	19.5068	17.6488	ZDHHC7, CRISPLD2
chr16	86514126	86514242	0.00062351	0.0150982	6.29216	5.52426	5.0908	FOXF1, IRF8
chr16	87641429	87641718	3.03941e-05	0.00183067	1.56929	1.57209	1.34414	JPH3, KLHDC4
chr16	87654891	87655048	0.00382569	0.0479467	1.11771	1.00458	1.00762	JPH3, KLHDC4
chr16	89812382	89813614	7.46139e-06	0.000672896	21.6534	21.4659	21.5869	ZNF276, FANCA
chr16	90053145	90053239	0.00226107	0.0344195	1.56387	1.38786	1.15795	CENPBD1, DBNDD1
chr17	4407452	4408363	3.71359e-07	6.7135e-05	12.6607	12.561	11.8684	SPNS2, MYBBP1A, ALOX15
chr17	5976048	5976198	0.000154843	0.00595253	23.3534	23.2195	23.8239	WSCD1, AIPL1
chr17	7189241	7189317	0.000424207	0.0114153	18.6052	16.4802	16.1497	SLC2A4, YBX2
chr17	8373353	8374239	2.2071e-15	5.26046e-12	3.21136	2.99495	2.86684	NDEL1, MYH10
chr17	8383252	8383663	0.00219041	0.0343699	15.7001	15.2981	15.0558	NDEL1, MYH10
chr17	8385142	8385942	8.96461e-05	0.00393593	2.96083	2.67383	2.48918	NDEL1, MYH10
chr17	9178599	9178714	0.00168392	0.0287902	5.33307	4.76112	4.57337	NTN1, STX8
chr17	9712215	9712311	0.00329498	0.0430694	34.9208	36.086	36.6809	DHRS7C, ENSG00000214978
chr17	9776246	9776383	0.00225638	0.0344195	5.02729	4.35535	4.27542	RCVRN, GLP2R
chr17	9790944	9791080	0.000872289	0.0190368	5.85277	5.29167	5.25921	RCVRN, GLP2R
chr17	9888555	9888675	0.00298251	0.0413291	22.4096	23.1128	23.3558	RCVRN, GAS7
chr17	10239520	10239606	0.000273288	0.00871805	29.3308	30.569	31.8228	GAS7, MYH13
chr17	11639719	11640289	2.61932e-08	8.56878e-06	10.5659	10.3873	9.45125	DNAH9, ZNF18, MYH1
chr17	13664992	13665033	0.00163486	0.0284421	59.949	59.2266	58.5488	COX10, HS3ST3A1
chr17	48914244	48914435	4.06269e-07	7.21084e-05	9.85323	9.45166	9.30362	WFIKKN2, TOB1
chr17	49695158	49695298	0.00038074	0.010694	17.8421	17.943	19.0947	UTP18, CA10
chr17	55479567	55479908	3.26917e-05	0.00193926	13.2478	12.6544	12.1674	MSI2, ENSG00000166329
chr17	55594627	55594650	0.00369995	0.0466944	1.45045	2.4893	1.54608	ENSG00000166329, MSI2
chr17	55734416	55734608	0.00105785	0.0214189	6.11855	5.63201	5.33864	ENSG00000166329, MSI2
chr17	55941598	55941705	0.000415582	0.0114039	15.1843	14.3989	13.9511	MRPS23, VEZF1, AKAP1, AK095112, AK126318, SRSF1, CUEDC1, DYNLL2
chr17	57466613	57466781	0.00335399	0.0435132	2.31187	2.16351	1.81868	DHX40, YPEL2, SMG8, GDPD1, MIR21, DM119512
chr17	63205197	63205323	2.50277e-06	0.000311614	10.766	9.78772	9.15121	RGS9, AXIN2, CEP112
chr17	64716581	64716950	0.0029965	0.0414541	13.6646	12.4807	11.3987	CACNG5, PRKCA, RGS9
chr17	68100988	68101137	0.00201957	0.0322127	19.568	19.2381	20.7119	KCNJ16
chr17	69328323	69328449	0.00226107	0.0344195	19.8662	19.353	19.17	NONE
chr17	70349745	70350305	3.51638e-09	1.67621e-06	11.5862	11.6966	12.6951	SOX9
chr17	70466372	70466871	0.00328628	0.0430694	10.9094	11.2959	13.1578	SOX9, BC039327
chr17	70576679	70576788	0.00298251	0.0413291	8.80002	8.82623	8.82402	SOX9, SLC39A11
chr17	71083393	71084581	0.000201306	0.00719075	11.7744	11.3249	11.4678	SLC39A11
chr17	71398193	71398292	2.26568e-05	0.00145948	10.6001	11.4576	12.5358	CDC42EP4, SDK2, C17orf80, FAM104A
chr17	72298893	72299004	3.73978e-08	1.13445e-05	7.95416	7.84385	7.49036	KIF19, DNAI2, RPL38, TTYH2, MGC16275, GPR142
chr17	72300766	72300883	0.00329498	0.0430694	11.0989	11.1652	11.1773	KIF19, DNAI2, RPL38, TTYH2, MGC16275, GPR142
chr17	72796357	72797201	0.000832015	0.0184838	14.1679	13.5649	13.3209	TMEM104, GRIN2C, FDXR, FADS6
chr17	72824020	72824567	0.000936822	0.0198854	6.72315	6.39508	6.20404	GRIN2C, TMEM104, FDXR, FADS6
chr17	72986221	72986380	0.000135823	0.00548684	5.78381	4.69859	4.44303	ICT1, HID1, NT5C, HN1, KCTD2, JB153618, TRNA_Arg, Metazoa_SRP
chr17	73014113	73014241	0.000192867	0.00698002	15.7826	15.0088	14.2908	ICT1, ATP5H, OTOP2, OTOP3, USH1G, HID1, CDR2L, NUP85, KCTD2
chr17	73474493	73474807	0.000188622	0.00690125	13.4117	13.102	11.1054	KIAA0195, CASKIN2, MIR3678, GRB2, SLC25A19
chr17	73642892	73643678	0.000132692	0.00539959	9.23907	9.16312	8.04422	SMIM6, LLGL2, AF289551, NUP85, SUMO2, GRB2, MYO15B, SLC25A19, ITGB4, GALK1, UNK, H3F3B, MIR4738
chr17	74491786	74491900	0.000720175	0.0168283	16.3407	15.4671	15.0522	RHBDF2, AANAT
chr17	74540104	74540942	0.000658853	0.0157183	7.11195	6.56483	5.25381	PRCD, ST6GALNAC2, RNF157-AS1, DQ570973, FOXJ1, MXRA7
chr17	74913615	74914299	0.00131048	0.0246218	5.36008	5.12434	4.71517	SEC14L1, MGAT5B
chr17	76071213	76071346	0.000260211	0.00844623	14.3136	14.4049	14.3142	TMC6, TNRC6C, BC040189, LOC100507351, septin 9/TNRC6C fusion, SEPT9, AK123771, TNRC6C-AS1
chr17	76090907	76091629	6.85884e-05	0.00321441	8.87355	8.67038	8.40337	TMC6, TNRC6C, septin 9/TNRC6C fusion, CYTH1, U6, LOC100996291, SYNGR2, AFMID, TK1, BIRC5, TMEM235, EPR-1
chr17	76229220	76229998	0.000361488	0.0103272	26.902	26.3093	25.711	TMEM235, SOCS3, BC040189, LOC100507351, AK123771, TNRC6C-AS1, TMC6, PGS1
chr17	76456728	76458707	0.00162068	0.0283729	14.0953	13.4247	12.7931	PGS1, DNAH17, TMC8, C17orf99, JA425978, TMC6, CYTH1, USP36
chr17	77132674	77132795	0.00146945	0.0264424	21.927	21.0107	20.8297	ENGASE, RBFOX3
chr17	77409547	77411708	0.00241632	0.0363187	1.91732	1.82033	1.79238	RBFOX3, ENGASE
chr17	77414494	77415114	1.51218e-05	0.00111321	1.55991	1.48412	1.18437	RBFOX3, ENGASE
chr17	77454073	77455189	0.000649936	0.0155352	3.99143	3.75531	3.54381	RBFOX3, ENGASE, HP09025, MIR4739
chr17	77529375	77531687	1.61034e-05	0.00116307	7.55758	7.14861	7.0315	ENPP7, RBFOX3
chr17	78442989	78444963	6.72676e-06	0.000623496	9.86522	9.58268	9.26608	NPTX1, ENDOV, TBC1D16
chr17	78726281	78726460	1.62804e-07	3.93654e-05	23.5367	21.8974	21.4972	CHMP6, RPTOR, AX746631, NPTX1
chr17	78747673	78748796	2.19463e-11	1.74358e-08	21.0471	20.4771	18.9895	CHMP6, RPTOR, AX746631, NPTX1
chr17	78793226	78793342	0.000809294	0.0180511	11.293	10.7402	10.1576	CHMP6, RPTOR, AX746631, NPTX1
chr17	79099196	79100803	0.00362661	0.0462941	4.6871	4.45898	4.36545	AATK, BAIAP2, RPTOR, C17orf70, NPLOC4, AL832593, C17orf89, ENTHD2, SLC38A10
chr17	79867559	79867683	0.00339643	0.0437576	11.6599	11.1898	10.7171	PCYT2, NPB, LRRC45, RAC3, STRA13, DCXR
chr17	79964555	79964737	0.00122122	0.0235276	23.8673	24.1877	19.9477	STRA13, ASPSCR1, ANAPC11, NPB, ALYREF, PCYT2, SIRT7, MAFG
chr17	80635751	80635865	5.98477e-05	0.00298682	24.0553	22.5436	22.8251	WDR45B, RAB40B
chr18	4256881	4257025	0.00219808	0.0343699	11.1178	10.4708	9.86105	DLGAP1
chr18	5516260	5516326	0.00224953	0.0344195	15.9706	16.1391	16.2737	ZBTB14, EPB41L3
chr18	6485091	6485189	0.000116815	0.00484658	12.7193	11.882	11.5965	ARHGAP28, L3MBTL4
chr18	7561945	7562132	0.000985314	0.0205465	10.1897	8.86528	8.61421	PTPRM, LOC100192426
chr18	10346925	10347048	3.73911e-06	0.000402474	26.4148	24.9749	23.7223	APCDD1, VAPA
chr18	10452204	10452374	0.000239248	0.00798321	10.053	9.69596	9.77811	APCDD1, AX747048
chr18	10458904	10458980	0.00275084	0.0390456	1.27526	0.950508	1.02146	NAPG, APCDD1, AX747048
chr18	10489221	10489306	0.00327253	0.0430694	17.9809	17.5137	17.2628	NAPG, APCDD1, TXNDC2, VAPA, AX747048
chr18	12406485	12406626	6.61156e-05	0.00310725	8.69906	8.4775	8.34121	SLMO1, AK095621, PSMG2, SPIRE1
chr18	13584878	13585165	0.00328628	0.0430694	23.8038	22.9536	25.7419	FAM210A, LDLRAD4, BC041855, MIR4526
chr18	13648015	13650112	0.00130844	0.0246111	5.46831	4.93845	5.16645	FAM210A, LDLRAD4, BC041855
chr18	20769251	20769489	0.00184288	0.0299091	2.77242	2.75325	2.30829	CABLES1, TMEM241
chr18	22647728	22647814	0.00327253	0.0430694	18.7408	14.7552	15.0235	ZNF521
chr18	22756267	22756404	0.000872289	0.0190368	32.0249	29.7751	24.1679	ZNF521
chr18	24287098	24287279	7.02586e-06	0.000640544	11.1316	10.5599	10.2274	KCTD1, AQP4
chr18	34841318	34841460	0.000489605	0.0127033	18.2769	18.4389	20.3242	TPGS2, CELF4
chr18	34889657	34889673	0.00126996	0.0239744	2.87742	1.95131	1.9805	TPGS2, CELF4
chr18	35009025	35009059	0.000919978	0.0196929	20.9081	21.031	22.3006	TPGS2, CELF4
chr18	46119262	46119393	0.000529661	0.0134503	1.00903	1.83374	1.38589	CTIF, SMAD7, MIR1539, C18orf32, RPL17-C18orf32, RPL17, SNORD58C, SNORD58A, SNORD58B
chr18	46313443	46313606	0.00357099	0.045724	5.78951	5.5715	6.05195	SMAD7, CTIF, DYM
chr18	48091678	48091775	0.00327253	0.0430694	37.1212	36.6734	39.0236	MAPK4, MRO
chr18	53197092	53197264	4.44572e-05	0.0024082	4.95011	4.9184	5.8574	TCF4, MIR4529, WDR7, TXNL1
chr18	53340255	53340347	9.34139e-09	3.89629e-06	12.0074	11.4783	10.7336	TCF4
chr18	56547414	56547545	0.00169628	0.0287902	20.1392	19.5356	19.3755	SEC11C, ZNF532
chr18	56559867	56560007	0.00298251	0.0413291	7.0225	6.37766	6.40983	SEC11C, ZNF532
chr18	56708048	56709580	0.000941415	0.0199575	24.0007	23.1964	24.5935	SEC11C, ZNF532, Metazoa_SRP, U6
chr18	59003064	59004347	0.00323053	0.0430694	6.85151	6.39631	6.09445	CDH20, RNF152
chr18	60202348	60202437	2.99452e-06	0.000348039	32.7712	31.5602	30.4662	PHLPP1, ZCCHC2, VPS4B, BCL2
chr18	60617928	60618037	0.00327253	0.0430694	6.70966	5.64612	5.34001	PHLPP1, BCL2
chr18	60654374	60654899	4.89434e-05	0.00254138	14.2657	13.9378	13.8634	PHLPP1, BCL2, DKFZp451A185, KIAA1468, PIGN, ZCCHC2
chr18	72079882	72080045	0.000260211	0.00844623	7.78127	7.18007	6.84893	CYB5A, FAM69C
chr18	72118815	72118945	0.00201957	0.0322127	7.08199	6.18652	5.89853	CYB5A, FAM69C
chr18	72206473	72206639	0.000319631	0.00950201	42.0792	41.4097	42.5146	ZNF407, CNDP1
chr18	72749545	72749688	1.41943e-06	0.000195717	14.5082	13.2851	11.7764	ZADH2, ZNF407
chr18	73435791	73435920	0.000809294	0.0180511	11.9645	12.3021	13.1912	SMIM21
chr18	73438841	73439547	0.000539005	0.0136393	11.6268	11.0904	11.2681	SMIM21
chr18	74578868	74578997	0.000319631	0.00950201	14.6995	14.3144	14.2499	ZNF236, MBP
chr18	74594839	74594966	0.00105785	0.0214189	24.5953	26.1142	29.2392	ZNF236, MBP
chr18	74598430	74598838	0.000801664	0.0180511	7.50037	7.28104	7.18743	ZNF236, MBP
chr18	74686357	74689234	0.000794123	0.0180511	10.8866	10.509	10.7322	ZNF236, MBP
chr18	74697341	74700154	1.52433e-05	0.00111321	24.7352	24.4704	24.9784	MBP, ZNF236
chr18	74710726	74710862	0.00179151	0.0295935	4.24569	4.01311	3.79651	MBP, ZNF236
chr18	77636925	77638017	0.00105557	0.0214189	23.0335	23.7235	26.7359	KCNG2, PQLC1
chr18	77696079	77696185	0.00298251	0.0413291	13.6322	13.4092	13.5412	PQLC1, KCNG2
chr19	1416371	1418008	0.000774313	0.0179233	4.18405	4.06417	3.7263	RPS15, DAZAP1, APC2, C19orf25
chr19	2214444	2214875	0.00079616	0.0180511	14.0493	13.5416	12.6979	SF3A2, DOT1L, AX747191, C19orf35, LINGO3, AMH, MIR4321, OAZ1, SPPL2B, JSRP1, ZNF555, ZNF556
chr19	2676912	2677203	3.84409e-09	1.78152e-06	16.208	15.9719	13.5387	GNG7, GADD45B, DIRAS1, SLC39A3, THOP1, SGTA
chr19	3020596	3020696	9.54195e-05	0.00406117	2.94468	2.3759	2.25623	TLE2, TLE6, AES
chr19	3546641	3546654	0.00369995	0.0466944	1.89015	1.32573	2.48044	MFSD12, FZR1
chr19	4011144	4011295	0.000454272	0.0119633	17.7141	17.5361	15.9149	PIAS4, ENSG00000205147
chr19	4030657	4032717	2.97225e-06	0.000348039	8.41759	7.93988	7.82777	ENSG00000205147, PIAS4
chr19	5035307	5035424	0.000424207	0.0114153	15.0622	16.1417	12.7756	KDM4B, PTPRS, SAFB, SAFB2
chr19	6228084	6228248	2.10365e-05	0.00138178	27.6037	25.5123	25.0665	MLLT1, ACSBG2
chr19	7115434	7116438	0.00022408	0.007805	16.6326	15.8128	15.6272	ZNF557, INSR
chr19	8038887	8039032	0.000421466	0.0114153	2.90817	3.52923	2.90152	TIMM44, ELAVL1
chr19	10878667	10878782	2.99452e-06	0.000348039	1.84656	1.74533	1.45997	DNM2, TMED1
chr19	11090644	11091155	2.14777e-05	0.00140047	3.48913	3.25249	2.9702	LDLR, SMARCA4, SWSAP1, EPOR
chr19	13138712	13140989	0.000628656	0.015184	2.13315	1.94538	1.84836	NFIX, LYL1
chr19	13196305	13196677	0.000393371	0.0109933	4.21335	4.04444	3.28055	LYL1, NFIX
chr19	15574543	15574701	1.62412e-21	2.70967e-17	2.50383	2.1325	2.06766	RASAL3
chr19	16477747	16477837	0.00298251	0.0413291	17.4656	20.6631	22.5601	KLF2, EPS15L1
chr19	17226902	17227087	6.93903e-05	0.00324288	15.5344	15.0687	14.8411	USE1, MYO9B
chr19	17788684	17788711	0.00126996	0.0239744	3.15775	5.38079	6.19352	UNC13A, COLGALT1
chr19	18611798	18611977	0.000660424	0.0157183	16.2452	15.439	14.6606	ISYNA1, ELL, UPF1, COMP
chr19	29902887	29903062	0.000984255	0.0205465	1.40985	1.09882	1.15413	UQCRFS1, VSTM2B
chr19	30783864	30783989	8.24891e-06	0.000724341	15.0149	14.0927	13.1511	ZNF536, URI1, AK091070
chr19	30809979	30810111	0.00387103	0.0479467	24.2366	24.5495	24.7811	ZNF536, URI1
chr19	30826403	30826548	3.49023e-05	0.00196727	24.8122	24.5659	22.255	ZNF536, URI1
chr19	31007475	31007578	1.52797e-05	0.00111321	14.033	13.1811	12.1785	ZNF536, AK091070
chr19	31061424	31061528	1.14622e-05	0.000919399	20.9741	18.7525	18.4596	ZNF536, C19orf12
chr19	31069346	31069479	1.21299e-05	0.000941283	23.0341	22.1311	21.4234	ZNF536, C19orf12
chr19	31075252	31075473	0.00149997	0.0268227	19.8593	19.2485	18.4669	ZNF536, C19orf12
chr19	31078575	31078791	0.000775629	0.0179233	5.25774	4.96766	4.61938	ZNF536, C19orf12
chr19	31221512	31221684	0.00182873	0.0298245	27.7659	26.6495	27.7209	ZNF536, DPY19L3, THEG5
chr19	31224817	31224931	0.00136544	0.0250893	3.39857	2.68877	2.87812	ZNF536, DPY19L3, THEG5
chr19	34508467	34508622	0.00136544	0.0250893	4.82633	4.57556	3.97837	LSM14A, KCTD15
chr19	35528367	35528515	0.00219808	0.0343699	23.8117	23.1621	22.8746	HPN
chr19	35811705	35811943	1.08191e-05	0.000884829	18.5212	18.03	16.6234	CD22, MAG, FXYD5, AX747741, KRTDAP, DMKN
chr19	55935015	55935115	0.00168392	0.0287902	8.14833	8.9395	9.30789	UBE2S, SHISA7, TMEM190, RPL28, BC047644, IL11, TMEM238, SUV420H2, TMEM150B, COX6B2, FAM71E2, ZNF524, ZNF579, FIZ1
chr19	56211097	56211250	4.81971e-05	0.00252075	5.28444	5.62313	4.94507	EPN1, NLRP9
chr19	58565658	58565847	1.09182e-07	2.76e-05	16.8337	16.7154	17.2578	ZNF135, ZNF345, ZNF790, ZNF444
chr19	58569444	58569609	0.000878588	0.0190368	2.34469	1.9421	1.87305	ZNF135, ZNF345, ZNF790, ZNF444
chr20	2518866	2519825	1.06609e-05	0.000876192	7.9531	9.65114	11.8376	NOP56, TMC2
chr20	4844602	4844750	0.000985314	0.0205465	6.0156	5.98951	5.74038	RASSF2, SLC23A2, PRNT
chr20	4917761	4917792	0.000431627	0.011559	20.4699	20.2752	19.7721	RASSF2, SLC23A2
chr20	5114767	5114861	0.00154998	0.027283	4.98403	4.46504	4.39925	CDS2, PROKR2
chr20	13977691	13977795	0.000783681	0.0179354	32.8405	31.7284	30.0073	MACROD2, FLRT3
chr20	15491413	15491520	0.00387103	0.0479467	36.4527	36.2663	37.8423	MACROD2
chr20	19816624	19816703	0.000321214	0.00950201	15.7854	15.0726	15.4162	RIN2, NAA20
chr20	19952090	19952114	0.00163486	0.0284421	19.8659	19.7816	20.8789	NAA20, RIN2, BC090059, DQ594620, DQ573663
chr20	20318879	20319432	0.000338537	0.00977189	1.59276	1.42477	1.35103	CRNKL1, INSM1, LOC284788
chr20	21552584	21552708	0.00274545	0.0390456	17.312	16.5253	15.4784	PAX1, NKX2-2
chr20	23416639	23416775	0.000801664	0.0180511	20.4623	19.0643	19.2039	CSTL1
chr20	31368890	31369062	4.70618e-05	0.00250057	20.851	19.9486	20.0425	MAPRE1, DNMT3B
chr20	31865967	31866249	0.000459751	0.0119725	16.9287	15.3598	15.3978	BPIFB1, BPIFA3, BPIFA1
chr20	33891694	33891714	0.00017649	0.00652896	7.69011	6.901	5.57658	EIF6, UQCC, 7SK
chr20	36970347	36970450	0.00298251	0.0413291	45.8777	45.2144	45.2168	LBP, RPRD1B, TTI1, BPI, EPB41L1, AX746683
chr20	39350806	39350911	1.62804e-07	3.93654e-05	24.3984	22.9321	23.0539	TOP1, MAFB, miR-449b-3P
chr20	39773082	39773186	0.000239248	0.00798321	29.1607	29.443	29.3994	PLCG1, ZHX3, LOC339568, CHD6, L3MBTL1, SGK2
chr20	39905265	39905429	0.00274545	0.0390456	1.54426	1.30361	1.53295	ZHX3, PLCG1
chr20	43247281	43248389	0.000300163	0.00929112	18.1719	17.869	17.5275	ADA, PKIG
chr20	43257666	43257838	6.89843e-12	7.19334e-09	12.0993	11.1249	10.9502	ADA, PKIG
chr20	46132031	46132159	0.00329655	0.0430694	3.30846	2.94757	2.87414	NCOA3, SULF2, LOC100131496, ZMYND8, SLC2A10, TP53RK, BC047609, AK098067
chr20	47286888	47287070	0.00160636	0.0281815	1.98924	1.74752	1.76233	PREX1, AX746653
chr20	48446228	48446758	0.000748811	0.0174242	13.5913	12.938	13.0208	SLC9A8, SPATA2, DDX27, STAU1
chr20	49901991	49902306	0.00358204	0.0457602	35.2476	34.4473	34.7266	KCNG1, NFATC2
chr20	52296366	52296442	0.00327253	0.0430694	17.4948	16.3879	15.8632	ZNF217, BCAS1
chr20	54686771	54687336	0.00341965	0.0440228	27.8971	26.2844	26.0855	MC3R, CBLN4
chr20	55678503	55679151	0.000279306	0.00884238	14.8468	14.0995	13.9699	BMP7, TFAP2C, SPO11, MIR5095, MIR4325
chr20	55855525	55855633	1.17253e-10	7.52402e-08	12.9562	12.4467	11.6219	SPO11, BMP7, BC037891, MIR5095, MIR4325
chr20	56237505	56237648	6.21956e-05	0.00301649	14.3858	14.1036	14.3792	ZBP1, PMEPA1
chr20	57240824	57240847	0.00272792	0.0390456	2.4939	2.12704	1.52957	NPEPL1, STX16-NPEPL1, MIR296, MIR298
chr20	58551905	58552445	0.00182873	0.0298245	16.2254	16.5734	15.6071	CDH26, PHACTR3, LOC100506384, CDH4
chr20	58927687	58927901	3.47703e-05	0.00196727	10.3598	10.8701	11.5786	CDH26
chr20	59989967	59990135	0.000138495	0.00555443	14.5786	14.3055	14.5667	CDH4
chr20	60023484	60023850	0.000203988	0.00724114	14.8348	13.4343	12.3288	CDH4
chr20	60724942	60725075	0.00201957	0.0322127	30.7163	29.5959	26.3837	MTG2, SS18L1
chr20	61298447	61298468	0.00126996	0.0239744	22.3002	23.4096	22.4569	NTSR1, SLCO4A1, TAF4
chr20	61432163	61433218	0.000196622	0.00708518	11.0289	10.6918	10.0462	OGFR
chr20	62377036	62377164	0.000154843	0.00595253	11.5955	12.3167	13.7353	SLC2A4RG, ZBTB46
chr20	62904674	62904781	0.00387103	0.0479467	18.8476	19.3708	21.0826	PCMTD2
chr21	27530564	27530633	0.000504484	0.0129291	18.2038	18.352	19.1177	ATP5J, APP, N6AMT1, USP16, LTN1, RWDD2B
chr21	29186139	29186303	0.00117702	0.0229141	16.9666	16.7663	18.4669	APP, AK074469
chr21	30860130	30860265	0.00335399	0.0435132	10.8006	10.1685	10.1442	BACH1, GRIK1, GRIK1-AS1
chr21	32490969	32491005	0.00147395	0.0264424	29.5247	29.0239	29.0008	KRTAP19-8, TIAM1, BC014150
chr21	34123438	34123533	4.093e-06	0.000426798	4.36407	4.28578	3.90076	SYNJ1, PAXBP1, PAXBP1-AS1, MRAP, MIS18A, BC034802, IFNAR1, IFNAR2, IL10RB, IL10RB-AS1, CBR1, SETD4, SON, DONSON
chr21	34446085	34446125	0.00275084	0.0390456	5.20861	5.04475	3.92909	IFNAR2, OLIG1, OLIG2, C21orf62
chr21	38162919	38163144	0.00284596	0.0400354	12.4073	12.392	13.5583	SIM2, HLCS, CLDN14
chr21	38175477	38176264	5.97089e-06	0.000569248	21.3042	20.7179	20.8028	SIM2, HLCS, CLDN14
chr21	38183738	38183898	0.00039079	0.0109395	19.3537	19.6472	20.4406	SIM2, HLCS, CLDN14
chr21	38193291	38193907	4.60613e-05	0.00247899	8.81979	8.94993	9.23347	SIM2, HLCS, CLDN14
chr21	38222826	38222931	0.00038074	0.010694	9.25872	8.88289	8.84536	HLCS, SIM2, CHAF1B, CLDN14
chr21	39037626	39037791	0.000332533	0.00963417	17.0804	16.7485	16.0728	DYRK1A, KCNJ6, TTC3, DSCR8, DSCR4
chr21	41310112	41310329	0.000775629	0.0179233	31.607	32.4553	34.0782	PCP4
chr21	42618958	42619320	3.19255e-05	0.00190912	24.4708	23.7545	21.0541	FAM3B, BACE2
chr21	43450553	43450641	0.00259588	0.0380912	8.96976	9.54242	9.8925	UMODL1, ZBTB21
chr21	43530323	43530455	0.00335399	0.0435132	19.5343	19.1602	19.2737	ABCG1, UMODL1, ZBTB21
chr21	43612224	43612327	0.00259588	0.0380912	20.9994	22.6546	15.0908	ABCG1, UMODL1
chr21	43642092	43642488	0.00152161	0.0271224	20.3986	19.3541	18.1006	ABCG1, TFF3, HERV-Fb1
chr21	44166915	44167040	0.00038074	0.010694	30.8767	29.0547	27.8124	PDE9A, WDR4, SLC37A1, AX747730
chr21	45109314	45109983	1.46715e-05	0.00109691	22.09	21.454	21.0449	PDXK, RRP1B, HERV-Fb1, LINC00319, SIK1, CBS
chr21	45522895	45525208	0.00232771	0.0354015	9.21519	8.74406	8.5392	PWP2, TRAPPC10, AGPAT3, ICOSLG
chr21	45543756	45543877	0.000872289	0.0190368	12.306	12.0421	11.9304	C21orf33, PWP2, TRAPPC10, AGPAT3, ICOSLG
chr21	45600560	45600720	0.00225638	0.0344195	3.92346	3.14216	2.76026	C21orf33, ICOSLG, PWP2, PFKL, C21orf2, UBE2G2, SUMO3
chr21	45617296	45617447	0.00335399	0.0435132	10.119	9.20611	8.50705	ICOSLG, C21orf33, PWP2, PFKL, C21orf2, UBE2G2, SUMO3
chr21	46839970	46840114	0.000548103	0.0137221	9.01658	8.60712	8.23073	POFUT2, COL18A1
chr21	47615714	47615831	0.00011765	0.00484658	3.95538	3.87354	3.42308	SPATC1L, LSS, COL6A1
chr21	47754739	47754919	1.49795e-09	7.80994e-07	8.04976	7.66102	7.66168	DIP2A, PCNT
chr21	48019353	48019497	0.000809294	0.0180511	3.42649	3.73164	3.58417	S100B, DIP2A, PRMT2
chr22	26611839	26611997	6.21956e-05	0.00301649	4.89139	4.17887	4.0597	ASPHD2, SEZ6L, MYO18B
chr22	28071192	28071347	0.00404401	0.0499409	19.4713	18.162	17.6061	MN1, CRYBA4, CRYBB1
chr22	29580581	29581399	0.000168016	0.00637591	10.6747	9.39171	8.80238	EMID1, KREMEN1
chr22	31608833	31608968	5.50477e-06	0.000537086	5.75724	5.59826	5.00878	LIMK2, RNF185, MORC2-AS1, TUG1, MORC2
chr22	32301640	32302452	4.95024e-06	0.000500544	14.9217	14.568	14.3562	YWHAH, DEPDC5, C22orf24
chr22	35963978	35964143	0.000153399	0.00595253	5.07277	5.1545	5.5583	RASD2, MB, HMOX1, MCM5
chr22	38439540	38439854	2.76295e-16	9.2194e-13	6.41333	6.07153	5.869	SOX10, PICK1, AK098727, MIR4534, DDX17, SLC16A8, BAIAP2L2, PLA2G6, TMEM184B
chr22	38617440	38617570	0.000154843	0.00595253	46.4744	47.2336	49.8051	MAFF, TMEM184B, PICK1, SLC16A8, GTPBP1, JOSD1
chr22	39228259	39229071	0.00284596	0.0400354	2.92578	2.68512	2.86794	DNAL4, NPTXR, SUN2, RPL3, SNORD43, SYNGR1, TAB1
chr22	41884202	41884348	0.00122122	0.0235276	1.13923	1.26953	0.996022	ACO2, POLR3H, TOB2, PHF5A, L3MBTL2, BC040700, XPNPEP3, ST13, DNAJB7, MIR1281, EP300, ZC3H7B, RANGAP1, TEF
chr22	43931375	43931508	0.000154843	0.00595253	13.023	11.3567	11.3245	MPPED1, EFCAB6, AX747137, SULT4A1
chr22	44130826	44130926	6.61156e-05	0.00310725	10.0059	9.24202	8.93712	EFCAB6, MPPED1
chr22	45338987	45339071	0.00117005	0.0228995	16.9501	15.2284	13.2431	PHF21B, ARHGAP8
chr22	45401556	45401757	7.38089e-05	0.00343016	24.4802	23.3032	23.0506	PHF21B, ARHGAP8
chr22	46235440	46235519	0.000415582	0.0114039	9.48192	9.14349	8.94567	WNT7B, ATXN10
chr22	47289012	47290137	2.69936e-05	0.001668	17.1726	15.9763	13.8157	TBC1D22A
chr22	47846272	47846732	0.000857184	0.0190176	9.17097	9.24204	9.37027	NONE
chr22	48881718	48882193	0.000127512	0.00520149	33.8978	35.5123	37.063	FAM19A5
chr22	48907312	48907559	0.00284596	0.0400354	6.92704	6.89677	8.18356	FAM19A5
chr22	49317398	49317638	0.00127172	0.0239744	19.7831	18.5999	17.9664	FAM19A5, BC033837, C22orf34
chr22	49499213	49499377	0.000154843	0.00595253	6.32336	6.16214	6.29065	NONE
chr22	49768770	49768887	0.00404401	0.0499409	31.5764	31.2542	30.4113	BRD1
chr22	50857808	50859167	0.00119647	0.023251	5.03296	4.9786	4.77271	SBF1, PPP6R2, DENND6B
chr22	51139886	51140025	1.84061e-05	0.00126274	7.57226	7.21123	7.03165	ACR, SHANK3, KLHDC7B, SCO2, TYMP, ODF3B, SYCE3
chr22	51150796	51150871	0.00387103	0.0479467	3.11757	2.9166	2.32412	ACR, SHANK3, KLHDC7B, SCO2, TYMP, ODF3B, SYCE3
chr22	51162530	51163337	0.00155188	0.027283	5.52942	4.93664	4.77205	ACR, SHANK3

## Sheet: DMR_Braak1-4
chr	start	end	P.Value	FDR	Gene
chrX	135405324	135405409	0.000415582	0.0235708	BRS3, GPR112
chrX	144758670	144758813	0.000415582	0.0235708	SLITRK2
chr1	3041837	3043637	1.05588e-06	0.000824978	ARHGEF16, PRDM16
chr1	3074356	3074803	0.000210795	0.0168998	ARHGEF16, PRDM16
chr1	3631483	3631649	0.000993517	0.0362059	SMIM1, TP73
chr1	4731992	4732467	0.0014585	0.0454496	AJAP1
chr1	4736219	4736634	0.000666452	0.0297623	AJAP1
chr1	4787269	4789067	0.00106575	0.0375376	AJAP1
chr1	5948242	5948880	1.40577e-05	0.00375674	NPHP4
chr1	6106699	6106873	0.00183736	0.0496426	KCNAB2
chr1	7048146	7048357	0.00174362	0.0479667	CAMTA1
chr1	10345746	10345832	0.000415582	0.0235708	PGD, KIF1B
chr1	15016287	15016913	6.40456e-08	0.000134784	TMEM51, KAZN
chr1	15711801	15711925	0.00122969	0.0406739	EFHD2, TMEM51
chr1	18576036	18576119	0.000116815	0.0122155	KLHDC7A, IGSF21
chr1	19393418	19393513	0.000454272	0.0240506	IFFO2, UBR4
chr1	19746123	19746225	0.00168392	0.0474283	CAPZB, PQLC2
chr1	31676235	31676369	0.00105785	0.0373375	PUM1, NKAIN1
chr1	36191316	36191640	0.000210795	0.0168998	PSMB2, CLSPN
chr1	37497918	37498027	0.00117005	0.0398673	CSF3R, GRIK3
chr1	42083913	42083989	0.00168392	0.0474283	EDN2, HIVEP3
chr1	44482098	44482230	4.57122e-07	0.000592009	SLC6A9
chr1	44989422	44989536	0.000421466	0.0235708	RNF220, TMEM53
chr1	85225514	85225610	0.000273288	0.0190916	SSX2IP, LPAR3
chr1	91179258	91179395	1.86413e-06	0.0012071	BARHL2
chr1	109852397	109853663	8.57895e-06	0.0027776	MYBPHL
chr1	110081543	110081724	0.00122122	0.0406739	GPR61
chr1	110424702	110425419	0.000610876	0.0288096	EPS8L3, CSF1
chr1	116472711	116472789	0.000415582	0.0235708	NHLH2, SLC22A15
chr1	155842571	155842706	0.000321214	0.0206411	SYT11, RIT1
chr1	156364187	156364354	0.000489605	0.0250547	RHBG, C1orf61
chr1	156384401	156384957	5.75248e-07	0.000669087	C1orf61, RHBG
chr1	156402097	156402773	0.0011368	0.0395437	C1orf61
chr1	162702819	162702942	8.24891e-06	0.00272311	HSD17B7, DDR2
chr1	175343131	175343340	0.00134515	0.0428539	TNN, TNR
chr1	177092865	177093005	0.000720175	0.0314116	ASTN1
chr1	177198951	177199088	2.71896e-05	0.00579448	FAM5B
chr1	177913171	177913473	0.000125576	0.0124364	SEC16B
chr1	181130730	181130860	6.61156e-05	0.00927602	CACNA1E, MR1
chr1	183358042	183358131	0.000783681	0.0330333	NMNAT2, LAMC2
chr1	197238385	197238515	0.000168914	0.0151267	CRB1, DENND1B
chr1	201529121	201529216	3.92007e-07	0.000549985	ENSG00000269690, CSRP1
chr1	201568830	201568950	0.00122969	0.0406739	CSRP1, ENSG00000269690
chr1	201674715	201674805	0.000239248	0.0175517	IPO9, NAV1
chr1	204918025	204918232	0.00166641	0.0474283	CNTN2, NFASC
chr1	204955110	204956424	7.99943e-06	0.00272311	CNTN2, NFASC
chr1	205490961	205491162	0.00105557	0.0373375	MFSD4, CDK18
chr1	205628521	205628669	0.00100437	0.0362805	ELK4, SLC45A3
chr1	209786597	209786736	0.00062351	0.028839	CAMK1G, LAMB3
chr1	213455130	213455231	2.5462e-05	0.00571572	RPS6KC1
chr1	220870298	220870917	0.000929067	0.03515	MARC2, C1orf115
chr1	227152159	227152235	0.00168392	0.0474283	ADCK3, CDC42BPA
chr1	227153506	227154022	0.000366616	0.0226924	ADCK3, CDC42BPA
chr1	229994654	229995297	0.000111905	0.0122155	GALNT2, URB2
chr1	230130579	230130733	0.000644712	0.0294956	GALNT2, URB2
chr1	230830064	230830185	4.81971e-05	0.00765515	AGT, COG2
chr1	233765153	233765744	0.00127946	0.0416654	SLC35F3, KCNK1
chr1	237487926	237488058	0.00154998	0.0460237	RYR2, ZP4
chr1	239707585	239707602	0.000999985	0.0362059	CHRM3
chr1	243633544	243634852	0.000459751	0.0240506	SDCCAG8, AKT3
chr1	244106129	244106363	0.000424207	0.0235708	ZBTB18, AKT3
chr1	245676904	245677101	1.96909e-06	0.00122783	KIF26B
chr1	246499488	246499621	0.00150348	0.0457732	SMYD3
chr2	2510928	2511469	0.000325316	0.0207401	MYT1L
chr2	2837380	2838504	0.0016987	0.0474283	TRAPPC12, MYT1L
chr2	2843213	2844978	3.91527e-05	0.00744995	TRAPPC12, MYT1L
chr2	6122676	6123382	0.00075196	0.0322959	SOX11
chr2	6126033	6126224	6.09212e-06	0.00263237	SOX11
chr2	7257255	7257307	0.000890875	0.03448	RNF144A
chr2	9776292	9776468	0.00079616	0.0331786	TAF1B, YWHAQ
chr2	11053728	11053741	0.00126996	0.0415167	PQLC3, KCNF1
chr2	11265201	11265292	0.00168392	0.0474283	PQLC3, KCNF1
chr2	16911372	16911481	5.20502e-05	0.00811405	FAM49A
chr2	22673744	22673875	0.000529661	0.0266987	NONE
chr2	26637958	26638117	1.28303e-06	0.000900043	DRC1, OTOF
chr2	27192354	27192650	0.00122122	0.0406739	MAPRE3
chr2	46615305	46615458	0.00062351	0.028839	TMEM247, EPAS1
chr2	60522513	60522840	3.93826e-05	0.00744995	BCL11A
chr2	62652082	62652383	0.00136686	0.0428539	TMEM17, B3GNT2
chr2	71773300	71774443	0.00131048	0.0424294	DYSF
chr2	80681471	80681905	0.00166407	0.0474283	LRRTM1
chr2	85956618	85956770	0.00012113	0.0124364	ATOH8, GNLY
chr2	86255033	86256093	0.000666097	0.0297623	ST3GAL5, POLR1A
chr2	120040189	120040861	0.00167862	0.0474283	DBI, STEAP3
chr2	120441038	120441173	0.00122122	0.0406739	PTPN4, TMEM177
chr2	121198700	121198778	0.000783681	0.0330333	GLI2, INHBB
chr2	125520707	125521631	0.000188622	0.0158782	NONE
chr2	127138866	127138929	0.000612605	0.0288096	GYPC
chr2	134357284	134358236	0.00154988	0.0460237	MGAT5, NCKAP5
chr2	135435545	135435671	8.84194e-05	0.0107806	TMEM163, MGAT5
chr2	138944853	138944986	0.000878588	0.0342405	SPOPL, HNMT
chr2	145156857	145156980	0.000872289	0.0342405	GTDC1, ZEB2
chr2	149688108	149688211	0.000922692	0.0349875	LYPD6B, KIF5C
chr2	153376047	153376110	0.000919978	0.0349875	ARL6IP6, FMNL2
chr2	164571866	164571973	0.000424207	0.0235708	FIGN
chr2	187570528	187570552	0.000890875	0.03448	FAM171B, ZSWIM2
chr2	191043340	191043449	0.000809294	0.0332324	C2orf88
chr2	206035238	206035376	0.00174194	0.0479667	NRP2
chr2	207929546	207929676	0.00150348	0.0457732	KLF7, CPO
chr2	217714991	217715119	0.00174194	0.0479667	IGFBP5, TNP1
chr2	219827317	219827436	0.000610794	0.0288096	CDK5R2, FEV
chr2	227848042	227848163	0.00062351	0.028839	RHBDD1, COL4A4
chr2	233139012	233139093	0.00136544	0.0428539	ALPP, DIS3L2
chr2	233864329	233864459	8.19958e-05	0.0104582	NGEF, C2orf82
chr2	233925059	233925220	0.00179151	0.0488846	INPP5D
chr2	236564304	236564420	0.00024082	0.0175517	AGAP1, GBX2
chr2	236776971	236777112	0.000167859	0.0151267	GBX2, AGAP1
chr2	236849286	236849331	6.42285e-05	0.00927602	GBX2, AGAP1
chr2	236944696	236945158	0.000847794	0.0342405	GBX2, AGAP1
chr2	237218488	237218636	5.16915e-06	0.0025015	ASB18, IQCA1
chr2	238772434	238772452	0.00126996	0.0415167	UBE2F, RAMP1
chr2	239995346	239995465	1.84674e-05	0.00450603	TWIST2, HDAC4
chr2	240166583	240166709	0.000786788	0.0330333	HDAC4, TWIST2
chr2	241729810	241730606	0.00171568	0.0476654	KIF1A, AQP12A
chr2	241732999	241733416	4.20032e-05	0.00746661	KIF1A, AQP12A
chr2	242177696	242177862	1.84674e-05	0.00450603	HDLBP, ANO7
chr3	9188397	9189514	4.19753e-05	0.00746661	RAD18, SRGAP3
chr3	9282488	9282599	0.00154998	0.0460237	RAD18, SRGAP3
chr3	10357804	10357869	7.14917e-06	0.00263237	GHRL, SEC13
chr3	10487702	10487862	1.75748e-07	0.000328767	SEC13, ATP2B2
chr3	10858823	10859624	0.00123811	0.0408723	SLC6A1, SLC6A11
chr3	11055650	11057105	0.000595368	0.0288096	HRH1, SLC6A1
chr3	13322421	13322812	0.00125235	0.0412612	IQSEC1, NUP210
chr3	14584915	14585052	0.00154998	0.0460237	C3orf20, SLC6A6
chr3	23435674	23435680	9.99965e-05	0.0113753	UBE2E1, UBE2E2
chr3	39470201	39470287	0.000181342	0.0154195	MOBP, RPSA
chr3	40216006	40216120	0.000457479	0.0240506	EIF1B, MYRIP
chr3	42682112	42682232	0.000878588	0.0342405	ZBTB47, NKTR
chr3	43122842	43123006	0.00150348	0.0457732	GTDC2, FAM198A
chr3	47933928	47934056	0.000125576	0.0124364	DHX30, MAP4
chr3	52064732	52064868	0.000225887	0.0172865	RPL29, DUSP7
chr3	52072522	52072649	0.000201707	0.0163266	RPL29, DUSP7
chr3	53843457	53843589	0.00038074	0.0231413	CHDH, CACNA1D
chr3	61212159	61212257	0.000457479	0.0240506	FHIT
chr3	66435212	66435293	0.000220278	0.0172289	LRIG1, SLC25A26
chr3	69987086	69987436	0.00159261	0.0468761	MITF
chr3	71081247	71081411	0.00182873	0.0496426	FOXP1
chr3	107421737	107421905	4.33853e-09	1.82609e-05	BBX, CD47
chr3	116193540	116193666	0.000786788	0.0330333	LSAMP
chr3	123063998	123064129	0.000125576	0.0124364	ADCY5, SEC22A
chr3	123123913	123124172	0.0013077	0.042421	ADCY5, SEC22A
chr3	131237629	131237864	0.00079616	0.0331786	MRPL3
chr3	133607964	133608041	0.000919978	0.0349875	RAB6B, SRPRB
chr3	134828450	134828556	0.00136544	0.0428539	EPHB1
chr3	158787034	158787158	0.00168392	0.0474283	IQCJ-SCHIP1
chr3	159480475	159480662	0.00036887	0.0227483	SCHIP1
chr3	170166914	170167065	0.000720175	0.0314116	CLDN11, SLC7A14
chr3	170210582	170210645	0.000504484	0.0255828	CLDN11, SLC7A14
chr3	185710612	185710730	0.000612605	0.0288096	TRA2B, ETV5
chr3	188624222	188624432	0.00159261	0.0468761	TPRG1
chr3	191930983	191931116	6.61156e-05	0.00927602	FGF12
chr4	15150111	15150120	9.99965e-05	0.0113753	C1QTNF7, CPEB2
chr4	16069470	16069593	0.000424207	0.0235708	FGFBP2, PROM1
chr4	16911144	16911173	0.00017649	0.0154195	LDB2
chr4	17516360	17518066	0.000366616	0.0226924	QDPR, CLRN2
chr4	17638337	17638436	0.00105785	0.0373375	MED28, DCAF16
chr4	25989861	25990014	0.00183736	0.0496426	RBPJ, SMIM20
chr4	27087149	27087243	0.00169628	0.0474283	STIM2
chr4	46994419	46994550	0.000332611	0.0207401	COX7B2, GABRA4
chr4	58024203	58024322	0.00179151	0.0488846	IGFBP7
chr4	83617456	83617490	0.00163486	0.0473744	TMEM150C, SCD5
chr4	113902517	113902636	0.00163486	0.0473744	ANK2, LARP7
chr4	139792457	139792574	0.000457479	0.0240506	CCRN4L
chr4	140705294	140705921	2.48845e-05	0.00566156	MGST2, MAML3
chr4	150998445	150998593	0.000124738	0.0124364	DCLK2
chr4	152918399	152918404	0.000999985	0.0362059	PET112, FBXW7
chr4	154099325	154099469	0.000548103	0.0273014	TRIM2, ARFIP1
chr4	157616775	157616902	0.000105631	0.0117775	PDGFC
chr4	158809532	158809651	0.000319631	0.0206411	FAM198B
chr4	160277212	160277363	0.000237611	0.0175457	RAPGEF2
chr4	176756317	176756436	0.00169628	0.0474283	GPM6A
chr4	185029421	185029645	0.000285028	0.0196152	ENPP6, STOX2
chr4	185619245	185619396	2.82464e-05	0.00594445	MLF1IP, CCDC111
chr4	185723941	185723948	0.000459985	0.0240506	MLF1IP, ACSL1
chr4	186791653	186791754	0.000872289	0.0342405	PDLIM3, SORBS2
chr5	1668739	1668764	0.00126996	0.0415167	LPCAT1, MRPL36
chr5	3430493	3430668	8.81048e-07	0.000741666	IRX1
chr5	3932153	3932398	0.00114575	0.0397728	IRX1
chr5	6411383	6411569	0.000819817	0.0334199	UBE2QL1, MED10
chr5	6478840	6478982	0.000319631	0.0206411	UBE2QL1, NSUN2
chr5	7435202	7435311	0.000220278	0.0172289	ADCY2, FASTKD3
chr5	11262968	11263131	0.000612605	0.0288096	DAP
chr5	11310653	11310793	0.000321214	0.0206411	DAP, CTNND2
chr5	11879249	11880117	0.000548103	0.0273014	CTNND2
chr5	14769197	14769324	1.32214e-05	0.0035933	ANKH, FAM105B
chr5	14839206	14839298	0.00117215	0.0398673	ANKH, FAM105B
chr5	16701863	16701958	0.000612605	0.0288096	FAM134B, MYO10
chr5	34800700	34800838	0.000116815	0.0122155	BRIX1, RAI14
chr5	43209355	43209511	0.00105785	0.0373375	ENSG00000177453, HMGCS1
chr5	60902566	60902698	0.000872289	0.0342405	C5orf64, ZSWIM6
chr5	67069446	67069578	0.000201707	0.0163266	CD180, PIK3R1
chr5	72415303	72415458	2.65676e-06	0.00144288	TMEM171
chr5	77164529	77165036	0.000417558	0.0235708	TBCA, AP3B1
chr5	78067856	78068012	4.35032e-05	0.00747367	LHFPL2, ARSB
chr5	79911526	79911667	0.000223087	0.0172289	ANKRD34B, MTRNR2L2
chr5	88061478	88062021	0.000162298	0.01477	TMEM161B, MEF2C
chr5	92281131	92281180	0.000919978	0.0349875	NONE
chr5	95019949	95020029	0.000173434	0.0152876	SPATA9
chr5	108949562	108949716	0.000223087	0.0172289	PJA2, MAN2A1
chr5	126256182	126256326	0.000555973	0.0273695	MARCH3, LMNB1
chr5	136670142	136670312	0.000489605	0.0250547	SPOCK1
chr5	138228880	138228982	4.70618e-05	0.00761859	LRRTM2, SIL1
chr5	138747117	138747122	0.000999985	0.0362059	SPATA24, DNAJC18
chr5	139187188	139188429	7.47575e-05	0.0101485	PSD2, NRG2
chr5	142049182	142049283	6.50818e-06	0.00263237	ARHGAP26, FGF1
chr5	166582558	166582929	0.0013077	0.042421	TENM2
chr5	173491218	173491360	0.000612605	0.0288096	ENSG00000170091
chr5	173538478	173538910	0.00107927	0.0376488	ENSG00000170091
chr5	174220266	174220414	0.00136544	0.0428539	MSX2
chr5	175305039	175305199	6.49498e-06	0.00263237	CPLX2, THOC3
chr5	178763716	178764026	7.60291e-05	0.0101485	ADAMTS2, ZNF354C
chr5	179034246	179034253	0.000999985	0.0362059	HNRNPH1, RUFY1
chr5	179569102	179571236	9.44613e-05	0.0110441	RASGEF1C
chr6	319576	319689	4.70618e-05	0.00761859	IRF4, DUSP22
chr6	436928	437202	0.00079616	0.0331786	IRF4, HUS1B
chr6	452797	453091	0.000127512	0.0124814	IRF4, HUS1B
chr6	1078648	1078772	0.00174194	0.0479667	EXOC2, FOXQ1
chr6	12752295	12752409	7.89652e-05	0.0101485	PHACTR1, TBC1D7
chr6	14350371	14350440	0.000872289	0.0342405	CD83
chr6	16144008	16144125	0.000424207	0.0235708	GMPR, MYLIP
chr6	37659713	37660069	1.75379e-10	2.95267e-06	CCDC167, MDGA1
chr6	40384537	40384563	0.000999985	0.0362059	MOCS1, LRFN2
chr6	41653902	41654054	0.000201707	0.0163266	MDFI, TFEB
chr6	44254038	44254187	0.00062351	0.028839	ENSG00000272442, AARS2
chr6	44301090	44301322	0.000579108	0.0282605	CDC5L, AARS2
chr6	53976257	53976770	0.000153399	0.014036	TINAG, MLIP
chr6	83279912	83280043	0.00154998	0.0460237	TPBG, UBE3D
chr6	88853687	88853905	0.000394055	0.0235708	CNR1, SPACA1
chr6	90835669	90835746	0.000415582	0.0235708	BACH2, GJA10
chr6	90861861	90862041	0.000913458	0.0349875	BACH2, GJA10
chr6	128133241	128133288	0.000415582	0.0235708	THEMIS, C6orf58
chr6	136789063	136789211	0.00184288	0.0496426	BCLAF1, MAP7
chr6	149744545	149744662	0.000993517	0.0362059	SUMO4, ZC3H12D
chr6	157934216	157934223	0.000999985	0.0362059	SNX9, ZDHHC14
chr6	158309918	158309980	0.000890875	0.03448	SYNJ2, SNX9
chr6	158927763	158928583	0.000128256	0.0124816	TMEM181, TULP4
chr6	161643973	161644086	0.000220278	0.0172289	AGPAT4, MAP3K4
chr6	161685482	161685546	2.08786e-05	0.00502161	AGPAT4, MAP3K4
chr6	163275762	163276844	0.00127802	0.0416654	QKI, PARK2
chr6	163623992	163624707	0.000260145	0.0186422	PARK2, QKI
chr6	163705296	163705415	0.000922692	0.0349875	PARK2, QKI
chr6	163768700	163768840	0.000237611	0.0175457	QKI
chr6	164572628	164572733	0.00105785	0.0373375	NONE
chr6	166914936	166914999	0.000415582	0.0235708	MPC1, RPS6KA2
chr6	166937753	166937863	0.000220278	0.0172289	MPC1, RPS6KA2
chr6	168449606	168450211	0.00184288	0.0496426	FRMD1, KIF25
chr6	169900857	169901434	1.22243e-06	0.000894816	THBS2, C6orf120
chr7	671677	672713	5.74264e-05	0.00871018	PDGFA, PRKAR1B
chr7	2174592	2174646	0.00163486	0.0473744	MAD1L1, ELFN1
chr7	8227979	8228114	0.00169628	0.0474283	ICA1, GLCCI1
chr7	14940132	14940229	0.000415582	0.0235708	DGKB
chr7	24740723	24740871	0.000443842	0.0240506	DFNA5, MPP6
chr7	26439768	26439896	0.000786788	0.0330333	SNX10, SKAP2
chr7	36973711	36973838	5.20502e-05	0.00811405	AOAH, ELMO1
chr7	37525106	37525425	0.000234803	0.0175457	GPR141, ELMO1
chr7	44517139	44517314	0.000720175	0.0314116	CAMK2B, NPC1L1
chr7	44954752	44954836	0.000415582	0.0235708	PURB, MYO1G
chr7	55588525	55588660	0.00117005	0.0398673	VOPP1, LANCL2
chr7	86604386	86604479	0.000273288	0.0190916	KIAA1324L, GRM3
chr7	98198402	98199450	0.000741181	0.0319962	BAIAP2L1, NPTX2
chr7	101427918	101428072	0.00174194	0.0479667	MYL10, CUX1
chr7	101789729	101789836	0.00117202	0.0398673	SH2B2, CUX1
chr7	103968340	103968482	0.00136544	0.0428539	LHFPL3
chr7	105671420	105671593	0.000922692	0.0349875	CDHR3, SYPL1
chr7	127818347	127818488	9.14656e-05	0.0108227	LRRC4, LEP
chr7	127832955	127833022	0.00169628	0.0474283	LRRC4, LEP
chr7	133986177	133986267	0.00117202	0.0398673	SLC35B4, LRGUK
chr7	136990965	136991100	1.00884e-05	0.00308814	PTN, CHRM2
chr7	137445808	137445918	0.000273288	0.0190916	PTN, DGKI
chr7	139359142	139359214	0.000181342	0.0154195	HIPK2, CLEC2L
chr7	140030142	140030294	0.000984255	0.0362059	JHDM1D, SLC37A3
chr7	148507066	148507258	0.000153399	0.014036	EZH2, CUL1
chr7	154539746	154540154	0.000417558	0.0235708	PAXIP1
chr7	154696180	154696986	0.00066185	0.0297623	PAXIP1
chr7	154761198	154761356	6.61156e-05	0.00927602	PAXIP1
chr7	155095245	155095324	0.000147136	0.013839	EN2, INSIG1
chr7	155173829	155174256	0.00152017	0.0460237	EN2, INSIG1
chr7	155196008	155198012	4.69997e-05	0.00761859	EN2, INSIG1
chr7	158266900	158267004	0.00063783	0.0292603	PTPRN2
chr8	875626	877405	0.000651553	0.0297278	DLGAP2, TDRP
chr8	1894946	1895463	4.26919e-05	0.00747367	MYOM2, ARHGEF10
chr8	3962150	3962303	0.000293044	0.0198939	NONE
chr8	17489413	17489455	0.000146891	0.013839	PDGFRL, MTUS1
chr8	26147304	26147439	0.00136544	0.0428539	PPP2R2A
chr8	28047353	28047718	9.1569e-10	7.70828e-06	PNOC, ELP3
chr8	41342946	41343366	0.000433343	0.0238423	SFRP1, GOLGA7
chr8	41517314	41517450	4.66956e-05	0.00761859	NKX6-3, ANK1
chr8	53208364	53208968	0.000749833	0.0322869	PCMTD1, ST18
chr8	53307464	53307615	0.000454272	0.0240506	PCMTD1, ST18
chr8	61777503	61777584	0.00122969	0.0406739	CLVS1, CHD7
chr8	61918324	61918488	0.00146945	0.0454496	CLVS1, CHD7
chr8	64558947	64559047	7.89652e-05	0.0101485	YTHDF3
chr8	71135181	71135322	0.000153399	0.014036	PRDM14, NCOA2
chr8	96317423	96317668	0.000196947	0.0162539	C8orf37
chr8	123888559	123888678	1.75281e-05	0.00440453	ZHX2, DERL1
chr8	125610007	125610091	0.000457479	0.0240506	NDUFB9, MTSS1
chr8	125621606	125622672	0.00031118	0.0206411	NDUFB9, MTSS1
chr8	126051889	126052036	0.000610794	0.0288096	SQLE, KIAA0196
chr8	133501890	133501913	0.00163486	0.0473744	KCNQ3, LRRC6
chr8	136482425	136482583	0.000201306	0.0163266	KHDRBS3
chr8	136826920	136827517	6.80878e-06	0.00263237	KHDRBS3
chr8	140803945	140805108	0.000703123	0.031152	C8orf17, KCNK9
chr8	141635753	141635882	0.00154998	0.0460237	AGO2, CHRAC1
chr8	143397637	143398252	0.000489605	0.0250547	TSNARE1
chr8	143596821	143596947	8.84194e-05	0.0107806	BAI1, ARC
chr8	144252499	144253059	0.00172953	0.0479667	GPIHBP1, LY6H
chr9	8542191	8542846	0.00179151	0.0488846	NONE
chr9	19465626	19465730	0.000872289	0.0342405	ACER2, SLC24A2
chr9	19663997	19664118	0.000125576	0.0124364	SLC24A2, ACER2
chr9	27486507	27486606	0.000612605	0.0288096	EQTN, IFNK
chr9	80444410	80444543	0.000424207	0.0235708	GNA14, GNAQ
chr9	109086683	109087406	6.19046e-05	0.00910543	ZNF462
chr9	115898066	115898728	0.00100636	0.0362805	ZFP37, SLC31A2
chr9	123822454	123822607	0.00136544	0.0428539	CNTRL, C5
chr9	124659141	124659269	9.79107e-06	0.00305264	TTLL11, DAB2IP
chr9	125879371	125879718	0.000284345	0.0196152	GPR21, STRBP
chr9	129157283	129157697	0.000109931	0.0121763	LMX1B, MVB12B
chr9	129219936	129220555	2.30659e-06	0.00129446	LMX1B, MVB12B
chr9	129784078	129784237	0.000555973	0.0273695	ANGPTL2, RALGPS1
chr9	131963514	131964150	1.46378e-06	0.000985766	NTMT1, PPP2R4
chr9	132965722	132965859	0.000720175	0.0314116	HMCN2, NCS1
chr9	133502143	133502291	0.00038074	0.0231413	PRDM12, FUBP3
chr9	135608322	135608803	8.86127e-06	0.00281487	DDX31, AK8
chr9	136470032	136470720	0.000254094	0.0183602	DBH, FAM163B
chr9	137610050	137610418	0.000127512	0.0124814	FCN2, COL5A1
chr9	139069087	139069242	0.00135979	0.0428539	C9orf69, LHX3
chr9	140044230	140044332	0.00117005	0.0398673	GRIN1, LRRC26
chr9	140777457	140778533	0.000733066	0.0317273	CACNA1B
chr9	140991184	140991369	0.000330987	0.0207401	CACNA1B
chr9	140994662	140995267	4.20032e-05	0.00746661	CACNA1B
chr10	1230577	1233040	0.00037129	0.022814	IDI1, ADARB2
chr10	6138330	6138498	0.000809294	0.0332324	PFKFB3, RBM17
chr10	11483189	11483269	0.00136544	0.0428539	USP6NL, CELF2
chr10	23408147	23409184	5.96443e-06	0.00263237	PTF1A, MSRB2
chr10	23460526	23460878	5.96122e-07	0.000669087	PTF1A, MSRB2
chr10	25242733	25242855	8.9056e-05	0.0107806	PRTFDC1
chr10	35637263	35637746	0.00106818	0.0375447	GJD4, CCNY
chr10	45960567	45960713	3.93826e-05	0.00744995	ALOX5, MARCH8
chr10	46043108	46043907	5.20031e-06	0.0025015	MARCH8, ALOX5
chr10	64694133	64694242	8.24891e-06	0.00272311	NRBF2, EGR2
chr10	70634853	70634994	0.000720175	0.0314116	DDX50, STOX1
chr10	72011274	72011450	0.000121169	0.0124364	PPA1, NPFFR1
chr10	82371347	82371493	0.000548103	0.0273014	TSPAN14
chr10	88088249	88088360	0.000125576	0.0124364	GRID1
chr10	98869447	98869629	0.000300163	0.0202142	SLIT1, LCOR
chr10	99338466	99338588	0.000610794	0.0288096	HOGA1, ANKRD2
chr10	99788037	99788272	2.35539e-05	0.00550768	CRTAC1, GOLGA7B
chr10	99805606	99805737	0.00105785	0.0373375	R3HCC1L, CRTAC1
chr10	104174179	104174296	0.00168392	0.0474283	PSD, NFKB2
chr10	114937425	114937732	0.00148652	0.0456698	HABP2, TCF7L2
chr10	119563813	119564895	8.3029e-05	0.0105104	RAB11FIP2, EMX2
chr10	122218875	122219002	0.00154998	0.0460237	WDR11, PPAPDC1A
chr10	123289305	123289378	0.000783681	0.0330333	FGFR2
chr10	123313373	123313547	9.19249e-05	0.0108227	FGFR2
chr10	123337225	123337357	8.13985e-07	0.000741666	FGFR2
chr10	123951604	123953074	0.000575444	0.0281633	PLEKHA1, TACC2
chr10	124087464	124087806	0.000661487	0.0297623	PLEKHA1, TACC2
chr10	124097809	124097874	0.00147395	0.0454496	PLEKHA1, TACC2
chr10	125116914	125117572	4.54222e-05	0.00761859	GPR26, BUB3
chr10	128615764	128615913	0.000116815	0.0122155	DOCK1
chr10	128772844	128772949	0.00182873	0.0496426	NPS, DOCK1
chr10	129719140	129719282	0.000319631	0.0206411	PTPRE, MKI67
chr10	134306226	134306375	0.000671187	0.029871	STK32C, INPP5A
chr10	134463240	134465375	0.000470852	0.0244669	INPP5A, NKX6-2
chr11	6417063	6417673	3.03941e-05	0.00631747	SMPD1, APBB1
chr11	8227699	8227837	4.81971e-05	0.00765515	RIC3, LMO1
chr11	8229152	8229325	0.000225887	0.0172865	RIC3, LMO1
chr11	11600172	11600326	0.000332611	0.0207401	CSNK2A3, GALNT18
chr11	11991525	11991655	0.000177609	0.0154195	DKK3, USP47
chr11	17543086	17543215	0.000321214	0.0206411	ABCC8, USH1C
chr11	17769107	17769280	0.000135823	0.0130669	KCNC1, SERGEF
chr11	35974721	35974820	0.00168392	0.0474283	PRR5L, LDLRAD3
chr11	46701493	46702325	0.000252988	0.0183591	ARHGAP1, ATG13
chr11	112342560	112343115	8.75272e-07	0.000741666	NCAM1, C11orf34
chr11	113139022	113139096	7.19226e-06	0.00263237	ANKK1, NCAM1
chr11	113905949	113906077	0.000610794	0.0288096	ZBTB16, HTR3A
chr11	117434454	117434585	0.000454272	0.0240506	DSCAML1, CEP164
chr11	117461999	117462628	0.000728056	0.0315916	DSCAML1, CEP164
chr11	117520462	117520690	5.8433e-05	0.00878374	DSCAML1, CEP164
chr11	117553943	117554068	3.59914e-06	0.0018936	DSCAML1, CEP164
chr11	117625132	117625259	0.000192867	0.0160748	DSCAML1, CEP164
chr11	117742145	117744591	0.00014175	0.0135597	FXYD2, FXYD6
chr11	118042773	118042893	0.000610794	0.0288096	SCN4B, SCN2B
chr11	119404601	119404725	0.000424207	0.0235708	THY1, PVRL1
chr11	120609600	120610494	1.61532e-05	0.00412053	TBCEL, GRIK4
chr11	120646904	120647057	0.000819817	0.0334199	TBCEL, GRIK4
chr11	121985069	121985104	0.000541192	0.0271985	BLID
chr11	126550179	126550235	0.000181342	0.0154195	ST3GAL4, KIRREL3
chr11	126856525	126856760	2.61315e-05	0.00578881	KIRREL3, ST3GAL4
chr11	126923677	126923786	0.000116815	0.0122155	KIRREL3
chr11	131148858	131149012	0.000332611	0.0207401	SNX19
chr11	131436449	131436626	6.49498e-06	0.00263237	NTM
chr11	131454055	131455538	0.00147968	0.0455429	NTM
chr11	134271718	134271835	8.84194e-05	0.0107806	B3GAT1
chr11	134671033	134671543	0.000320486	0.0206411	B3GAT1
chr12	281732	281859	0.000454272	0.0240506	SLC6A12, IQSEC3
chr12	307248	307472	0.000182674	0.0154548	SLC6A12, IQSEC3
chr12	3766293	3766435	0.000332611	0.0207401	EFCAB4B, PRMT8
chr12	3767628	3767768	0.000237611	0.0175457	EFCAB4B, PRMT8
chr12	5094333	5094824	0.000234803	0.0175457	KCNA5, KCNA1
chr12	6634115	6635242	1.17213e-05	0.0034621	MRPL51, GAPDH
chr12	7286911	7287245	3.47703e-05	0.00683274	PEX5, CLSTN3
chr12	12628339	12629312	0.00149122	0.0457308	MANSC1, DUSP16
chr12	13627987	13628612	0.00107318	0.0375634	EMP1, GRIN2B
chr12	14783138	14783299	0.00108009	0.0376488	PLBD1, GUCY2C
chr12	21489680	21489755	0.000273288	0.0190916	IAPP, SLCO1B1
chr12	24168991	24169125	0.00136544	0.0428539	SOX5
chr12	27538768	27538894	0.000321214	0.0206411	SMCO2, ARNTL2
chr12	31506786	31507106	0.000298716	0.0201975	FAM60A, DENND5B
chr12	45048536	45048661	1.52797e-05	0.00395767	NELL2
chr12	49934371	49934548	0.000809294	0.0332324	KCNH3, MCRS1
chr12	53463933	53464071	9.14656e-05	0.0108227	IGFBP6, TENC1
chr12	54651234	54651394	0.000457479	0.0240506	SMUG1, CBX5
chr12	54977518	54978133	1.30716e-05	0.0035933	PPP1R1A, PDE1B
chr12	60875020	60875124	1.24187e-05	0.00354376	NONE
chr12	63270634	63270738	7.14917e-06	0.00263237	PPM1H, MON2
chr12	72665141	72665284	0.00183736	0.0496426	TRHDE
chr12	94981692	94981961	1.08284e-05	0.00325549	CCDC41, TMCC3
chr12	96107092	96107171	0.00147395	0.0454496	USP44, NTN4
chr12	99289748	99289872	0.000454272	0.0240506	APAF1
chr12	105621219	105621326	0.000273288	0.0190916	APPL2, KIAA1033
chr12	110068926	110069079	0.00146945	0.0454496	MMAB, TRPV4
chr12	113152208	113152256	0.00147395	0.0454496	RPH3A, PTPN11
chr12	117771508	117771585	0.000147136	0.013839	NOS1
chr12	120574953	120575121	0.000993517	0.0362059	RAB35, GCN1L1
chr12	123561676	123563254	0.000570792	0.0280171	ABCB9, PITPNM2
chr12	124581506	124583554	0.00121104	0.0406739	ZNF664, NCOR2
chr12	125182786	125183290	3.46801e-05	0.00683274	NCOR2, SCARB1
chr12	125899587	125899666	0.000878588	0.0342405	TMEM132B
chr12	130612724	130612868	4.66956e-05	0.00761859	TMEM132D, FZD10
chr13	22309980	22310078	0.00136544	0.0428539	FGF9
chr13	30592535	30592640	0.00105785	0.0373375	UBL3, KATNAL1
chr13	31306145	31306270	7.02586e-06	0.00263237	ALOX5AP
chr13	36942062	36942165	0.000504484	0.0255828	CCNA1, SPG20
chr13	36944385	36945585	0.00153342	0.0460237	CCNA1, SPG20
chr13	42127148	42127292	0.000786788	0.0330333	RGCC, VWA8
chr13	45824773	45824884	0.00136544	0.0428539	KCTD4, TPT1
chr13	50914779	50914921	8.81048e-07	0.000741666	RNASEH2B, DLEU1
chr13	51813162	51813271	0.00168392	0.0474283	SERPINE3, RNASEH2B
chr13	51845356	51846173	2.71896e-05	0.00579448	SERPINE3, RNASEH2B
chr13	52372581	52372668	0.00117202	0.0398673	DHRS12, WDFY2
chr13	70682934	70683044	7.89652e-05	0.0101485	KLHL1
chr13	78298543	78298622	0.000878588	0.0342405	SCEL, EDNRB
chr13	80513637	80513726	0.00163486	0.0473744	SPRY2, NDFIP2
chr13	94995370	94995710	0.00166641	0.0474283	DCT
chr13	98589193	98589309	9.54195e-05	0.0110792	IPO5, RAP2A
chr13	99755934	99756206	0.000309921	0.0206411	DOCK9, UBAC2
chr13	100549368	100549471	0.000809294	0.0332324	ZIC5, CLYBL
chr13	101717496	101717832	0.00154988	0.0460237	TMTC4, NALCN
chr13	103523556	103523636	0.000321214	0.0206411	ERCC5, SLC10A2
chr13	112063912	112064992	0.000465526	0.024265	TEX29
chr14	23817686	23817774	0.00169628	0.0474283	SLC22A17, PABPN1
chr14	23847368	23847515	0.000984255	0.0362059	CMTM5, MYH6
chr14	25355286	25355372	0.000783681	0.0330333	GZMB, STXBP6
chr14	29075452	29075550	0.000173434	0.0152876	FOXG1
chr14	33406884	33406896	0.00126996	0.0415167	NPAS3
chr14	33756463	33756697	0.000151279	0.014036	NPAS3
chr14	34252134	34252237	2.04572e-06	0.00123006	EGLN3
chr14	36401911	36402026	0.000181342	0.0154195	BRMS1L, MBIP
chr14	62593740	62593804	3.33594e-05	0.00676673	SYT16
chr14	63751572	63751688	0.00169628	0.0474283	RHOJ, PPP2R5E
chr14	73145894	73145914	0.000431627	0.0238423	DPF3
chr14	73209311	73209420	0.00117005	0.0398673	DPF3
chr14	77536028	77536576	0.000433343	0.0238423	IRF2BPL, ZDHHC22
chr14	77762617	77762784	0.000672436	0.029871	NGB, GSTZ1
chr14	78914955	78915396	5.69128e-05	0.00871018	NRXN3
chr14	89719692	89719858	0.00150348	0.0457732	FOXN3, TTC8
chr14	89760285	89760418	0.000457479	0.0240506	FOXN3, TTC8
chr14	91165024	91165463	0.000291704	0.0198939	CALM1, RPS6KA5
chr14	93396625	93396755	0.000293044	0.0198939	CHGA, ITPK1
chr14	93464134	93464195	0.000878588	0.0342405	CHGA, ITPK1
chr14	94198438	94198583	0.000660424	0.0297623	PRIMA1, COX8C
chr14	95661349	95661416	0.00117202	0.0398673	DICER1, CLMN
chr14	100057412	100057706	0.00107248	0.0375634	CCDC85C, CCNK
chr14	100269924	100269961	0.00163486	0.0473744	EVL, EML1
chr14	102960097	102960237	0.00081734	0.0334199	RCOR1, TECPR2
chr15	44164710	44164879	0.000332611	0.0207401	MFAP1, FRMD5
chr15	48135763	48135908	0.00146945	0.0454496	SLC24A5, SEMA6D
chr15	59584641	59584802	6.49498e-06	0.00263237	MYO1E, LDHAL6B
chr15	65826810	65826903	0.000181342	0.0154195	PTPLAD1, VWA9
chr15	68909013	68909144	0.00122585	0.0406739	CORO2B, ANP32A
chr15	80720525	80720654	0.000872289	0.0342405	ABHD17C, ARNT2
chr15	81340674	81340995	0.000922692	0.0349875	IL16, MESDC2
chr15	89904661	89904912	4.99178e-06	0.0025015	POLG, RHCG
chr15	89908804	89910452	0.0015088	0.0458522	POLG, RHCG
chr15	101981859	101981952	0.00122969	0.0406739	SNRPA1, PCSK6
chr15	102011136	102011244	0.00063783	0.0292603	SNRPA1, PCSK6
chr15	102063075	102065758	0.00185599	0.049916	PCSK6, TM2D3
chr16	622172	622295	2.01519e-07	0.000339277	RAB40C, PIGQ
chr16	1040640	1041130	0.000285444	0.0196152	SSTR5, SOX8
chr16	5046114	5046267	0.000809294	0.0332324	NAGPA, SEC14L5
chr16	5070379	5070984	6.98184e-05	0.00971457	NAGPA, SEC14L5
chr16	13850320	13851179	0.000614572	0.0288216	ERCC4
chr16	50609235	50609248	0.000999985	0.0362059	NKD1, SNX20
chr16	56384028	56385689	0.00138155	0.0432339	AMFR, GNAO1
chr16	67421730	67421816	0.00063783	0.0292603	KCTD19, TPPP3
chr16	69457279	69457423	0.00168392	0.0474283	CYB5B
chr16	75894433	75896144	0.00141836	0.0443033	CNTNAP4, ENSG00000214325
chr16	84139210	84139317	0.000872289	0.0342405	SLC38A8, MBTPS1
chr16	86514128	86514281	0.000285028	0.0196152	FOXF1, IRF8
chr16	89812370	89813651	0.000498549	0.0254351	ZNF276, FANCA
chr17	3721621	3721727	8.9056e-05	0.0107806	ITGAE, C17orf85
chr17	8373373	8374241	8.72641e-05	0.0107806	NDEL1, MYH10
chr17	9629427	9629604	0.000555973	0.0273695	DHRS7C, USP43
chr17	9846707	9846954	2.26996e-06	0.00129446	RCVRN, GAS7
chr17	9945114	9945154	0.00163486	0.0473744	RCVRN, GAS7
chr17	11639738	11640311	0.000133073	0.012876	DNAH9, ZNF18
chr17	49420167	49420210	0.00163486	0.0473744	UTP18
chr17	57483870	57483939	0.000173434	0.0152876	DHX40, YPEL2
chr17	65528600	65528727	8.24891e-06	0.00272311	NOL11, PITPNC1
chr17	70349770	70350360	0.000666452	0.0297623	SOX9
chr17	70533466	70533487	0.00163486	0.0473744	SOX9, SLC39A11
chr17	70535468	70535549	0.000872289	0.0342405	SOX9, SLC39A11
chr17	70610784	70610871	0.000415582	0.0235708	SLC39A11, SOX9
chr17	70650925	70652486	0.00135872	0.0428539	SLC39A11, SOX9
chr17	72198271	72198405	0.00105785	0.0373375	RPL38
chr17	72986235	72986346	7.38089e-05	0.0101485	ICT1, HID1
chr17	73327544	73327707	7.89652e-05	0.0101485	SLC25A19, GRB2
chr17	75114250	75114363	0.00136544	0.0428539	SEPT9, SEC14L1
chr17	76071213	76071343	0.00062351	0.028839	TMC6, TNRC6C
chr17	76870139	76870318	1.45687e-05	0.00383247	USP36, ENSG00000178404
chr17	77132663	77132806	4.35032e-05	0.00747367	ENGASE, RBFOX3
chr17	78726311	78726431	7.89652e-05	0.0101485	CHMP6, RPTOR
chr17	78747697	78748851	0.000112649	0.0122155	CHMP6, RPTOR
chr17	79099196	79100754	2.25929e-05	0.00535738	AATK, BAIAP2
chr17	79867554	79867681	0.000720175	0.0314116	PCYT2, NPB
chr17	80635756	80635857	0.000105631	0.0117775	WDR45B, RAB40B
chr18	378124	378555	0.00122957	0.0406739	THOC1, COLEC12
chr18	24442780	24442793	0.000999985	0.0362059	KCTD1, AQP4
chr18	32318578	32318714	0.00105785	0.0373375	MAPRE2, DTNA
chr18	42258349	42258480	0.000237611	0.0175457	SETBP1
chr18	43912925	43913032	0.000872289	0.0342405	RNF165
chr18	46127478	46127665	0.000489605	0.0250547	CTIF, SMAD7
chr18	46313459	46313616	1.07802e-06	0.000824978	SMAD7, CTIF
chr18	48091708	48091799	0.000105631	0.0117775	MAPK4, MRO
chr18	49193316	49193796	0.000985314	0.0362059	MEX3C
chr18	53061807	53062182	0.000660424	0.0297623	TCF4, RAB27B
chr18	53197090	53197320	0.000727276	0.0315916	TCF4
chr18	59012296	59012303	0.000999985	0.0362059	CDH20, RNF152
chr18	60202350	60202437	0.000319631	0.0206411	PHLPP1, ZCCHC2
chr18	60281746	60281905	0.000660424	0.0297623	PHLPP1, ZCCHC2
chr18	60848668	60848844	4.19753e-05	0.00746661	BCL2, PHLPP1
chr18	72675961	72676036	0.000809294	0.0332324	ZADH2, ZNF407
chr18	75899212	75899700	0.00159261	0.0468761	NONE
chr19	577216	577472	0.000330987	0.0207401	HCN2, BSG
chr19	1392771	1393077	0.000195152	0.0161851	GAMT, NDUFS7
chr19	2683614	2683901	0.00119711	0.0405524	GNG7, GADD45B
chr19	2771869	2772235	0.00154175	0.0460237	SLC39A3, SGTA
chr19	3020606	3020696	0.000415582	0.0235708	TLE2, TLE6
chr19	3645452	3646559	0.000270822	0.0190916	CACTIN, PIP5K1C
chr19	4199895	4200033	0.00122122	0.0406739	EBI3, SIRT6
chr19	8038887	8039014	0.00182873	0.0496426	TIMM44, ELAVL1
chr19	12952837	12953018	0.000116815	0.0122155	MAST1, DNASE2
chr19	15391923	15392040	2.47162e-05	0.00566156	BRD4
chr19	15574557	15574663	3.60815e-08	8.67812e-05	RASAL3
chr19	18140539	18140714	0.00117005	0.0398673	MAST3, ARRDC2
chr19	19326393	19326493	0.00168392	0.0474283	NCAN, HAPLN4
chr19	19767805	19767935	0.000424207	0.0235708	GMIP, ATP13A1
chr19	30544339	30544495	0.000424207	0.0235708	ZNF536, URI1
chr19	30791971	30794257	1.32326e-05	0.0035933	ZNF536, URI1
chr19	30893420	30893639	0.000414053	0.0235708	ZNF536
chr19	30951915	30952706	0.00117693	0.0399492	ZNF536
chr19	31061454	31061561	1.24187e-05	0.00354376	ZNF536
chr19	31153097	31153260	3.49023e-05	0.00683274	ZNF536
chr19	31224849	31224954	0.000555973	0.0273695	ZNF536
chr19	33304836	33304955	2.94141e-07	0.000450197	SLC7A9, TDRD12
chr19	35718995	35719072	0.000415582	0.0235708	FAM187B
chr20	3173198	3173343	0.00105785	0.0373375	ENSG00000088899, DDRGK1
chr20	4705576	4705789	0.00120262	0.0406573	PRND, PRNT
chr20	5429222	5429406	0.000529661	0.0266987	PROKR2, GPCPD1
chr20	17434760	17435578	7.70575e-06	0.00272311	BFSP1, PCSK2
chr20	19987788	19988154	0.00024082	0.0175517	NAA20, RIN2
chr20	23587175	23587278	0.00136544	0.0428539	CST9
chr20	31865967	31866263	8.96461e-05	0.0107806	BPIFB1
chr20	33148163	33148271	0.000237611	0.0175457	MAP1LC3A, PIGU
chr20	37482752	37482855	0.000872289	0.0342405	FAM83D, PPP1R16B
chr20	39349054	39349166	0.000237611	0.0175457	TOP1, MAFB
chr20	39350804	39350910	0.000223087	0.0172289	TOP1, MAFB
chr20	41853211	41853563	0.000960778	0.0362059	SRSF6, PTPRT
chr20	43257666	43257823	1.62214e-09	9.10345e-06	ADA, PKIG
chr20	46132025	46132130	9.92744e-05	0.0113753	NCOA3, SULF2
chr20	50320110	50320115	0.000999985	0.0362059	NFATC2, ATP9A
chr20	54686791	54687326	4.21316e-05	0.00746661	MC3R, CBLN4
chr20	55672936	55672991	0.000220278	0.0172289	BMP7, TFAP2C
chr20	56260176	56260338	6.21956e-05	0.00910543	ZBP1, PMEPA1
chr20	58219000	58219191	0.00038074	0.0231413	PHACTR3, SYCP2
chr20	58387062	58389775	5.45647e-05	0.008428	SYCP2, PHACTR3
chr20	61983029	61984690	0.00177722	0.0487316	CHRNA4, COL20A1
chr20	62082977	62083668	0.00177085	0.0486363	CHRNA4, KCNQ2
chr20	62125282	62125667	7.74975e-05	0.0101485	KCNQ2, EEF1A2
chr20	62377036	62377188	0.000421466	0.0235708	SLC2A4RG, ZBTB46
chr21	18816049	18816179	0.000125576	0.0124364	CXADR
chr21	32829506	32829577	0.000783681	0.0330333	KRTAP19-8, TIAM1
chr21	33798495	33798611	0.000168914	0.0151267	EVA1C, TCP10L
chr21	34343547	34344093	0.000114075	0.0122155	C21orf62, OLIG2
chr21	34424364	34424690	0.00171568	0.0476654	OLIG1, OLIG2
chr21	38175399	38176279	4.16894e-05	0.00746661	SIM2, HLCS
chr21	38289719	38289853	0.000872289	0.0342405	HLCS, SIM2
chr21	39268749	39268871	6.21956e-05	0.00910543	KCNJ6, DYRK1A
chr21	43490018	43490460	8.34486e-07	0.000741666	UMODL1
chr21	43530332	43530459	0.000984255	0.0362059	ABCG1, UMODL1
chr21	43566242	43567357	0.00159261	0.0468761	ABCG1, UMODL1
chr21	43671928	43672308	0.00154988	0.0460237	ABCG1, TFF3
chr21	43711094	43711257	0.000489605	0.0250547	TFF3, ABCG1
chr21	44115619	44115690	0.000116815	0.0122155	PDE9A, WDR4
chr21	44589623	44589816	7.74975e-05	0.0101485	CRYAA
chr21	44802631	44802701	0.000454272	0.0240506	SIK1, CRYAA
chr21	45109301	45109942	3.1449e-05	0.00645701	PDXK, RRP1B
chr21	45600543	45600677	0.000984255	0.0362059	C21orf33, ICOSLG
chr21	46839973	46840124	0.000153399	0.014036	POFUT2, COL18A1
chr21	47754762	47754890	7.75821e-09	2.17695e-05	DIP2A, PCNT
chr22	26848230	26849039	0.000192666	0.0160748	ASPHD2, HPS4
chr22	29744959	29745061	0.000878588	0.0342405	RASL10A, AP1B1
chr22	32313188	32313494	6.58125e-05	0.00927602	YWHAH, DEPDC5
chr22	32897980	32898124	0.00154998	0.0460237	TIMP3, FBXO7
chr22	41937355	41937509	0.00136544	0.0428539	POLR3H, ACO2
chr22	42302120	42302199	0.000878588	0.0342405	SHISA8, SREBF2
chr22	43931354	43931491	0.000260211	0.0186422	MPPED1, EFCAB6
chr22	44464708	44464834	0.000984255	0.0362059	PARVG, PARVB
chr22	48881812	48882170	0.000922692	0.0349875	FAM19A5
chr22	49038926	49039099	0.000443842	0.0240506	FAM19A5
chr22	49338944	49339656	0.00159261	0.0468761	FAM19A5
chr22	50129828	50129973	0.00170984	0.0476604	BRD1
chr22	51139927	51140026	7.37442e-09	2.17695e-05	ACR, SHANK3
chr22	51148854	51149198	0.00166641	0.0474283	ACR, SHANK3
chr22	51178562	51178710	2.71896e-05	0.00579448	ACR, RABL2B
