# Supplementary material for: Epigenetic dysregulation of enhancers in neurons is associated with Alzheimer’s disease pathology and cognitive symptoms
Source: Nat Commun. 2019 May 21;10:2246. doi: 10.1038/s41467-019-10101-7 (PMC6529540; doi:10.1038/s41467-019-10101-7)
Supplement: Supplementary file 4 — Supplementary Data 2 [file 41467_2019_10101_MOESM4_ESM.xlsx]

## Sheet: Sheet1
5S_rRNA
7SK
AAAS
AACS
AARS2
AB073649
AB488780
ABCB9
ABL1
ACBD6
ACO2
ACOX2
ACP2
ACTA2
ACYP2
ADIPOR2
AES
AF086351
AF289551
AFMID
AGPAT3
AJ606328
AJ606330
AK024736
AK054710
AK057719
AK074469
AK091070
AK091275
AK093552
AK094342
AK094639
AK095112
AK095621
AK098067
AK098727
AK098769
AK123771
AK125500
AK125699
AK126318
AK127179
AK128059
AK172755
AK296276
AK311212
AK9
AKAP1
AKAP11
AL049935
AL831948
AL832593
AL833634
ALCAM
ALDH1A1
ALG1
ALOX15
ALYREF
AMER2
AMH
AMIGO1
AMY2B
ANAPC11
ANGPTL2
ANKRD9
ANKS1A
ANKS1B
ANLN
AP3B1
APBB1
APBB2
APC2
APCDD1
APP
ARCN1
ARHGAP21
ARHGAP26-AS1
ARHGAP29
ARHGEF2
ARHGEF7
ARID5B
ARIH2
ARIH2OS
ARL3
ARMC3
ARTN
ASIC1
ASS1
ASTN2
ATG16L1
ATOH7
ATP11A
ATP1A1
ATP5G2
ATP5H
ATP6V1G1
ATXN1
ATXN7L2
AX746582
AX746631
AX746653
AX746683
AX746920
AX747048
AX747137
AX747191
AX747384
AX747406
AX747730
AX747741
AX747851
AX748036
AX748196
AX748251
AY927475
AY927499
BACE1
BACE1-AS
BAIAP2L2
BC009321
BC010030
BC014150
BC016978
BC017971
BC022468
BC022569
BC031239
BC033528
BC033837
BC034802
BC036617
BC037321
BC037891
BC039168
BC039327
BC039338
BC039357
BC039389
BC039437
BC040189
BC040304
BC040308
BC040700
BC040833
BC041007
BC041346
BC041855
BC041929
BC042052
BC042372
BC047609
BC047644
BC059370
BC062337
BC075797
BC090059
BC094874
BC113726
BCL2
BHLHE40
BHLHE40-AS1
BHLHE41
BIN2
BIRC5
BMI1
BMP7
BNIP3
BOD1
BPI
BPIFA1
BPIFA3
BST1
BX247991
BX537481
BYSL
C10orf107
C12orf10
C16orf59
C16orf89
C17orf70
C17orf80
C17orf89
C17orf99
C18orf32
C19orf12
C19orf25
C19orf35
C1orf186
C1orf216
C1orf61
C1orf85
C1orf94
C1S
C21orf2
C21orf33
C21orf62
C22orf24
C22orf34
C2orf61
C2orf73
C5orf49
C7orf41
C9orf114
C9orf163
C9orf50
CAAP1
CACNA1C
CACNA2D4
CAD
CADM1
CAHM
CALB2
CALM1
CALM2
CAMK1G
CAMTA1
CARKD
CAT
CBLB
CBR1
CBS
CCBL1
CCBL2
CCDC62
CCND3
CCNF
CCNY
CCSAP
CCT3
CDC42
CDH4
CDK18
CDR2L
CDS2
CELF2-AS2
CEP112
CEP164
CEP290
CERS5
CETP
CH25H
CHAF1B
CHD6
CHD8
CHIT1
CHN2
CHST3
CHSY1
CLDN11
CLDN14
CLEC2L
CLHC1
CLMN
CNTN2
CNTNAP4
COG2
COL23A1
COL4A3
COL6A1
COMMD3
COMMD3-BMI1
COMP
COPZ1
COX6B2
COX7C
CPEB2
CPNE6
CRAT
CREB3L4
CRTC2
CRYBA4
CRYBB1
CRYGN
CRYL1
CSPG5
CTNNA1
CTSE
CUEDC1
CUL9
CYB561D1
CYTH1
DAB2IP
DALRD3
DCXR
DD413682
DDX17
DDX27
DENND4B
DENND6B
DENR
DEPDC5
DEPTOR
DFNB31
DGKG
DHX38
DICER1
DICER1-AS1
DIP2A
DIP2B
DIRAS1
DKFZP434H168
DKFZp451A185
DKFZp451B082
DKFZp686L08115
DL491527
DM119512
DMAP1
DMKN
DNAJB7
DNAJC25
DNAJC25-GNG10
DNAJC5G
DNER
DNPH1
DOCK5
DOCK9
DOLPP1
DONSON
DOT1L
DPY19L3
DPYSL5
DQ515898
DQ515899
DQ570973
DQ573663
DQ580826
DQ582443
DQ594620
DQ597485
DQ601810
DSCAML1
DSCR4
DSCR8
DST
DSTYK
DUOX1
DUSP16
DYM
DYNLL2
EFCAB6
EFHD1
EGLN3
EGOT
EIF1B
EIF1B-AS1
EIF2B1
EIF4E
EIF5
ELK4
ELMO1
EMG1
EMILIN1
ENAH
ENDOG
ENDOU
ENG
ENTHD2
EP300
EPB41L1
EPHA3
EPHB2
EPHB3
EPHX1
EPOR
EPR-1
ERC1
ERI3
EXOSC2
EXTL1
FABP12
FADS6
FAM101A
FAM104A
FAM134B
FAM166B
FAM174B
FAM200B
FAM214B
FAM222A
FAM53B
FAM71E2
FAM84B
FAM96A
FAM98A
FANCG
FAS
FAS-AS1
FASTKD3
FBXO2
FBXO44
FDPS
FDXR
FGFR2
FIG4
FIZ1
FLJ10038
FMNL2
FNBP1
FOXB2
FOXJ1
FOXO1
FPGS
FRMD4B
FXYD2
FXYD5
GAB1
GABPB1
GABPB1-AS1
GALC
GALK1
GALNT18
GALNT6
GAPDH
GARNL3
GAS7
GDPD1
GEMIN8P4
GGACT
GIGYF2
GLDN
GLE1
GLS2
GLYR1
GNAI2
GNAO1
GNG7
GPC5-AS1
GPR142
GPR160
GPR65
GPR84
GPR98
GRB2
GRIK1-AS1
GRIN2C
GSDMD
GTF2H3
GTPBP1
H3F3B
HCAR1
HCAR3
HDAC4
HDAC7
HDLBP
hDV103S1
HEG1
HERPUD1
HERV-Fb1
HES1
HID1
HIF1AN
HIP1R
HIPK2
HIVEP1
HMOX1
HMOX2
HN1
HP09025
HPX
HS3ST5
HSD11B1
HSP90AB1
HV303525
HV303528
HV533924
HV975509
HYAL1
HYAL2
HYAL3
ICOSLG
ICT1
IFFO1
IFIT1
IFIT1B
IFIT2
IFIT3
IFIT5
IFNAR1
IFNAR2
IFNK
IFRD1
IFRD2
IFT88
IGFBP6
IL10RB
IL10RB-AS1
IL11
IL1B
IMPDH2
IQCJ-SCHIP1
ITGB4
ITIH1
ITIH3
JA425978
JA611300
JAM3
JB022662
JB153618
JMJD1C
JOSD1
JRKL-AS1
JSRP1
JTB
KALRN
KAZN
KCNAB2
KCNJ13
KCNK18
KCTD2
KHK
KIAA0146
KIAA0319L
KIAA0895
KIAA0907
KIAA1324
KIAA1468
KIAA1737
KIAA1804
KIDINS220
KIF5C
KIF6
KIRREL3
KIRREL3-AS3
KLF7
KLHDC7B
KLHDC8A
KLLN
KMT2A
KRTDAP
L3MBTL1
L3MBTL2
LAMC3
LATS1
LDLRAD4
LEMD1-AS1
LHPP
LIMA1
LIMCH1
LINC00319
LINC00332
LINC00341
LINC00461
LINC00605
LINC00925
LINC00940
LINC00943
LINC00950
LINGO3
LIPA
LLGL2
LMF1
LMNA
LOC100128239
LOC100131496
LOC100131626
LOC100192426
LOC100216546
LOC100288346
LOC100506100
LOC100506190
LOC100506384
LOC100507351
LOC100507377
LOC100996291
LOC154092
LOC254896
LOC283856
LOC284788
LOC286059
LOC339568
LOC401980
LOC441009
LOC442497
LOC646471
LOC654841
LOC728084
LQFBS-1
LRIG1
LRRC16B
LRRC37A5P
LRRC45
LRRC49
LRRC8A
LRRC8D
LRRTM2
LSMEM2
LTN1
LYSMD1
MACROD2
MAFG
MAML3
MAN2A1
MAP4
MAPKAP1
MARK3
MATR3
MBNL2
MBP
MCM5
MDGA1
MED20
MED27
MEF2D
METAP1
Metazoa_SRP
MEX3A
MFF
MFN2
MGC13053
MGC16025
MGC16275
MGC5590
MIIP
Mir_384
Mir_544
Mir_548
Mir_562
Mir_633
Mir_652
miR-449b-3P
MIR1178
MIR128-1
MIR1281
MIR148B
MIR1539
MIR191
MIR21
MIR2116
MIR2355
MIR296
MIR298
MIR3136
MIR3167
MIR3173
MIR3198-2
MIR3607
MIR3649
MIR3663
MIR3678
MIR3684
MIR3907
MIR3919
MIR3935
MIR425
MIR4253
MIR4269
MIR4295
MIR4299
MIR4321
MIR4325
MIR4499
MIR4526
MIR4529
MIR4534
MIR4641
MIR4647
MIR4687
MIR4712
MIR4714
MIR4738
MIR4739
MIR491
MIR5095
MIR548X
MIR555
MIR5584
MIR5699
MIR5708
MIR9-1
MIR9-2
MIR9-3
MIS18A
MITF
MLLT1
MLLT3
MMP14
MOB3B
MOBP
MOK
MON1B
MORC2
MORC2-AS1
MPZL2
MPZL3
MRAP
MRPL52
MRPS18A
MSRB2
MTFMT
MTFR1L
MTMR6
MTOR
MTRR
MUC13
MVB12B
MXRA7
MYBPHL
MYC
MYH1
MYLK4
MYO10
MYO15B
MYO18B
MYOM2
MYRIP
N6AMT1
NAA20
NAGPA
NAGPA-AS1
NAT6
NAV1
NAV2-AS4
NAV2-AS5
NCAM1
NDUFAF3
NDUFB8
NEK4
NFASC
NFATC3
NFIX
NFKBIE
NFRKB
NKX6-2
NMRAL1
NMRK1
NNMT
NOP2
NPB
NPHP3
NPHP3-ACAD11
NPHP3-AS1
NPHP4
NPLOC4
NPTX1
NR1H3
NRL
NRXN3
NT5C
NT5DC1
NTM
NTMT1
NTN3
NUCKS1
NUP214
NUP43
NUP85
NUPL1
NXNL2
OAZ1
OAZ2
ODF2
ODF3B
OLIG2
OPTC
OR13J1
OST4
OSTF1
OTOP2
OTOP3
OTUD7B
OVCH1
P4HTM
PACRG-AS1
PAFAH2
PAIP2
PAXBP1-AS1
PBX3
PCMT1
PCYT2
PDCD6IP
PDHB
PDIK1L
PDSS2
PEBP1
PEX5L
PFDN5
PFKL
PGS1
PHACTR3
PHB2
PHF5A
PHLDB1
PHLPP1
PICK1
PIGH
PIGN
PIGO
PIP4K2A
PITRM1-AS1
PKD2L1
PKN3
PLA2G6
PLD1
PLEK2
PLEKHH1
PMF1
PMF1-BGLAP
PNOC
POC1A
POLG
POLH
POLR1A
POMT1
POU5F1B
POU5F1P1
PPA1
PPFIA4
PPFIBP2
PPL
PPP2R2A
PPP2R4
PPP2R5C
PPP6C
PPP6R2
PRDM10
PRDM12
PRELP
PREX1
PRMT2
PRNT
PRR26
PRRC2B
PRSS48
PRUNE2
PSMG2
PSTK
PTEN
PTGR1
PTPRE
PTPRG
PTPRJ
PTPRK
PVRL1
PWP2
PXK
QKI
RAB13
RAB4A
RAC3
RACGAP1
RAD52
RALGPS1
RANGAP1
RAPGEF1
RAPGEF3
RAPGEF5
RBBP5
RBMS2
RBMXL1
RCAN3
RDH11
RDH12
RFXAP
RGS9
RHBG
RHOG
RILPL2
RIT1
RNF144A
RNF144A-AS1
RNF157-AS1
RNF220
RNF6
RNF8
RNPC3
ROPN1L
ROPN1L-AS1
RPAP3
RPL17
RPL17-C18orf32
RPL21
RPL28
RPL3
RPL38
RPP14
RPRD1B
RPS15
RPS27A
RPS6KA2
RPS6KA5
RPTOR
RSBN1
RUSC1
RUSC1-AS1
RUSC2
RWDD2B
RXFP4
S100PBP
SAFB
SAFB2
SALL1
SARS
SASH1
SBNO1
SC5D
SCARNA4
SCARNA5
SCARNA6
SCD
SCHIP1
SCIN
SCNM1
SCO2
SCOC
SCUBE3
SEC14L5
SEC16A
SEC31B
SEMA3B
SEMA3F
SEMA4A
SEMA4D
SEMA6A
SEMA6C
SEPN1
SEPT9
septin 9/TNRC6C fusion
SERP2
SERTAD2
SET
SETD4
SEZ6L
SFXN2
SGK1
SGK2
SGTA
SH3BP5
SH3D19
SHF
SIK1
SIL1
SIRT7
SLC16A12
SLC16A8
SLC24A2
SLC25A19
SLC25A20
SLC25A44
SLC2A10
SLC2A8
SLC30A3
SLC35B2
SLC37A1
SLC38A10
SLC39A1
SLC39A3
SLC45A3
SLC48A1
SLC4A8
SLC7A7
SLC9A8
SLIT2
SMAD7
SMARCC1
SMARCD1
SMG5
SMG8
SMIM2-IT1
SND1
SND1-IT1
SNHG4
SNORA27
SNORA28
SNORA42
SNORA74
SNORA74A
SNORD102
SNORD27
SNORD43
SNORD58A
SNORD58B
SNORD58C
SNORD62A
SNORD8
SNORD9
SNX1
SOAT2
SOGA3
SON
SORL1
SORT1
SOX10
SOX2
SOX2-OT
SOX8
SPAG6
SPATA5L1
SPATS1
SPG21
SPHAR
SPIRE1
SPO11
SPOCK1
SPPL2B
SPTAN1
SPTB
SPTBN1
SRGAP1
SRRM4
SRSF1
SSBP3
SSR2
ST13
ST3GAL2
ST3GAL5
STAM2
STAU1
STIM1
STOML2
STOX2
STRA13
SULT4A1
SUMO2
SUMO3
SUN2
SUPT16H
SUV420H2
SWSAP1
SYCE1L
SYCE3
SYNGR1
SYNGR2
SYNJ1
SYNJ2
SYNJ2-IT1
SYPL2
T
TAB1
TAF11
TAF4
TAF5L
TAOK3
TAPT1
TAPT1-AS1
TBC1D1
TBC1D13
TBC1D16
TBL1XR1
TBXAS1
TCF4
TCP11
TCR-alpha
TCRA
TCRDV2
TCRDV2J2
TCTE1
TCTN2
TEF
TERF2
TFDP1
THAP10
THAP4
THEG5
THOP1
TIAM1
TK1
TLE2
TMC6
TMC8
TMCC2
TMCC3
TMEM150B
TMEM151B
TMEM183A
TMEM184B
TMEM185A
TMEM190
TMEM212
TMEM218
TMEM235
TMEM238
TMEM253
TMEM26
TMEM5
TMEM79
TMEM81
TMF1
TMOD4
TMPRSS13
TMPRSS4
TMPRSS4-AS1
TMPRSS5
TMTC1
TMTC3
TMTC4
TNFAIP8L2
TNFAIP8L2-SCNM1
TNFRSF10B
TNFRSF10C
TNRC6C
TNRC6C-AS1
TOB2
TOLLIP
TOLLIP-AS1
TP53RK
TPK1
TPPP3
TRAC
TRAK1
TRAPPC10
TRAV1-2J6
TRDC
TREH
TRIL
TRIM2
TRIM54
TRNA
TRNA_Arg
TRNA_Gln
TRNA_Ile
TRNA_Lys
TRNA_Pseudo
TSACC
TSC22D1
TSPAN11
TSSC1
TTC14
TTC3
TTC4
TTI1
TTPA
TTYH2
TUG1
TULP4
TXNDC2
TXNL1
TXNL4B
TYMP
U1
U3
U4atac
U6
U6atac
U7
UBE2G2
UBE2S
UBIAD1
UBN1
UBXN4
UNC5C
UNK
UPF1
UQCC
URB2
USH1G
USP12
USP16
USP36
USP38
V alpha 1
VAC14
VAC14-AS1
VAPA
VAV2
VEZF1
VGLL4
VHLL
VIPR1
VPS4B
VPS8
VTI1B
WARS
WBP1L
WDR25
WDR34
WDR59
WDR6
WDR7
WNK1
WNT5B
WWP2
X61074
X74394
XPNPEP3
XPO5
Y_RNA
Y16709
YARS
YPEL2
YWHAH
ZBTB21
ZBTB34
ZC3H3
ZC3H7B
ZCCHC2
ZDHHC12
ZER1
ZFAND3
ZHX3
ZMYM1
ZMYND8
ZNF148
ZNF219
ZNF326
ZNF345
ZNF385A
ZNF444
ZNF524
ZNF536
ZNF555
ZNF556
ZNF579
ZNF608
ZNF790
ZNF839
ZNRF1
ZYG11A
