# Supplementary material for: Epigenetic dysregulation of enhancers in neurons is associated with Alzheimer’s disease pathology and cognitive symptoms
Source: Nat Commun. 2019 May 21;10:2246. doi: 10.1038/s41467-019-10101-7 (PMC6529540; doi:10.1038/s41467-019-10101-7)
Supplement: Supplementary file 5 — Supplementary Data 3 [file 41467_2019_10101_MOESM5_ESM.csv]

	logFC	t	P.Value	FDR	B	ENSEMBL	SYMBOL	ENTREZID
ENSG00000001084	-0.1	-3.38	2.68E-03	4.62E-02	-1.65	ENSG00000001084	GCLC	2729
ENSG00000003249	0.15	3.71	1.22E-03	3.45E-02	-0.89	ENSG00000003249	DBNDD1	79007
ENSG00000003987	-0.12	-3.75	1.09E-03	3.29E-02	-0.82	ENSG00000003987	MTMR7	9108
ENSG00000004468	-0.41	-4.66	1.18E-04	1.61E-02	1.07	ENSG00000004468	CD38	952
ENSG00000004897	-0.09	-3.55	1.79E-03	3.93E-02	-1.31	ENSG00000004897	CDC27	996
ENSG00000006704	0.09	3.37	2.78E-03	4.70E-02	-1.61	ENSG00000006704	GTF2IRD1	9569
ENSG00000007168	-0.08	-3.37	2.73E-03	4.67E-02	-1.72	ENSG00000007168	PAFAH1B1	5048
ENSG00000007264	0.17	5.09	4.12E-05	1.29E-02	2.23	ENSG00000007264	MATK	4145
ENSG00000007376	0.15	3.37	2.71E-03	4.66E-02	-1.52	ENSG00000007376	RPUSD1	113000
ENSG00000008128	0.16	3.83	9.00E-04	3.07E-02	-0.59	ENSG00000008128	CDK11A	728642
ENSG00000008300	0.13	3.43	2.38E-03	4.39E-02	-1.57	ENSG00000008300	CELSR3	1951
ENSG00000008311	-0.11	-3.37	2.78E-03	4.70E-02	-1.64	ENSG00000008311	AASS	10157
ENSG00000008710	0.17	4.55	1.56E-04	1.68E-02	0.97	ENSG00000008710	PKD1	5310
ENSG00000008735	0.1	3.34	2.92E-03	4.83E-02	-1.78	ENSG00000008735	MAPK8IP2	23542
ENSG00000008952	-0.11	-4.35	2.57E-04	1.95E-02	0.5	ENSG00000008952	SEC62	7095
ENSG00000012660	-0.15	-4.04	5.47E-04	2.46E-02	-0.18	ENSG00000012660	ELOVL5	60481
ENSG00000014123	-0.14	-4.04	5.48E-04	2.46E-02	-0.16	ENSG00000014123	UFL1	23376
ENSG00000014824	-0.1	-3.87	8.29E-04	3.01E-02	-0.58	ENSG00000014824	SLC30A9	10463
ENSG00000015133	0.25	3.61	1.53E-03	3.71E-02	-1.03	ENSG00000015133	CCDC88C	440193
ENSG00000017260	-0.09	-3.43	2.39E-03	4.40E-02	-1.58	ENSG00000017260	ATP2C1	27032
ENSG00000018189	-0.09	-3.42	2.45E-03	4.46E-02	-1.62	ENSG00000018189	RUFY3	22902
ENSG00000018236	-0.15	-4.56	1.51E-04	1.68E-02	1	ENSG00000018236	CNTN1	1272
ENSG00000022567	0.15	4.29	2.94E-04	2.07E-02	0.39	ENSG00000022567	SLC45A4	57210
ENSG00000025796	-0.09	-3.6	1.59E-03	3.75E-02	-1.2	ENSG00000025796	SEC63	11231
ENSG00000026036	0.19	3.4	2.56E-03	4.54E-02	-1.54	ENSG00000026036	RTEL1-TNFRSF6B	100533107
ENSG00000028203	-0.06	-3.39	2.59E-03	4.54E-02	-1.65	ENSG00000028203	VEZT	55591
ENSG00000029364	-0.08	-4.05	5.25E-04	2.44E-02	-0.15	ENSG00000029364	SLC39A9	55334
ENSG00000029534	0.25	4.68	1.12E-04	1.58E-02	1.3	ENSG00000029534	ANK1	286
ENSG00000034152	0.16	3.7	1.23E-03	3.46E-02	-0.84	ENSG00000034152	MAP2K3	5606
ENSG00000038274	-0.12	-3.52	1.91E-03	4.04E-02	-1.33	ENSG00000038274	MAT2B	27430
ENSG00000038382	0.09	4.2	3.62E-04	2.17E-02	0.17	ENSG00000038382	TRIO	7204
ENSG00000038532	0.08	3.81	9.44E-04	3.12E-02	-0.71	ENSG00000038532	CLEC16A	23274
ENSG00000040487	0.18	4.28	2.99E-04	2.08E-02	0.36	ENSG00000040487	PQLC2	54896
ENSG00000041353	-0.27	-3.52	1.92E-03	4.05E-02	-1.31	ENSG00000041353	RAB27B	5874
ENSG00000042088	-0.11	-3.72	1.19E-03	3.41E-02	-0.81	ENSG00000042088	TDP1	55775
ENSG00000043093	-0.13	-4.61	1.33E-04	1.61E-02	1.14	ENSG00000043093	DCUN1D1	54165
ENSG00000046653	-0.15	-4.28	3.03E-04	2.09E-02	0.34	ENSG00000046653	GPM6B	2824
ENSG00000047597	-0.12	-3.46	2.20E-03	4.25E-02	-1.39	ENSG00000047597	XK	7504
ENSG00000048052	-0.11	-4.03	5.51E-04	2.46E-02	-0.19	ENSG00000048052	HDAC9	9734
ENSG00000048392	-0.12	-3.86	8.50E-04	3.04E-02	-0.57	ENSG00000048392	RRM2B	50484
ENSG00000049283	0.35	4.88	6.88E-05	1.46E-02	1.51	ENSG00000049283	EPN3	55040
ENSG00000051128	0.18	3.42	2.46E-03	4.47E-02	-1.44	ENSG00000051128	HOMER3	9454
ENSG00000052749	0.11	3.64	1.42E-03	3.60E-02	-1.03	ENSG00000052749	RRP12	23223
ENSG00000054983	-0.12	-3.79	9.92E-04	3.18E-02	-0.72	ENSG00000054983	GALC	2581
ENSG00000057757	-0.09	-3.5	2.00E-03	4.10E-02	-1.4	ENSG00000057757	PITHD1	57095
ENSG00000058404	0.11	3.52	1.93E-03	4.05E-02	-1.39	ENSG00000058404	CAMK2B	816
ENSG00000058453	0.15	3.37	2.77E-03	4.69E-02	-1.62	ENSG00000058453	CROCC	9696
ENSG00000058866	0.13	4.64	1.24E-04	1.61E-02	1.19	ENSG00000058866	DGKG	1608
ENSG00000059915	0.15	3.85	8.71E-04	3.06E-02	-0.65	ENSG00000059915	PSD	5662
ENSG00000060656	0.13	3.75	1.09E-03	3.29E-02	-0.81	ENSG00000060656	PTPRU	10076
ENSG00000061918	-0.11	-3.62	1.52E-03	3.70E-02	-1.16	ENSG00000061918	GUCY1B1	2983
ENSG00000061938	0.14	4.04	5.38E-04	2.44E-02	-0.19	ENSG00000061938	TNK2	10188
ENSG00000063176	0.1	3.5	1.99E-03	4.10E-02	-1.34	ENSG00000063176	SPHK2	56848
ENSG00000063244	0.08	4.24	3.31E-04	2.10E-02	0.28	ENSG00000063244	U2AF2	11338
ENSG00000063245	0.1	3.62	1.51E-03	3.70E-02	-1.14	ENSG00000063245	EPN1	29924
ENSG00000064687	0.21	4.14	4.27E-04	2.31E-02	0.1	ENSG00000064687	ABCA7	10347
ENSG00000064999	0.12	4.15	4.17E-04	2.29E-02	0.07	ENSG00000064999	ANKS1A	23294
ENSG00000065154	-0.1	-3.5	2.03E-03	4.11E-02	-1.42	ENSG00000065154	OAT	4942
ENSG00000066185	-0.2	-3.69	1.26E-03	3.47E-02	-1.11	ENSG00000066185	ZMYND12	84217
ENSG00000066557	-0.16	-5.47	1.68E-05	9.70E-03	3.04	ENSG00000066557	LRRC40	55631
ENSG00000067715	-0.1	-3.5	2.00E-03	4.10E-02	-1.42	ENSG00000067715	SYT1	6857
ENSG00000067840	0.15	4.46	1.94E-04	1.78E-02	0.77	ENSG00000067840	PDZD4	57595
ENSG00000068366	-0.14	-4.28	2.98E-04	2.08E-02	0.38	ENSG00000068366	ACSL4	2182
ENSG00000068831	0.22	5.16	3.50E-05	1.23E-02	2.35	ENSG00000068831	RASGRP2	10235
ENSG00000069020	0.1	3.89	7.80E-04	2.96E-02	-0.54	ENSG00000069020	MAST4	375449
ENSG00000069275	-0.1	-4.62	1.32E-04	1.61E-02	1.13	ENSG00000069275	NUCKS1	64710
ENSG00000070087	-0.13	-4.79	8.69E-05	1.51E-02	1.52	ENSG00000070087	PFN2	5217
ENSG00000070814	0.09	3.95	6.80E-04	2.77E-02	-0.38	ENSG00000070814	TCOF1	6949
ENSG00000070831	-0.11	-4.08	4.95E-04	2.41E-02	-0.11	ENSG00000070831	CDC42	998
ENSG00000071051	0.1	3.64	1.43E-03	3.61E-02	-1.06	ENSG00000071051	NCK2	8440
ENSG00000071537	-0.11	-4.34	2.60E-04	1.95E-02	0.5	ENSG00000071537	SEL1L	6400
ENSG00000071564	0.13	3.56	1.76E-03	3.88E-02	-1.16	ENSG00000071564	TCF3	6929
ENSG00000071655	0.16	4.77	9.16E-05	1.53E-02	1.49	ENSG00000071655	MBD3	53615
ENSG00000071859	0.08	4.04	5.37E-04	2.44E-02	-0.13	ENSG00000071859	FAM50A	9130
ENSG00000071894	0.17	4.07	5.03E-04	2.43E-02	-0.1	ENSG00000071894	CPSF1	29894
ENSG00000072071	0.12	3.73	1.16E-03	3.39E-02	-0.92	ENSG00000072071	ADGRL1	22859
ENSG00000072110	0.13	3.91	7.36E-04	2.89E-02	-0.48	ENSG00000072110	ACTN1	87
ENSG00000072195	0.12	3.4	2.59E-03	4.54E-02	-1.63	ENSG00000072195	SPEG	10290
ENSG00000072401	-0.18	-3.79	9.93E-04	3.18E-02	-0.66	ENSG00000072401	UBE2D1	7321
ENSG00000073150	0.25	5.49	1.58E-05	9.70E-03	3.13	ENSG00000073150	PANX2	56666
ENSG00000073910	0.07	4.09	4.83E-04	2.40E-02	-0.09	ENSG00000073910	FRY	10129
ENSG00000074603	-0.11	-4.53	1.65E-04	1.69E-02	0.93	ENSG00000074603	DPP8	54878
ENSG00000074964	0.14	4.17	3.91E-04	2.21E-02	0.16	ENSG00000074964	ARHGEF10L	55160
ENSG00000075035	0.14	3.87	8.16E-04	3.00E-02	-0.54	ENSG00000075035	WSCD2	9671
ENSG00000075142	-0.12	-3.84	8.87E-04	3.06E-02	-0.65	ENSG00000075142	SRI	6717
ENSG00000075303	-0.14	-4.8	8.38E-05	1.49E-02	1.58	ENSG00000075303	SLC25A40	55972
ENSG00000075399	0.12	3.79	1.00E-03	3.18E-02	-0.7	ENSG00000075399	VPS9D1	9605
ENSG00000076356	0.11	3.56	1.74E-03	3.86E-02	-1.3	ENSG00000076356	PLXNA2	5362
ENSG00000076382	0.23	4.59	1.40E-04	1.61E-02	1.11	ENSG00000076382	SPAG5	10615
ENSG00000076554	-0.13	-4.25	3.22E-04	2.09E-02	0.3	ENSG00000076554	TPD52	7163
ENSG00000076826	0.12	3.38	2.67E-03	4.62E-02	-1.6	ENSG00000076826	CAMSAP3	57662
ENSG00000077097	-0.1	-4.95	5.85E-05	1.41E-02	1.9	ENSG00000077097	TOP2B	7155
ENSG00000077147	-0.12	-3.95	6.68E-04	2.75E-02	-0.39	ENSG00000077147	TM9SF3	56889
ENSG00000077232	-0.1	-3.87	8.21E-04	3.00E-02	-0.58	ENSG00000077232	DNAJC10	54431
ENSG00000077463	0.16	3.62	1.52E-03	3.70E-02	-1.04	ENSG00000077463	SIRT6	51548
ENSG00000077721	-0.09	-3.53	1.89E-03	4.03E-02	-1.27	ENSG00000077721	UBE2A	7319
ENSG00000078140	-0.09	-3.78	1.03E-03	3.23E-02	-0.8	ENSG00000078140	UBE2K	3093
ENSG00000079246	-0.08	-3.89	7.91E-04	2.96E-02	-0.56	ENSG00000079246	XRCC5	7520
ENSG00000079313	0.13	3.4	2.57E-03	4.54E-02	-1.62	ENSG00000079313	REXO1	57455
ENSG00000079432	0.13	3.68	1.29E-03	3.51E-02	-1.01	ENSG00000079432	CIC	23152
ENSG00000079950	-0.11	-4.02	5.73E-04	2.52E-02	-0.24	ENSG00000079950	STX7	8417
ENSG00000080298	-0.12	-3.67	1.34E-03	3.56E-02	-1.04	ENSG00000080298	RFX3	5991
ENSG00000080371	-0.1	-3.65	1.39E-03	3.58E-02	-1.06	ENSG00000080371	RAB21	23011
ENSG00000080603	0.09	3.44	2.31E-03	4.35E-02	-1.56	ENSG00000080603	SRCAP	10847
ENSG00000081154	-0.1	-3.55	1.79E-03	3.92E-02	-1.3	ENSG00000081154	PCNP	57092
ENSG00000081189	-0.1	-5.42	1.89E-05	9.83E-03	2.97	ENSG00000081189	MEF2C	4208
ENSG00000081665	-0.11	-3.89	7.74E-04	2.96E-02	-0.5	ENSG00000081665	ZNF506	440515
ENSG00000081870	-0.12	-4.17	3.90E-04	2.21E-02	0.17	ENSG00000081870	HSPB11	51668
ENSG00000082153	-0.09	-3.34	2.94E-03	4.84E-02	-1.76	ENSG00000082153	BZW1	9689
ENSG00000082213	-0.12	-4.01	5.90E-04	2.56E-02	-0.21	ENSG00000082213	C5orf22	55322
ENSG00000083123	-0.11	-3.58	1.64E-03	3.78E-02	-1.15	ENSG00000083123	BCKDHB	594
ENSG00000083720	-0.1	-4.08	4.96E-04	2.41E-02	-0.11	ENSG00000083720	OXCT1	5019
ENSG00000083937	-0.11	-3.33	3.00E-03	4.88E-02	-1.69	ENSG00000083937	CHMP2B	25978
ENSG00000084112	0.1	3.84	8.87E-04	3.06E-02	-0.65	ENSG00000084112	SSH1	54434
ENSG00000084652	0.08	3.99	6.15E-04	2.62E-02	-0.29	ENSG00000084652	TXLNA	200081
ENSG00000085365	-0.12	-4.87	7.11E-05	1.46E-02	1.72	ENSG00000085365	SCAMP1	9522
ENSG00000085415	-0.11	-4.19	3.72E-04	2.19E-02	0.19	ENSG00000085415	SEH1L	81929
ENSG00000085449	-0.08	-3.4	2.57E-03	4.54E-02	-1.61	ENSG00000085449	WDFY1	57590
ENSG00000085721	-0.08	-3.89	7.80E-04	2.96E-02	-0.49	ENSG00000085721	RRN3	54700
ENSG00000085831	0.12	3.43	2.36E-03	4.39E-02	-1.41	ENSG00000085831	TTC39A	22996
ENSG00000085832	-0.11	-3.79	9.95E-04	3.18E-02	-0.77	ENSG00000085832	EPS15	2060
ENSG00000086189	-0.16	-4.49	1.81E-04	1.76E-02	0.87	ENSG00000086189	DIMT1	27292
ENSG00000086300	-0.18	-3.79	9.99E-04	3.18E-02	-0.73	ENSG00000086300	SNX10	29887
ENSG00000086598	-0.1	-3.91	7.41E-04	2.89E-02	-0.47	ENSG00000086598	TMED2	10959
ENSG00000087087	0.15	4.31	2.79E-04	2.03E-02	0.45	ENSG00000087087	SRRT	51593
ENSG00000087116	0.32	4.1	4.64E-04	2.40E-02	-0.01	ENSG00000087116	ADAMTS2	9509
ENSG00000087448	-0.09	-3.56	1.74E-03	3.86E-02	-1.28	ENSG00000087448	KLHL42	57542
ENSG00000088367	0.1	4.12	4.45E-04	2.34E-02	-0.02	ENSG00000088367	EPB41L1	2036
ENSG00000088836	0.31	3.52	1.89E-03	4.03E-02	-1.32	ENSG00000088836	SLC4A11	83959
ENSG00000088899	0.15	4.62	1.30E-04	1.61E-02	1.14	ENSG00000088899	LZTS3	9762
ENSG00000090520	-0.11	-3.57	1.71E-03	3.84E-02	-1.17	ENSG00000090520	DNAJB11	51726
ENSG00000090539	0.15	4.53	1.63E-04	1.69E-02	0.96	ENSG00000090539	CHRD	8646
ENSG00000090565	0.13	4	5.96E-04	2.57E-02	-0.28	ENSG00000090565	RAB11FIP3	9727
ENSG00000090975	0.17	4.36	2.45E-04	1.93E-02	0.56	ENSG00000090975	PITPNM2	57605
ENSG00000091039	-0.11	-4.21	3.55E-04	2.16E-02	0.21	ENSG00000091039	OSBPL8	114882
ENSG00000091129	-0.08	-3.48	2.10E-03	4.16E-02	-1.48	ENSG00000091129	NRCAM	4897
ENSG00000091140	-0.08	-3.42	2.43E-03	4.43E-02	-1.57	ENSG00000091140	DLD	1738
ENSG00000091651	-0.16	-3.41	2.48E-03	4.47E-02	-1.48	ENSG00000091651	ORC6	23594
ENSG00000091844	-0.14	-4.19	3.76E-04	2.19E-02	0.21	ENSG00000091844	RGS17	26575
ENSG00000091972	-0.13	-4.07	5.08E-04	2.43E-02	-0.11	ENSG00000091972	CD200	4345
ENSG00000093144	-0.12	-4.26	3.18E-04	2.09E-02	0.35	ENSG00000093144	ECHDC1	55862
ENSG00000095066	0.16	4.53	1.64E-04	1.69E-02	0.97	ENSG00000095066	HOOK2	29911
ENSG00000099246	-0.16	-6.14	3.40E-06	9.70E-03	4.58	ENSG00000099246	RAB18	22931
ENSG00000099256	-0.16	-4.33	2.64E-04	1.98E-02	0.53	ENSG00000099256	PRTFDC1	56952
ENSG00000099381	0.14	3.94	6.98E-04	2.80E-02	-0.39	ENSG00000099381	SETD1A	9739
ENSG00000099822	0.17	4.39	2.32E-04	1.89E-02	0.61	ENSG00000099822	HCN2	610
ENSG00000099991	0.11	5.26	2.75E-05	1.10E-02	2.62	ENSG00000099991	CABIN1	23523
ENSG00000100014	0.1	4.86	7.30E-05	1.46E-02	1.69	ENSG00000100014	SPECC1L	23384
ENSG00000100038	0.15	4.54	1.58E-04	1.68E-02	1	ENSG00000100038	TOP3B	8940
ENSG00000100084	0.09	3.37	2.75E-03	4.68E-02	-1.66	ENSG00000100084	HIRA	7290
ENSG00000100239	0.08	3.5	2.01E-03	4.10E-02	-1.41	ENSG00000100239	PPP6R2	9701
ENSG00000100304	0.12	3.96	6.65E-04	2.75E-02	-0.33	ENSG00000100304	TTLL12	23170
ENSG00000100403	0.12	4.61	1.33E-04	1.61E-02	1.12	ENSG00000100403	ZC3H7B	23264
ENSG00000100519	-0.1	-3.61	1.56E-03	3.72E-02	-1.15	ENSG00000100519	PSMC6	5706
ENSG00000100567	-0.09	-3.54	1.82E-03	3.95E-02	-1.26	ENSG00000100567	PSMA3	5684
ENSG00000100604	0.16	4.1	4.67E-04	2.40E-02	-0.06	ENSG00000100604	CHGA	1113
ENSG00000100632	-0.14	-4.36	2.45E-04	1.93E-02	0.59	ENSG00000100632	ERH	2079
ENSG00000100744	-0.13	-3.5	2.03E-03	4.11E-02	-1.29	ENSG00000100744	GSKIP	51527
ENSG00000100916	-0.12	-4.05	5.34E-04	2.44E-02	-0.12	ENSG00000100916	BRMS1L	84312
ENSG00000101040	0.12	4.51	1.73E-04	1.72E-02	0.88	ENSG00000101040	ZMYND8	23613
ENSG00000101187	0.28	3.33	2.99E-03	4.87E-02	-1.68	ENSG00000101187	SLCO4A1	28231
ENSG00000101224	0.12	3.7	1.24E-03	3.47E-02	-0.93	ENSG00000101224	CDC25B	994
ENSG00000101266	-0.07	-3.48	2.11E-03	4.17E-02	-1.45	ENSG00000101266	CSNK2A1	1457
ENSG00000101298	0.15	4.68	1.13E-04	1.58E-02	1.28	ENSG00000101298	SNPH	9751
ENSG00000101417	-0.13	-3.42	2.46E-03	4.47E-02	-1.45	ENSG00000101417	PXMP4	11264
ENSG00000101445	0.12	4.39	2.32E-04	1.89E-02	0.6	ENSG00000101445	PPP1R16B	26051
ENSG00000101447	0.27	4.38	2.35E-04	1.90E-02	0.08	ENSG00000101447	FAM83D	81610
ENSG00000101557	-0.1	-3.76	1.07E-03	3.28E-02	-0.82	ENSG00000101557	USP14	9097
ENSG00000101558	-0.09	-3.45	2.26E-03	4.30E-02	-1.53	ENSG00000101558	VAPA	9218
ENSG00000101843	-0.13	-4.18	3.85E-04	2.19E-02	0.19	ENSG00000101843	PSMD10	5716
ENSG00000101856	-0.16	-4.63	1.28E-04	1.61E-02	1.18	ENSG00000101856	PGRMC1	10857
ENSG00000101888	-0.2	-3.76	1.08E-03	3.29E-02	-0.83	ENSG00000101888	NXT2	55916
ENSG00000101966	-0.08	-3.51	1.95E-03	4.06E-02	-1.38	ENSG00000101966	XIAP	331
ENSG00000102081	-0.11	-3.94	6.88E-04	2.78E-02	-0.41	ENSG00000102081	FMR1	2332
ENSG00000102158	-0.15	-3.87	8.30E-04	3.01E-02	-0.52	ENSG00000102158	MAGT1	84061
ENSG00000102225	0.11	3.98	6.21E-04	2.64E-02	-0.31	ENSG00000102225	CDK16	5127
ENSG00000102409	-0.14	-4.86	7.29E-05	1.46E-02	1.7	ENSG00000102409	BEX4	56271
ENSG00000102471	-0.14	-4.23	3.37E-04	2.11E-02	0.26	ENSG00000102471	NDFIP2	54602
ENSG00000102781	-0.1	-3.33	3.04E-03	4.92E-02	-1.79	ENSG00000102781	KATNAL1	84056
ENSG00000102904	0.16	4.09	4.79E-04	2.40E-02	-0.08	ENSG00000102904	TSNAXIP1	55815
ENSG00000102977	0.15	3.62	1.52E-03	3.70E-02	-1.02	ENSG00000102977	ACD	65057
ENSG00000102981	0.18	3.49	2.07E-03	4.14E-02	-1.29	ENSG00000102981	PARD6A	50855
ENSG00000103148	0.11	4.25	3.23E-04	2.09E-02	0.33	ENSG00000103148	NPRL3	8131
ENSG00000103168	0.12	3.42	2.42E-03	4.43E-02	-1.53	ENSG00000103168	TAF1C	9013
ENSG00000103222	0.12	4.69	1.11E-04	1.58E-02	1.32	ENSG00000103222	ABCC1	4363
ENSG00000103264	0.13	4.13	4.30E-04	2.31E-02	0.03	ENSG00000103264	FBXO31	79791
ENSG00000103326	0.2	4.39	2.28E-04	1.87E-02	0.67	ENSG00000103326	CAPN15	6650
ENSG00000103335	0.15	3.73	1.15E-03	3.39E-02	-0.84	ENSG00000103335	PIEZO1	9780
ENSG00000103365	0.09	4.18	3.82E-04	2.19E-02	0.14	ENSG00000103365	GGA2	23062
ENSG00000103769	-0.13	-4.05	5.34E-04	2.44E-02	-0.18	ENSG00000103769	RAB11A	8766
ENSG00000104177	-0.08	-3.87	8.20E-04	3.00E-02	-0.58	ENSG00000104177	MYEF2	50804
ENSG00000104205	-0.18	-3.85	8.72E-04	3.06E-02	-0.57	ENSG00000104205	SGK3	23678
ENSG00000104290	-0.1	-3.49	2.06E-03	4.14E-02	-1.45	ENSG00000104290	FZD3	7976
ENSG00000104331	-0.15	-4.92	6.34E-05	1.46E-02	1.83	ENSG00000104331	IMPAD1	54928
ENSG00000104365	0.1	3.91	7.47E-04	2.91E-02	-0.45	ENSG00000104365	IKBKB	3551
ENSG00000104381	-0.08	-3.38	2.65E-03	4.60E-02	-1.68	ENSG00000104381	GDAP1	54332
ENSG00000104388	-0.14	-4.43	2.07E-04	1.84E-02	0.72	ENSG00000104388	RAB2A	5862
ENSG00000104412	-0.12	-3.52	1.93E-03	4.06E-02	-1.33	ENSG00000104412	EMC2	9694
ENSG00000104427	-0.14	-4.06	5.14E-04	2.43E-02	-0.09	ENSG00000104427	ZC2HC1A	51101
ENSG00000104529	0.09	3.36	2.79E-03	4.70E-02	-1.71	ENSG00000104529	EEF1D	1936
ENSG00000104643	-0.11	-3.49	2.07E-03	4.15E-02	-1.43	ENSG00000104643	MTMR9	66036
ENSG00000104763	-0.11	-3.34	2.93E-03	4.83E-02	-1.75	ENSG00000104763	ASAH1	427
ENSG00000105063	0.11	3.37	2.74E-03	4.67E-02	-1.69	ENSG00000105063	PPP6R1	22870
ENSG00000105255	0.11	3.9	7.72E-04	2.95E-02	-0.46	ENSG00000105255	FSD1	79187
ENSG00000105287	0.17	3.37	2.72E-03	4.66E-02	-1.52	ENSG00000105287	PRKD2	25865
ENSG00000105298	0.13	4.24	3.33E-04	2.10E-02	0.32	ENSG00000105298	CACTIN	58509
ENSG00000105397	0.09	3.4	2.58E-03	4.54E-02	-1.6	ENSG00000105397	TYK2	7297
ENSG00000105613	0.17	4.6	1.38E-04	1.61E-02	1.1	ENSG00000105613	MAST1	22983
ENSG00000105642	0.2	4.52	1.66E-04	1.69E-02	0.95	ENSG00000105642	KCNN1	3780
ENSG00000105647	0.14	3.72	1.17E-03	3.39E-02	-0.9	ENSG00000105647	PIK3R2	5296
ENSG00000105656	0.15	4.37	2.40E-04	1.92E-02	0.6	ENSG00000105656	ELL	8178
ENSG00000105698	0.09	3.47	2.15E-03	4.22E-02	-1.47	ENSG00000105698	USF2	7392
ENSG00000105711	0.23	4.28	3.04E-04	2.09E-02	0.36	ENSG00000105711	SCN1B	6324
ENSG00000105738	0.16	5.72	9.12E-06	9.70E-03	3.65	ENSG00000105738	SIPA1L3	23094
ENSG00000105778	-0.08	-3.97	6.38E-04	2.67E-02	-0.35	ENSG00000105778	AVL9	23080
ENSG00000105849	-0.13	-3.35	2.85E-03	4.76E-02	-1.58	ENSG00000105849	TWISTNB	221830
ENSG00000105852	-0.3	-3.66	1.38E-03	3.57E-02	-1.29	ENSG00000105852	PON3	5446
ENSG00000105854	-0.16	-3.32	3.06E-03	4.93E-02	-1.8	ENSG00000105854	PON2	5445
ENSG00000105877	0.32	3.79	1.00E-03	3.18E-02	-0.71	ENSG00000105877	DNAH11	8701
ENSG00000105887	-0.09	-3.88	7.96E-04	2.96E-02	-0.56	ENSG00000105887	MTPN	136319
ENSG00000106012	0.13	3.89	7.89E-04	2.96E-02	-0.53	ENSG00000106012	IQCE	23288
ENSG00000106113	0.37	5.1	4.09E-05	1.29E-02	1.76	ENSG00000106113	CRHR2	1395
ENSG00000106125	0.16	4.15	4.15E-04	2.29E-02	0.13	ENSG00000106125	MINDY4	84182
ENSG00000106278	-0.13	-3.61	1.55E-03	3.71E-02	-1.19	ENSG00000106278	PTPRZ1	5803
ENSG00000106299	-0.1	-3.89	7.91E-04	2.96E-02	-0.54	ENSG00000106299	WASL	8976
ENSG00000106348	0.12	3.98	6.31E-04	2.66E-02	-0.26	ENSG00000106348	IMPDH1	3614
ENSG00000106351	0.11	3.76	1.08E-03	3.29E-02	-0.78	ENSG00000106351	AGFG2	3268
ENSG00000106355	-0.13	-3.64	1.42E-03	3.60E-02	-0.97	ENSG00000106355	LSM5	23658
ENSG00000106460	-0.15	-4.55	1.55E-04	1.68E-02	0.99	ENSG00000106460	TMEM106B	54664
ENSG00000106609	-0.06	-3.41	2.47E-03	4.47E-02	-1.6	ENSG00000106609	TMEM248	55069
ENSG00000106692	-0.11	-3.33	3.05E-03	4.93E-02	-1.74	ENSG00000106692	FKTN	2218
ENSG00000106701	-0.13	-3.57	1.68E-03	3.81E-02	-1.22	ENSG00000106701	FSD1L	83856
ENSG00000106853	0.13	3.94	6.91E-04	2.79E-02	-0.36	ENSG00000106853	PTGR1	22949
ENSG00000106948	0.1	3.55	1.80E-03	3.93E-02	-1.24	ENSG00000106948	AKNA	80709
ENSG00000107130	0.13	3.54	1.84E-03	3.96E-02	-1.35	ENSG00000107130	NCS1	23413
ENSG00000107147	0.25	5.37	2.13E-05	9.93E-03	2.86	ENSG00000107147	KCNT1	57582
ENSG00000107263	0.11	3.86	8.49E-04	3.04E-02	-0.61	ENSG00000107263	RAPGEF1	2889
ENSG00000107404	0.11	3.65	1.39E-03	3.58E-02	-1.06	ENSG00000107404	DVL1	1855
ENSG00000107643	-0.09	-3.67	1.34E-03	3.56E-02	-1.02	ENSG00000107643	MAPK8	5599
ENSG00000107758	-0.08	-3.36	2.84E-03	4.75E-02	-1.75	ENSG00000107758	PPP3CB	5532
ENSG00000107937	-0.07	-3.51	1.95E-03	4.06E-02	-1.32	ENSG00000107937	GTPBP4	23560
ENSG00000107954	0.14	3.79	1.01E-03	3.18E-02	-0.76	ENSG00000107954	NEURL1	9148
ENSG00000108262	0.1	3.49	2.08E-03	4.15E-02	-1.45	ENSG00000108262	GIT1	28964
ENSG00000108506	-0.08	-3.37	2.77E-03	4.70E-02	-1.65	ENSG00000108506	INTS2	57508
ENSG00000108797	0.11	4.23	3.41E-04	2.11E-02	0.23	ENSG00000108797	CNTNAP1	8506
ENSG00000108946	-0.1	-3.91	7.50E-04	2.91E-02	-0.51	ENSG00000108946	PRKAR1A	5573
ENSG00000109103	0.16	3.71	1.20E-03	3.43E-02	-0.87	ENSG00000109103	UNC119	9094
ENSG00000109133	-0.11	-3.74	1.14E-03	3.36E-02	-0.88	ENSG00000109133	TMEM33	55161
ENSG00000109180	-0.09	-3.54	1.83E-03	3.95E-02	-1.33	ENSG00000109180	OCIAD1	54940
ENSG00000109184	-0.11	-3.83	9.16E-04	3.10E-02	-0.67	ENSG00000109184	DCUN1D4	23142
ENSG00000109270	-0.11	-4.09	4.85E-04	2.40E-02	-0.05	ENSG00000109270	LAMTOR3	8649
ENSG00000109572	-0.09	-3.43	2.40E-03	4.42E-02	-1.59	ENSG00000109572	CLCN3	1182
ENSG00000109736	0.14	3.4	2.58E-03	4.54E-02	-1.48	ENSG00000109736	MFSD10	10227
ENSG00000109906	0.12	3.7	1.25E-03	3.47E-02	-0.98	ENSG00000109906	ZBTB16	7704
ENSG00000109919	-0.1	-3.33	3.00E-03	4.88E-02	-1.75	ENSG00000109919	MTCH2	23788
ENSG00000110048	-0.06	-3.4	2.53E-03	4.50E-02	-1.62	ENSG00000110048	OSBP	5007
ENSG00000110237	0.11	3.71	1.20E-03	3.43E-02	-0.94	ENSG00000110237	ARHGEF17	9828
ENSG00000110315	-0.16	-3.84	8.90E-04	3.06E-02	-0.65	ENSG00000110315	RNF141	50862
ENSG00000110696	-0.09	-3.73	1.16E-03	3.39E-02	-0.9	ENSG00000110696	C11orf58	10944
ENSG00000110697	0.17	3.84	8.89E-04	3.06E-02	-0.64	ENSG00000110697	PITPNM1	9600
ENSG00000111237	-0.1	-3.68	1.31E-03	3.53E-02	-0.95	ENSG00000111237	VPS29	51699
ENSG00000111262	0.17	3.84	8.83E-04	3.06E-02	-0.65	ENSG00000111262	KCNA1	3736
ENSG00000111641	0.09	3.44	2.31E-03	4.35E-02	-1.43	ENSG00000111641	NOP2	4839
ENSG00000111664	0.22	3.71	1.22E-03	3.46E-02	-0.84	ENSG00000111664	GNB3	2784
ENSG00000111711	-0.23	-6.04	4.35E-06	9.70E-03	4.25	ENSG00000111711	GOLT1B	51026
ENSG00000111726	-0.12	-3.34	2.95E-03	4.85E-02	-1.73	ENSG00000111726	CMAS	55907
ENSG00000111875	-0.1	-3.67	1.33E-03	3.55E-02	-0.93	ENSG00000111875	ASF1A	25842
ENSG00000111897	-0.11	-4.13	4.36E-04	2.31E-02	0	ENSG00000111897	SERINC1	57515
ENSG00000112033	0.11	4.04	5.39E-04	2.44E-02	-0.15	ENSG00000112033	PPARD	5467
ENSG00000112237	-0.12	-4.32	2.76E-04	2.03E-02	0.48	ENSG00000112237	CCNC	892
ENSG00000112294	-0.1	-3.45	2.25E-03	4.29E-02	-1.52	ENSG00000112294	ALDH5A1	7915
ENSG00000112379	-0.1	-3.37	2.75E-03	4.68E-02	-1.73	ENSG00000112379	ARFGEF3	57221
ENSG00000112697	-0.12	-4.28	3.03E-04	2.09E-02	0.35	ENSG00000112697	TMEM30A	55754
ENSG00000113387	-0.15	-3.94	6.95E-04	2.80E-02	-0.42	ENSG00000113387	SUB1	10923
ENSG00000113575	-0.1	-3.98	6.26E-04	2.65E-02	-0.33	ENSG00000113575	PPP2CA	5515
ENSG00000113583	-0.15	-4.2	3.66E-04	2.18E-02	0.24	ENSG00000113583	C5orf15	56951
ENSG00000113593	-0.09	-3.47	2.16E-03	4.22E-02	-1.43	ENSG00000113593	PPWD1	23398
ENSG00000113595	-0.1	-3.8	9.81E-04	3.17E-02	-0.73	ENSG00000113595	TRIM23	373
ENSG00000113763	0.14	4.26	3.13E-04	2.09E-02	0.33	ENSG00000113763	UNC5A	90249
ENSG00000114023	-0.13	-3.91	7.38E-04	2.89E-02	-0.44	ENSG00000114023	FAM162A	26355
ENSG00000114054	-0.12	-4.89	6.74E-05	1.46E-02	1.78	ENSG00000114054	PCCB	5096
ENSG00000114098	-0.07	-3.56	1.72E-03	3.84E-02	-1.26	ENSG00000114098	ARMC8	25852
ENSG00000114120	-0.13	-4.64	1.23E-04	1.61E-02	1.21	ENSG00000114120	SLC25A36	55186
ENSG00000114126	0.09	3.44	2.32E-03	4.37E-02	-1.54	ENSG00000114126	TFDP2	7029
ENSG00000114331	-0.09	-3.35	2.89E-03	4.81E-02	-1.75	ENSG00000114331	ACAP2	23527
ENSG00000114742	-0.08	-3.54	1.84E-03	3.96E-02	-1.32	ENSG00000114742	WDR48	57599
ENSG00000114850	-0.11	-4.43	2.11E-04	1.84E-02	0.7	ENSG00000114850	SSR3	6747
ENSG00000115091	-0.08	-3.48	2.13E-03	4.20E-02	-1.47	ENSG00000115091	ACTR3	10096
ENSG00000115128	-0.11	-3.34	2.92E-03	4.83E-02	-1.6	ENSG00000115128	SF3B6	51639
ENSG00000115252	-0.16	-3.35	2.87E-03	4.78E-02	-1.73	ENSG00000115252	PDE1A	5136
ENSG00000115271	-0.21	-3.77	1.04E-03	3.25E-02	-0.71	ENSG00000115271	GCA	25801
ENSG00000115295	-0.09	-3.43	2.41E-03	4.42E-02	-1.58	ENSG00000115295	CLIP4	79745
ENSG00000115520	-0.11	-3.58	1.65E-03	3.79E-02	-1.14	ENSG00000115520	COQ10B	80219
ENSG00000115540	-0.18	-5.01	5.06E-05	1.34E-02	2.05	ENSG00000115540	MOB4	25843
ENSG00000115568	0.1	3.66	1.35E-03	3.56E-02	-1.01	ENSG00000115568	ZNF142	7701
ENSG00000115687	0.19	4.92	6.29E-05	1.46E-02	1.85	ENSG00000115687	PASK	23178
ENSG00000116001	-0.1	-3.46	2.21E-03	4.26E-02	-1.49	ENSG00000116001	TIA1	7072
ENSG00000116120	-0.13	-4.49	1.81E-04	1.76E-02	0.86	ENSG00000116120	FARSB	10056
ENSG00000116254	0.12	3.41	2.47E-03	4.47E-02	-1.63	ENSG00000116254	CHD5	26038
ENSG00000116337	0.11	3.42	2.45E-03	4.46E-02	-1.59	ENSG00000116337	AMPD2	271
ENSG00000116406	-0.1	-3.69	1.26E-03	3.47E-02	-0.96	ENSG00000116406	EDEM3	80267
ENSG00000116489	-0.13	-4.09	4.76E-04	2.40E-02	-0.05	ENSG00000116489	CAPZA1	829
ENSG00000116544	0.19	3.33	2.99E-03	4.87E-02	-1.78	ENSG00000116544	DLGAP3	58512
ENSG00000116661	0.15	3.5	2.01E-03	4.10E-02	-1.4	ENSG00000116661	FBXO2	26232
ENSG00000116675	-0.12	-3.57	1.70E-03	3.83E-02	-1.28	ENSG00000116675	DNAJC6	9829
ENSG00000116704	-0.11	-3.74	1.11E-03	3.33E-02	-0.79	ENSG00000116704	SLC35D1	23169
ENSG00000116747	-0.13	-4.64	1.26E-04	1.61E-02	1.18	ENSG00000116747	TROVE2	6738
ENSG00000116750	-0.1	-3.34	2.98E-03	4.87E-02	-1.75	ENSG00000116750	UCHL5	51377
ENSG00000116786	0.16	4.6	1.37E-04	1.61E-02	1.1	ENSG00000116786	PLEKHM2	23207
ENSG00000116918	-0.13	-3.46	2.19E-03	4.25E-02	-1.45	ENSG00000116918	TSNAX	7257
ENSG00000117505	-0.15	-6.1	3.76E-06	9.70E-03	4.47	ENSG00000117505	DR1	1810
ENSG00000117528	-0.09	-3.48	2.09E-03	4.15E-02	-1.41	ENSG00000117528	ABCD3	5825
ENSG00000117533	-0.15	-5.79	7.88E-06	9.70E-03	3.77	ENSG00000117533	VAMP4	8674
ENSG00000117632	-0.1	-3.48	2.09E-03	4.15E-02	-1.47	ENSG00000117632	STMN1	3925
ENSG00000117643	0.09	3.65	1.41E-03	3.59E-02	-1.07	ENSG00000117643	MAN1C1	57134
ENSG00000117758	-0.11	-4.06	5.11E-04	2.43E-02	-0.13	ENSG00000117758	STX12	23673
ENSG00000117906	-0.16	-5.3	2.51E-05	1.06E-02	2.7	ENSG00000117906	RCN2	5955
ENSG00000118046	0.11	4.01	5.85E-04	2.55E-02	-0.23	ENSG00000118046	STK11	6794
ENSG00000118363	-0.1	-4	5.97E-04	2.57E-02	-0.25	ENSG00000118363	SPCS2	9789
ENSG00000118473	-0.08	-4.09	4.82E-04	2.40E-02	-0.09	ENSG00000118473	SGIP1	84251
ENSG00000118496	-0.11	-3.36	2.82E-03	4.73E-02	-1.68	ENSG00000118496	FBXO30	84085
ENSG00000118518	-0.09	-3.9	7.70E-04	2.95E-02	-0.5	ENSG00000118518	RNF146	81847
ENSG00000118600	-0.11	-3.52	1.91E-03	4.04E-02	-1.23	ENSG00000118600	RXYLT1	10329
ENSG00000118733	-0.13	-3.76	1.06E-03	3.28E-02	-0.79	ENSG00000118733	OLFM3	118427
ENSG00000118939	-0.18	-4.4	2.24E-04	1.86E-02	0.57	ENSG00000118939	UCHL3	7347
ENSG00000118960	0.08	3.51	1.97E-03	4.07E-02	-1.29	ENSG00000118960	HS1BP3	64342
ENSG00000119396	-0.08	-3.84	8.79E-04	3.06E-02	-0.65	ENSG00000119396	RAB14	51552
ENSG00000119414	-0.12	-4.64	1.25E-04	1.61E-02	1.2	ENSG00000119414	PPP6C	5537
ENSG00000119471	-0.18	-4.21	3.61E-04	2.17E-02	0.22	ENSG00000119471	HSDL2	84263
ENSG00000119541	-0.09	-3.44	2.35E-03	4.38E-02	-1.52	ENSG00000119541	VPS4B	9525
ENSG00000119559	0.13	3.46	2.22E-03	4.26E-02	-1.36	ENSG00000119559	C19orf25	148223
ENSG00000119711	-0.16	-3.61	1.54E-03	3.71E-02	-1.18	ENSG00000119711	ALDH6A1	4329
ENSG00000119771	0.19	4.35	2.54E-04	1.95E-02	0.55	ENSG00000119771	KLHL29	114818
ENSG00000119862	-0.11	-3.46	2.23E-03	4.26E-02	-1.41	ENSG00000119862	LGALSL	29094
ENSG00000119900	-0.11	-3.72	1.17E-03	3.39E-02	-0.93	ENSG00000119900	OGFRL1	79627
ENSG00000119946	0.11	5.25	2.85E-05	1.11E-02	2.58	ENSG00000119946	CNNM1	26507
ENSG00000120049	0.21	3.75	1.11E-03	3.33E-02	-0.85	ENSG00000120049	KCNIP2	30819
ENSG00000120137	-0.11	-3.61	1.53E-03	3.70E-02	-1.17	ENSG00000120137	PANK3	79646
ENSG00000120265	-0.12	-3.59	1.64E-03	3.78E-02	-1.22	ENSG00000120265	PCMT1	5110
ENSG00000120645	0.17	4.41	2.20E-04	1.86E-02	0.65	ENSG00000120645	IQSEC3	440073
ENSG00000120889	0.17	3.88	7.96E-04	2.96E-02	-0.46	ENSG00000120889	TNFRSF10B	8795
ENSG00000120925	-0.1	-3.44	2.33E-03	4.38E-02	-1.5	ENSG00000120925	RNF170	81790
ENSG00000121060	0.11	4.31	2.79E-04	2.03E-02	0.47	ENSG00000121060	TRIM25	7706
ENSG00000121988	-0.11	-3.86	8.52E-04	3.04E-02	-0.53	ENSG00000121988	ZRANB3	84083
ENSG00000122481	-0.17	-3.73	1.14E-03	3.36E-02	-0.77	ENSG00000122481	RWDD3	25950
ENSG00000122515	0.1	3.68	1.31E-03	3.53E-02	-1.02	ENSG00000122515	ZMIZ2	83637
ENSG00000122547	0.19	4.11	4.60E-04	2.39E-02	0.03	ENSG00000122547	EEPD1	80820
ENSG00000122873	-0.11	-4.06	5.13E-04	2.43E-02	-0.08	ENSG00000122873	CISD1	55847
ENSG00000122966	0.13	4.44	2.03E-04	1.84E-02	0.72	ENSG00000122966	CIT	11113
ENSG00000123119	-0.12	-3.84	8.81E-04	3.06E-02	-0.66	ENSG00000123119	NECAB1	64168
ENSG00000123213	-0.12	-3.47	2.19E-03	4.25E-02	-1.46	ENSG00000123213	NLN	57486
ENSG00000123329	0.17	3.86	8.40E-04	3.04E-02	-0.51	ENSG00000123329	ARHGAP9	64333
ENSG00000123570	-0.08	-3.45	2.26E-03	4.30E-02	-1.45	ENSG00000123570	RAB9B	51209
ENSG00000123575	-0.14	-4.93	6.17E-05	1.46E-02	1.85	ENSG00000123575	FAM199X	139231
ENSG00000123728	-0.17	-5.8	7.55E-06	9.70E-03	3.66	ENSG00000123728	RAP2C	57826
ENSG00000123739	-0.09	-3.44	2.32E-03	4.37E-02	-1.51	ENSG00000123739	PLA2G12A	81579
ENSG00000123933	0.13	3.34	2.98E-03	4.87E-02	-1.75	ENSG00000123933	MXD4	10608
ENSG00000123983	-0.09	-3.75	1.10E-03	3.31E-02	-0.86	ENSG00000123983	ACSL3	2181
ENSG00000124104	0.11	4.47	1.88E-04	1.77E-02	0.84	ENSG00000124104	SNX21	90203
ENSG00000124134	0.17	5.55	1.38E-05	9.70E-03	3.26	ENSG00000124134	KCNS1	3787
ENSG00000124181	0.1	4.41	2.20E-04	1.86E-02	0.65	ENSG00000124181	PLCG1	5335
ENSG00000124333	-0.14	-3.86	8.47E-04	3.04E-02	-0.53	ENSG00000124333	VAMP7	6845
ENSG00000124496	0.14	4.14	4.21E-04	2.30E-02	0.08	ENSG00000124496	TRERF1	55809
ENSG00000124574	0.11	3.51	1.98E-03	4.07E-02	-1.32	ENSG00000124574	ABCC10	89845
ENSG00000124767	-0.12	-4.17	3.92E-04	2.21E-02	0.13	ENSG00000124767	GLO1	2739
ENSG00000124783	-0.09	-3.49	2.07E-03	4.15E-02	-1.45	ENSG00000124783	SSR1	6745
ENSG00000125249	-0.11	-3.88	7.97E-04	2.96E-02	-0.56	ENSG00000125249	RAP2A	5911
ENSG00000125503	0.11	3.32	3.09E-03	4.98E-02	-1.81	ENSG00000125503	PPP1R12C	54776
ENSG00000125744	0.15	3.79	9.89E-04	3.18E-02	-0.7	ENSG00000125744	RTN2	6253
ENSG00000125814	-0.16	-4.52	1.68E-04	1.70E-02	0.9	ENSG00000125814	NAPB	63908
ENSG00000125967	0.12	3.61	1.54E-03	3.71E-02	-1.09	ENSG00000125967	NECAB3	63941
ENSG00000126001	0.1	4.68	1.13E-04	1.58E-02	1.29	ENSG00000126001	CEP250	11190
ENSG00000126067	-0.09	-3.45	2.28E-03	4.32E-02	-1.5	ENSG00000126067	PSMB2	5690
ENSG00000126217	0.15	5.42	1.88E-05	9.83E-03	2.97	ENSG00000126217	MCF2L	23263
ENSG00000126821	-0.16	-4.19	3.74E-04	2.19E-02	0.22	ENSG00000126821	SGPP1	81537
ENSG00000126882	0.19	4.83	7.83E-05	1.49E-02	1.61	ENSG00000126882	FAM78A	286336
ENSG00000127022	-0.09	-3.57	1.69E-03	3.82E-02	-1.27	ENSG00000127022	CANX	821
ENSG00000127054	0.09	3.49	2.04E-03	4.12E-02	-1.4	ENSG00000127054	INTS11	54973
ENSG00000127124	0.16	4.15	4.10E-04	2.27E-02	0.08	ENSG00000127124	HIVEP3	59269
ENSG00000127125	-0.12	-3.67	1.34E-03	3.56E-02	-0.91	ENSG00000127125	PPCS	79717
ENSG00000127418	0.16	3.41	2.48E-03	4.47E-02	-1.52	ENSG00000127418	FGFRL1	53834
ENSG00000127663	0.08	3.39	2.64E-03	4.60E-02	-1.64	ENSG00000127663	KDM4B	23030
ENSG00000127989	-0.11	-3.57	1.69E-03	3.82E-02	-1.14	ENSG00000127989	MTERF1	7978
ENSG00000128271	0.42	3.41	2.51E-03	4.50E-02	-1.53	ENSG00000128271	ADORA2A	135
ENSG00000128487	0.09	3.73	1.14E-03	3.36E-02	-0.91	ENSG00000128487	SPECC1	92521
ENSG00000128590	-0.13	-3.65	1.41E-03	3.59E-02	-0.99	ENSG00000128590	DNAJB9	4189
ENSG00000128596	0.09	3.53	1.85E-03	3.97E-02	-1.32	ENSG00000128596	CCDC136	64753
ENSG00000128609	-0.17	-5	5.22E-05	1.34E-02	2.01	ENSG00000128609	NDUFA5	4698
ENSG00000128989	-0.11	-4.18	3.82E-04	2.19E-02	0.12	ENSG00000128989	ARPP19	10776
ENSG00000129055	-0.14	-4.55	1.57E-04	1.68E-02	1.01	ENSG00000129055	ANAPC13	25847
ENSG00000129084	-0.11	-4.31	2.82E-04	2.03E-02	0.45	ENSG00000129084	PSMA1	5682
ENSG00000129128	-0.1	-3.54	1.84E-03	3.96E-02	-1.32	ENSG00000129128	SPCS3	60559
ENSG00000129159	0.19	5.53	1.43E-05	9.70E-03	3.23	ENSG00000129159	KCNC1	3746
ENSG00000129636	-0.13	-4.62	1.31E-04	1.61E-02	1.15	ENSG00000129636	ITFG1	81533
ENSG00000129646	0.18	3.55	1.80E-03	3.93E-02	-1.2	ENSG00000129646	QRICH2	84074
ENSG00000129691	-0.09	-4.12	4.40E-04	2.33E-02	0.03	ENSG00000129691	ASH2L	9070
ENSG00000129925	0.13	3.46	2.24E-03	4.28E-02	-1.37	ENSG00000129925	TMEM8A	58986
ENSG00000129968	0.12	4.3	2.84E-04	2.03E-02	0.43	ENSG00000129968	ABHD17A	81926
ENSG00000130054	0.24	3.39	2.63E-03	4.58E-02	-1.53	ENSG00000130054	FAM155B	27112
ENSG00000130159	0.1	3.55	1.78E-03	3.92E-02	-1.2	ENSG00000130159	ECSIT	51295
ENSG00000130309	0.11	3.91	7.50E-04	2.91E-02	-0.44	ENSG00000130309	COLGALT1	79709
ENSG00000130382	0.15	3.74	1.13E-03	3.36E-02	-0.84	ENSG00000130382	MLLT1	4298
ENSG00000130449	-0.09	-3.62	1.50E-03	3.69E-02	-1.12	ENSG00000130449	ZSWIM6	57688
ENSG00000130511	0.13	3.48	2.12E-03	4.19E-02	-1.4	ENSG00000130511	SSBP4	170463
ENSG00000130522	0.13	3.94	6.87E-04	2.78E-02	-0.41	ENSG00000130522	JUND	3727
ENSG00000130702	0.22	4.14	4.29E-04	2.31E-02	0.05	ENSG00000130702	LAMA5	3911
ENSG00000130751	0.26	4.25	3.21E-04	2.09E-02	0.13	ENSG00000130751	NPAS1	4861
ENSG00000130758	0.15	4.01	5.88E-04	2.56E-02	-0.26	ENSG00000130758	MAP3K10	4294
ENSG00000130881	0.19	4.23	3.38E-04	2.11E-02	0.28	ENSG00000130881	LRP3	4037
ENSG00000131149	0.13	4.04	5.37E-04	2.44E-02	-0.17	ENSG00000131149	GSE1	23199
ENSG00000131238	-0.09	-3.52	1.92E-03	4.05E-02	-1.36	ENSG00000131238	PPT1	5538
ENSG00000131263	-0.12	-5	5.23E-05	1.34E-02	2.01	ENSG00000131263	RLIM	51132
ENSG00000131323	0.1	3.59	1.62E-03	3.78E-02	-1.2	ENSG00000131323	TRAF3	7187
ENSG00000131398	0.22	4.56	1.53E-04	1.68E-02	1	ENSG00000131398	KCNC3	3748
ENSG00000131409	0.12	3.83	9.00E-04	3.07E-02	-0.67	ENSG00000131409	LRRC4B	94030
ENSG00000131507	-0.14	-5.06	4.46E-05	1.34E-02	2.15	ENSG00000131507	NDFIP1	80762
ENSG00000131584	0.16	4.05	5.33E-04	2.44E-02	-0.17	ENSG00000131584	ACAP3	116983
ENSG00000131697	0.11	3.54	1.85E-03	3.97E-02	-1.29	ENSG00000131697	NPHP4	261734
ENSG00000131844	-0.12	-3.95	6.67E-04	2.75E-02	-0.34	ENSG00000131844	MCCC2	64087
ENSG00000131966	-0.13	-3.6	1.56E-03	3.72E-02	-1.14	ENSG00000131966	ACTR10	55860
ENSG00000132406	-0.18	-3.41	2.49E-03	4.48E-02	-1.45	ENSG00000132406	TMEM128	85013
ENSG00000132485	-0.1	-3.97	6.43E-04	2.69E-02	-0.35	ENSG00000132485	ZRANB2	9406
ENSG00000132510	0.15	3.57	1.72E-03	3.84E-02	-1.2	ENSG00000132510	KDM6B	23135
ENSG00000132541	-0.17	-3.39	2.59E-03	4.54E-02	-1.53	ENSG00000132541	RIDA	10247
ENSG00000132563	0.12	3.52	1.90E-03	4.03E-02	-1.36	ENSG00000132563	REEP2	51308
ENSG00000132635	0.1	3.7	1.23E-03	3.46E-02	-0.86	ENSG00000132635	PCED1A	64773
ENSG00000132664	-0.12	-3.32	3.06E-03	4.94E-02	-1.67	ENSG00000132664	POLR3F	10621
ENSG00000132718	-0.09	-3.66	1.35E-03	3.56E-02	-1.07	ENSG00000132718	SYT11	23208
ENSG00000132740	0.08	3.53	1.87E-03	4.00E-02	-1.26	ENSG00000132740	IGHMBP2	3508
ENSG00000132819	0.14	3.38	2.66E-03	4.61E-02	-1.5	ENSG00000132819	RBM38	55544
ENSG00000132872	-0.13	-3.81	9.55E-04	3.12E-02	-0.73	ENSG00000132872	SYT4	6860
ENSG00000132879	0.09	3.53	1.85E-03	3.97E-02	-1.33	ENSG00000132879	FBXO44	93611
ENSG00000132912	-0.08	-3.4	2.56E-03	4.54E-02	-1.64	ENSG00000132912	DCTN4	51164
ENSG00000132938	0.15	4.26	3.17E-04	2.09E-02	0.32	ENSG00000132938	MTUS2	23281
ENSG00000132953	-0.08	-3.84	8.82E-04	3.06E-02	-0.63	ENSG00000132953	XPO4	64328
ENSG00000133030	0.09	3.86	8.49E-04	3.04E-02	-0.63	ENSG00000133030	MPRIP	23164
ENSG00000133114	-0.1	-4.51	1.70E-04	1.71E-02	0.92	ENSG00000133114	GPALPP1	55425
ENSG00000133134	-0.11	-3.38	2.66E-03	4.61E-02	-1.65	ENSG00000133134	BEX2	84707
ENSG00000133243	0.13	3.56	1.76E-03	3.88E-02	-1.28	ENSG00000133243	BTBD2	55643
ENSG00000133275	0.13	4.6	1.39E-04	1.61E-02	1.11	ENSG00000133275	CSNK1G2	1455
ENSG00000133393	-0.09	-3.35	2.87E-03	4.78E-02	-1.62	ENSG00000133393	FOPNL	123811
ENSG00000133703	-0.12	-4.53	1.62E-04	1.69E-02	0.95	ENSG00000133703	KRAS	3845
ENSG00000133872	-0.09	-3.74	1.13E-03	3.35E-02	-0.89	ENSG00000133872	SARAF	51669
ENSG00000134001	-0.1	-4.16	4.05E-04	2.26E-02	0.1	ENSG00000134001	EIF2S1	1965
ENSG00000134030	0.09	3.9	7.58E-04	2.91E-02	-0.52	ENSG00000134030	CTIF	9811
ENSG00000134049	-0.17	-3.41	2.47E-03	4.47E-02	-1.44	ENSG00000134049	IER3IP1	51124
ENSG00000134146	-0.26	-4.76	9.39E-05	1.54E-02	1.34	ENSG00000134146	DPH6	89978
ENSG00000134152	-0.15	-4.56	1.53E-04	1.68E-02	1.02	ENSG00000134152	KATNBL1	79768
ENSG00000134153	-0.11	-3.58	1.65E-03	3.78E-02	-1.13	ENSG00000134153	EMC7	56851
ENSG00000134215	0.24	3.81	9.40E-04	3.12E-02	-0.6	ENSG00000134215	VAV3	10451
ENSG00000134376	-0.17	-3.5	2.01E-03	4.10E-02	-1.36	ENSG00000134376	CRB1	23418
ENSG00000134716	-0.18	-3.49	2.06E-03	4.14E-02	-1.32	ENSG00000134716	CYP2J2	1573
ENSG00000134717	-0.13	-5.08	4.28E-05	1.32E-02	2.21	ENSG00000134717	BTF3L4	91408
ENSG00000134775	0.1	4.18	3.83E-04	2.19E-02	0.15	ENSG00000134775	FHOD3	80206
ENSG00000134780	0.14	3.39	2.62E-03	4.57E-02	-1.63	ENSG00000134780	DAGLA	747
ENSG00000134815	0.13	4.09	4.79E-04	2.40E-02	-0.01	ENSG00000134815	DHX34	9704
ENSG00000134970	-0.19	-5.59	1.24E-05	9.70E-03	3.35	ENSG00000134970	TMED7	51014
ENSG00000134987	-0.08	-3.54	1.81E-03	3.94E-02	-1.27	ENSG00000134987	WDR36	134430
ENSG00000135002	-0.17	-4.04	5.44E-04	2.45E-02	-0.13	ENSG00000135002	RFK	55312
ENSG00000135100	0.22	3.85	8.55E-04	3.04E-02	-0.75	ENSG00000135100	HNF1A	6927
ENSG00000135457	-0.08	-3.7	1.23E-03	3.46E-02	-0.91	ENSG00000135457	TFCP2	7024
ENSG00000135519	0.13	3.48	2.13E-03	4.20E-02	-1.45	ENSG00000135519	KCNH3	23416
ENSG00000135535	-0.13	-3.63	1.47E-03	3.65E-02	-1.11	ENSG00000135535	CD164	8763
ENSG00000135931	0.1	3.57	1.72E-03	3.84E-02	-1.23	ENSG00000135931	ARMC9	80210
ENSG00000135956	0.08	3.34	2.95E-03	4.85E-02	-1.76	ENSG00000135956	TMEM127	55654
ENSG00000135974	-0.1	-3.37	2.75E-03	4.68E-02	-1.63	ENSG00000135974	C2orf49	79074
ENSG00000136045	-0.08	-3.72	1.18E-03	3.39E-02	-0.86	ENSG00000136045	PWP1	11137
ENSG00000136156	-0.11	-3.67	1.32E-03	3.55E-02	-1.04	ENSG00000136156	ITM2B	9445
ENSG00000136160	-0.34	-3.83	9.14E-04	3.10E-02	-0.63	ENSG00000136160	EDNRB	1910
ENSG00000136238	-0.09	-4.31	2.78E-04	2.03E-02	0.43	ENSG00000136238	RAC1	5879
ENSG00000136404	-0.13	-3.32	3.11E-03	4.99E-02	-1.66	ENSG00000136404	TM6SF1	53346
ENSG00000136504	-0.07	-3.51	1.96E-03	4.06E-02	-1.39	ENSG00000136504	KAT7	11143
ENSG00000136699	0.09	3.54	1.81E-03	3.94E-02	-1.28	ENSG00000136699	SMPD4	55627
ENSG00000136720	0.15	4.06	5.14E-04	2.43E-02	-0.14	ENSG00000136720	HS6ST1	9394
ENSG00000136738	-0.1	-3.81	9.55E-04	3.12E-02	-0.68	ENSG00000136738	STAM	8027
ENSG00000136811	0.09	3.32	3.10E-03	4.98E-02	-1.75	ENSG00000136811	ODF2	4957
ENSG00000136848	0.17	4.74	9.66E-05	1.55E-02	1.43	ENSG00000136848	DAB2IP	153090
ENSG00000136897	-0.1	-3.41	2.50E-03	4.49E-02	-1.55	ENSG00000136897	MRPL50	54534
ENSG00000137033	-0.37	-4.43	2.07E-04	1.84E-02	0.66	ENSG00000137033	IL33	90865
ENSG00000137055	-0.11	-4.34	2.59E-04	1.95E-02	0.54	ENSG00000137055	PLAA	9373
ENSG00000137210	-0.1	-3.39	2.60E-03	4.55E-02	-1.55	ENSG00000137210	TMEM14B	81853
ENSG00000137261	-0.1	-3.36	2.79E-03	4.70E-02	-1.7	ENSG00000137261	KIAA0319	9856
ENSG00000137414	-0.12	-4.47	1.90E-04	1.77E-02	0.81	ENSG00000137414	FAM8A1	51439
ENSG00000137561	-0.29	-3.43	2.38E-03	4.39E-02	-1.62	ENSG00000137561	TTPA	7274
ENSG00000137563	-0.16	-3.76	1.07E-03	3.28E-02	-0.75	ENSG00000137563	GGH	8836
ENSG00000137770	-0.09	-3.74	1.14E-03	3.36E-02	-0.85	ENSG00000137770	CTDSPL2	51496
ENSG00000137802	0.15	4.76	9.40E-05	1.54E-02	1.46	ENSG00000137802	MAPKBP1	23005
ENSG00000137876	-0.11	-3.95	6.76E-04	2.77E-02	-0.35	ENSG00000137876	RSL24D1	51187
ENSG00000138029	-0.13	-4.6	1.38E-04	1.61E-02	1.1	ENSG00000138029	HADHB	3032
ENSG00000138036	-0.13	-3.67	1.33E-03	3.55E-02	-0.96	ENSG00000138036	DYNC2LI1	51626
ENSG00000138071	-0.12	-4.4	2.22E-04	1.86E-02	0.64	ENSG00000138071	ACTR2	10097
ENSG00000138078	-0.09	-3.65	1.41E-03	3.59E-02	-1.1	ENSG00000138078	PREPL	9581
ENSG00000138138	-0.11	-3.68	1.31E-03	3.54E-02	-1	ENSG00000138138	ATAD1	84896
ENSG00000138430	-0.11	-3.52	1.93E-03	4.06E-02	-1.36	ENSG00000138430	OLA1	29789
ENSG00000138443	-0.07	-4.12	4.50E-04	2.36E-02	-0.03	ENSG00000138443	ABI2	10152
ENSG00000138448	-0.1	-3.43	2.38E-03	4.39E-02	-1.58	ENSG00000138448	ITGAV	3685
ENSG00000138463	-0.12	-3.82	9.28E-04	3.11E-02	-0.6	ENSG00000138463	DIRC2	84925
ENSG00000138613	-0.12	-4.12	4.43E-04	2.34E-02	0.05	ENSG00000138613	APH1B	83464
ENSG00000138668	-0.07	-3.34	2.97E-03	4.86E-02	-1.78	ENSG00000138668	HNRNPD	3184
ENSG00000138757	-0.08	-3.49	2.08E-03	4.15E-02	-1.47	ENSG00000138757	G3BP2	9908
ENSG00000138780	-0.12	-3.49	2.07E-03	4.15E-02	-1.3	ENSG00000138780	GSTCD	79807
ENSG00000139163	-0.17	-3.71	1.20E-03	3.42E-02	-0.93	ENSG00000139163	ETNK1	55500
ENSG00000139173	-0.13	-3.49	2.04E-03	4.12E-02	-1.28	ENSG00000139173	TMEM117	84216
ENSG00000139197	0.09	3.39	2.63E-03	4.57E-02	-1.64	ENSG00000139197	PEX5	5830
ENSG00000139233	-0.11	-3.62	1.52E-03	3.70E-02	-1.02	ENSG00000139233	LLPH	84298
ENSG00000139343	-0.17	-4.73	9.98E-05	1.55E-02	1.33	ENSG00000139343	SNRPF	6636
ENSG00000139505	-0.1	-3.44	2.32E-03	4.37E-02	-1.51	ENSG00000139505	MTMR6	9107
ENSG00000139970	-0.09	-3.44	2.33E-03	4.38E-02	-1.58	ENSG00000139970	RTN1	6252
ENSG00000140044	0.18	3.92	7.23E-04	2.86E-02	-0.39	ENSG00000140044	JDP2	122953
ENSG00000140057	-0.23	-3.81	9.59E-04	3.13E-02	-0.89	ENSG00000140057	AK7	122481
ENSG00000140285	-0.31	-3.41	2.48E-03	4.47E-02	-1.56	ENSG00000140285	FGF7	2252
ENSG00000140391	-0.07	-3.4	2.55E-03	4.52E-02	-1.64	ENSG00000140391	TSPAN3	10099
ENSG00000140443	0.1	4.51	1.72E-04	1.71E-02	0.88	ENSG00000140443	IGF1R	3480
ENSG00000140474	0.17	4.72	1.04E-04	1.56E-02	1.38	ENSG00000140474	ULK3	25989
ENSG00000140564	0.11	3.41	2.47E-03	4.47E-02	-1.57	ENSG00000140564	FURIN	5045
ENSG00000140718	-0.07	-3.47	2.15E-03	4.22E-02	-1.48	ENSG00000140718	FTO	79068
ENSG00000140859	0.1	3.84	8.76E-04	3.06E-02	-0.57	ENSG00000140859	KIFC3	3801
ENSG00000140905	-0.15	-3.47	2.17E-03	4.22E-02	-1.36	ENSG00000140905	GCSH	2653
ENSG00000140931	0.17	4.34	2.59E-04	1.95E-02	0.44	ENSG00000140931	CMTM3	123920
ENSG00000141012	0.1	3.32	3.07E-03	4.95E-02	-1.68	ENSG00000141012	GALNS	2588
ENSG00000141040	-0.11	-3.72	1.18E-03	3.39E-02	-0.82	ENSG00000141040	ZNF287	57336
ENSG00000141098	0.08	3.34	2.95E-03	4.85E-02	-1.71	ENSG00000141098	GFOD2	81577
ENSG00000141150	0.19	4.35	2.53E-04	1.95E-02	0.56	ENSG00000141150	NA	NA
ENSG00000141380	-0.08	-3.77	1.06E-03	3.28E-02	-0.77	ENSG00000141380	SS18	6760
ENSG00000141425	-0.09	-3.8	9.64E-04	3.14E-02	-0.73	ENSG00000141425	RPRD1A	55197
ENSG00000141556	0.08	3.65	1.40E-03	3.58E-02	-1.07	ENSG00000141556	TBCD	6904
ENSG00000141564	0.1	4.7	1.09E-04	1.58E-02	1.32	ENSG00000141564	RPTOR	57521
ENSG00000141905	0.17	5.17	3.43E-05	1.22E-02	2.41	ENSG00000141905	NFIC	4782
ENSG00000142002	0.09	3.6	1.58E-03	3.74E-02	-1.12	ENSG00000142002	DPP9	91039
ENSG00000142082	0.08	4.03	5.50E-04	2.46E-02	-0.16	ENSG00000142082	SIRT3	23410
ENSG00000142185	0.18	5.7	9.54E-06	9.70E-03	3.61	ENSG00000142185	TRPM2	7226
ENSG00000142327	0.12	4.27	3.09E-04	2.09E-02	0.39	ENSG00000142327	RNPEPL1	57140
ENSG00000143033	-0.13	-4.42	2.12E-04	1.84E-02	0.73	ENSG00000143033	MTF2	22823
ENSG00000143126	0.1	3.42	2.43E-03	4.43E-02	-1.61	ENSG00000143126	CELSR2	1952
ENSG00000143353	-0.15	-4.61	1.35E-04	1.61E-02	1.13	ENSG00000143353	LYPLAL1	127018
ENSG00000143401	-0.14	-3.54	1.81E-03	3.94E-02	-1.3	ENSG00000143401	ANP32E	81611
ENSG00000143515	0.14	4.01	5.78E-04	2.53E-02	-0.24	ENSG00000143515	ATP8B2	57198
ENSG00000143643	-0.1	-3.72	1.18E-03	3.39E-02	-0.83	ENSG00000143643	TTC13	79573
ENSG00000143727	-0.11	-3.9	7.56E-04	2.91E-02	-0.47	ENSG00000143727	ACP1	52
ENSG00000143742	-0.19	-4.75	9.46E-05	1.54E-02	1.46	ENSG00000143742	SRP9	6726
ENSG00000143797	-0.17	-4.11	4.56E-04	2.38E-02	-0.03	ENSG00000143797	MBOAT2	129642
ENSG00000143847	0.14	4.66	1.18E-04	1.61E-02	1.24	ENSG00000143847	PPFIA4	8497
ENSG00000143858	0.36	3.41	2.52E-03	4.50E-02	-1.61	ENSG00000143858	SYT2	127833
ENSG00000143933	-0.1	-3.88	8.11E-04	2.99E-02	-0.58	ENSG00000143933	CALM2	805
ENSG00000144057	-0.15	-3.59	1.63E-03	3.78E-02	-1.18	ENSG00000144057	ST6GAL2	84620
ENSG00000144306	-0.1	-3.32	3.11E-03	4.99E-02	-1.74	ENSG00000144306	SCRN3	79634
ENSG00000144320	-0.13	-4.8	8.38E-05	1.49E-02	1.57	ENSG00000144320	LNPK	80856
ENSG00000144566	-0.14	-5.65	1.08E-05	9.70E-03	3.49	ENSG00000144566	RAB5A	5868
ENSG00000144589	0.16	4.3	2.90E-04	2.06E-02	0.45	ENSG00000144589	STK11IP	114790
ENSG00000144596	0.21	5.37	2.10E-05	9.93E-03	2.84	ENSG00000144596	GRIP2	80852
ENSG00000144668	0.14	3.42	2.42E-03	4.43E-02	-1.54	ENSG00000144668	ITGA9	3680
ENSG00000144711	0.09	3.63	1.48E-03	3.67E-02	-1.15	ENSG00000144711	IQSEC1	9922
ENSG00000144744	-0.1	-3.35	2.88E-03	4.79E-02	-1.69	ENSG00000144744	UBA3	9039
ENSG00000144840	-0.09	-3.32	3.10E-03	4.98E-02	-1.73	ENSG00000144840	RABL3	285282
ENSG00000144935	-0.13	-4.7	1.07E-04	1.58E-02	1.35	ENSG00000144935	TRPC1	7220
ENSG00000145016	0.06	3.51	1.95E-03	4.06E-02	-1.39	ENSG00000145016	RUBCN	9711
ENSG00000145198	0.17	3.8	9.76E-04	3.17E-02	-0.68	ENSG00000145198	VWA5B2	90113
ENSG00000145284	-0.12	-4.69	1.10E-04	1.58E-02	1.3	ENSG00000145284	SCD5	79966
ENSG00000145293	-0.13	-3.69	1.28E-03	3.50E-02	-0.95	ENSG00000145293	ENOPH1	58478
ENSG00000145335	-0.15	-4.29	2.96E-04	2.07E-02	0.37	ENSG00000145335	SNCA	6622
ENSG00000145349	-0.18	-4.04	5.43E-04	2.45E-02	-0.19	ENSG00000145349	CAMK2D	817
ENSG00000145495	-0.1	-4.97	5.52E-05	1.37E-02	1.95	ENSG00000145495	6-Mar	10299
ENSG00000145675	-0.07	-3.58	1.67E-03	3.80E-02	-1.26	ENSG00000145675	PIK3R1	5295
ENSG00000145687	-0.09	-3.58	1.67E-03	3.80E-02	-1.23	ENSG00000145687	SSBP2	23635
ENSG00000145901	0.1	4.23	3.43E-04	2.11E-02	0.27	ENSG00000145901	TNIP1	10318
ENSG00000145920	0.14	3.77	1.04E-03	3.25E-02	-0.82	ENSG00000145920	CPLX2	10814
ENSG00000145990	0.11	3.64	1.42E-03	3.60E-02	-1.11	ENSG00000145990	GFOD1	54438
ENSG00000146094	0.35	5.71	9.49E-06	9.70E-03	3.03	ENSG00000146094	DOK3	79930
ENSG00000146416	-0.1	-3.81	9.39E-04	3.12E-02	-0.66	ENSG00000146416	AIG1	51390
ENSG00000146535	0.09	3.54	1.81E-03	3.94E-02	-1.31	ENSG00000146535	GNA12	2768
ENSG00000146729	-0.13	-4.87	7.18E-05	1.46E-02	1.72	ENSG00000146729	NIPSNAP2	2631
ENSG00000146802	-0.14	-4.49	1.79E-04	1.76E-02	0.89	ENSG00000146802	TMEM168	64418
ENSG00000146830	0.11	3.51	1.94E-03	4.06E-02	-1.38	ENSG00000146830	GIGYF1	64599
ENSG00000146842	-0.15	-3.95	6.79E-04	2.77E-02	-0.31	ENSG00000146842	TMEM209	84928
ENSG00000146950	0.08	3.59	1.60E-03	3.77E-02	-1.17	ENSG00000146950	SHROOM2	357
ENSG00000147231	-0.16	-3.64	1.42E-03	3.60E-02	-0.97	ENSG00000147231	CXorf57	55086
ENSG00000147234	0.12	4.12	4.51E-04	2.36E-02	0.05	ENSG00000147234	FRMPD3	84443
ENSG00000147799	0.13	4.58	1.43E-04	1.63E-02	1.08	ENSG00000147799	ARHGAP39	80728
ENSG00000147853	-0.15	-5.14	3.66E-05	1.24E-02	2.35	ENSG00000147853	AK3	50808
ENSG00000147912	0.1	4.08	4.88E-04	2.40E-02	-0.05	ENSG00000147912	FBXO10	26267
ENSG00000147996	-0.15	-4	5.93E-04	2.57E-02	-0.26	ENSG00000147996	CBWD5	220869
ENSG00000148288	0.18	3.66	1.37E-03	3.57E-02	-0.95	ENSG00000148288	GBGT1	26301
ENSG00000148337	0.11	4.47	1.90E-04	1.77E-02	0.8	ENSG00000148337	CIZ1	25792
ENSG00000148672	-0.16	-4.59	1.41E-04	1.62E-02	1.07	ENSG00000148672	GLUD1	2746
ENSG00000148943	-0.11	-3.69	1.28E-03	3.51E-02	-0.99	ENSG00000148943	LIN7C	55327
ENSG00000149084	-0.14	-4.05	5.24E-04	2.44E-02	-0.14	ENSG00000149084	HSD17B12	51144
ENSG00000149091	0.13	3.73	1.16E-03	3.39E-02	-0.92	ENSG00000149091	DGKZ	8525
ENSG00000149100	-0.1	-3.79	1.01E-03	3.18E-02	-0.75	ENSG00000149100	EIF3M	10480
ENSG00000149196	-0.14	-3.75	1.11E-03	3.33E-02	-0.75	ENSG00000149196	HIKESHI	51501
ENSG00000149926	0.23	4.82	7.97E-05	1.49E-02	1.63	ENSG00000149926	FAM57B	83723
ENSG00000150625	-0.19	-5.56	1.33E-05	9.70E-03	3.3	ENSG00000150625	GPM6A	2823
ENSG00000150627	-0.07	-3.42	2.42E-03	4.43E-02	-1.59	ENSG00000150627	WDR17	116966
ENSG00000150768	-0.1	-3.34	2.95E-03	4.85E-02	-1.72	ENSG00000150768	DLAT	1737
ENSG00000151067	0.11	3.43	2.38E-03	4.40E-02	-1.58	ENSG00000151067	CACNA1C	775
ENSG00000151116	-0.13	-4.25	3.21E-04	2.09E-02	0.36	ENSG00000151116	UEVLD	55293
ENSG00000151247	-0.1	-5.02	4.99E-05	1.34E-02	2.06	ENSG00000151247	EIF4E	1977
ENSG00000151413	-0.13	-3.39	2.61E-03	4.57E-02	-1.5	ENSG00000151413	NUBPL	80224
ENSG00000151458	-0.11	-3.69	1.27E-03	3.48E-02	-0.96	ENSG00000151458	ANKRD50	57182
ENSG00000151743	-0.14	-4.31	2.83E-04	2.03E-02	0.47	ENSG00000151743	AMN1	196394
ENSG00000151834	-0.14	-4.61	1.34E-04	1.61E-02	1.12	ENSG00000151834	GABRA2	2555
ENSG00000152061	-0.08	-3.46	2.19E-03	4.25E-02	-1.51	ENSG00000152061	RABGAP1L	9910
ENSG00000152382	-0.11	-3.86	8.43E-04	3.04E-02	-0.51	ENSG00000152382	TADA1	117143
ENSG00000152492	-0.09	-3.58	1.64E-03	3.78E-02	-1.21	ENSG00000152492	CCDC50	152137
ENSG00000152495	-0.1	-3.46	2.23E-03	4.26E-02	-1.51	ENSG00000152495	CAMK4	814
ENSG00000152558	-0.14	-3.43	2.38E-03	4.39E-02	-1.55	ENSG00000152558	TMEM123	114908
ENSG00000152620	-0.14	-4.31	2.78E-04	2.03E-02	0.45	ENSG00000152620	NADK2	133686
ENSG00000152700	-0.11	-4.44	2.06E-04	1.84E-02	0.72	ENSG00000152700	SAR1B	51128
ENSG00000153130	-0.2	-5.65	1.07E-05	9.70E-03	3.5	ENSG00000153130	SCOC	60592
ENSG00000153814	-0.11	-4.04	5.38E-04	2.44E-02	-0.15	ENSG00000153814	JAZF1	221895
ENSG00000153956	-0.11	-3.81	9.48E-04	3.12E-02	-0.72	ENSG00000153956	CACNA2D1	781
ENSG00000153993	-0.23	-3.35	2.86E-03	4.77E-02	-1.57	ENSG00000153993	SEMA3D	223117
ENSG00000154059	-0.14	-3.47	2.16E-03	4.22E-02	-1.38	ENSG00000154059	IMPACT	55364
ENSG00000154118	0.12	3.67	1.32E-03	3.55E-02	-1.04	ENSG00000154118	JPH3	57338
ENSG00000154174	-0.08	-3.68	1.29E-03	3.51E-02	-1	ENSG00000154174	TOMM70	9868
ENSG00000154548	-0.1	-3.61	1.55E-03	3.71E-02	-1.05	ENSG00000154548	SRSF12	135295
ENSG00000154639	-0.15	-3.8	9.79E-04	3.17E-02	-0.68	ENSG00000154639	CXADR	1525
ENSG00000154710	-0.09	-3.65	1.41E-03	3.59E-02	-1.06	ENSG00000154710	RABGEF1	27342
ENSG00000154803	0.19	4.82	7.98E-05	1.49E-02	1.61	ENSG00000154803	FLCN	201163
ENSG00000154832	0.11	3.5	2.01E-03	4.10E-02	-1.33	ENSG00000154832	CXXC1	30827
ENSG00000155096	-0.1	-3.49	2.06E-03	4.14E-02	-1.45	ENSG00000155096	AZIN1	51582
ENSG00000155100	-0.13	-5	5.16E-05	1.34E-02	2	ENSG00000155100	OTUD6B	51633
ENSG00000155130	-0.15	-5.54	1.42E-05	9.70E-03	3.24	ENSG00000155130	NA	NA
ENSG00000155304	-0.12	-3.82	9.30E-04	3.11E-02	-0.68	ENSG00000155304	HSPA13	6782
ENSG00000155868	-0.09	-3.4	2.53E-03	4.50E-02	-1.5	ENSG00000155868	MED7	9443
ENSG00000155959	-0.14	-4.23	3.40E-04	2.11E-02	0.29	ENSG00000155959	VBP1	7411
ENSG00000155975	-0.09	-4.05	5.25E-04	2.44E-02	-0.13	ENSG00000155975	VPS37A	137492
ENSG00000155980	0.16	3.84	8.92E-04	3.06E-02	-0.65	ENSG00000155980	KIF5A	3798
ENSG00000156162	-0.14	-4.68	1.13E-04	1.58E-02	1.3	ENSG00000156162	DPY19L4	286148
ENSG00000156172	-0.16	-4.66	1.19E-04	1.61E-02	1.11	ENSG00000156172	C8orf37	157657
ENSG00000156504	-0.07	-3.43	2.36E-03	4.39E-02	-1.52	ENSG00000156504	FAM122B	159090
ENSG00000156735	-0.11	-4.54	1.58E-04	1.68E-02	0.97	ENSG00000156735	BAG4	9530
ENSG00000156976	-0.11	-3.4	2.53E-03	4.50E-02	-1.65	ENSG00000156976	EIF4A2	1974
ENSG00000157014	0.09	3.49	2.08E-03	4.15E-02	-1.43	ENSG00000157014	TATDN2	9797
ENSG00000157087	0.1	3.58	1.65E-03	3.78E-02	-1.25	ENSG00000157087	ATP2B2	491
ENSG00000157350	0.17	5.13	3.79E-05	1.24E-02	2.31	ENSG00000157350	ST3GAL2	6483
ENSG00000157637	0.11	5.51	1.53E-05	9.70E-03	3.16	ENSG00000157637	SLC38A10	124565
ENSG00000157693	0.1	4.29	2.94E-04	2.07E-02	0.39	ENSG00000157693	TMEM268	203197
ENSG00000157766	0.31	4.45	1.97E-04	1.80E-02	0.65	ENSG00000157766	ACAN	176
ENSG00000157782	0.12	3.66	1.37E-03	3.57E-02	-1.07	ENSG00000157782	CABP1	9478
ENSG00000158156	0.17	4.1	4.69E-04	2.40E-02	-0.14	ENSG00000158156	XKR8	55113
ENSG00000158290	-0.07	-3.35	2.90E-03	4.81E-02	-1.74	ENSG00000158290	CUL4B	8450
ENSG00000158458	0.13	3.56	1.74E-03	3.86E-02	-1.14	ENSG00000158458	NRG2	9542
ENSG00000158717	0.13	4.1	4.71E-04	2.40E-02	0	ENSG00000158717	RNF166	115992
ENSG00000158985	-0.14	-4.43	2.09E-04	1.84E-02	0.71	ENSG00000158985	CDC42SE2	56990
ENSG00000159069	0.12	4.36	2.48E-04	1.93E-02	0.57	ENSG00000159069	FBXW5	54461
ENSG00000159314	0.23	5.33	2.31E-05	1.02E-02	2.67	ENSG00000159314	ARHGAP27	201176
ENSG00000159593	-0.12	-4.24	3.31E-04	2.10E-02	0.31	ENSG00000159593	NAE1	8883
ENSG00000159733	0.1	3.8	9.66E-04	3.14E-02	-0.7	ENSG00000159733	ZFYVE28	57732
ENSG00000159753	0.13	3.89	7.77E-04	2.96E-02	-0.46	ENSG00000159753	CARMIL2	146206
ENSG00000159840	0.13	3.62	1.49E-03	3.69E-02	-1.11	ENSG00000159840	ZYX	7791
ENSG00000160131	-0.11	-3.51	1.97E-03	4.06E-02	-1.37	ENSG00000160131	VMA21	203547
ENSG00000160193	0.14	4.38	2.36E-04	1.90E-02	0.58	ENSG00000160193	WDR4	10785
ENSG00000160209	0.1	3.51	1.97E-03	4.06E-02	-1.42	ENSG00000160209	PDXK	8566
ENSG00000160299	0.17	4.26	3.20E-04	2.09E-02	0.3	ENSG00000160299	PCNT	5116
ENSG00000160323	0.17	4.06	5.19E-04	2.44E-02	-0.08	ENSG00000160323	ADAMTS13	11093
ENSG00000160396	0.15	3.6	1.58E-03	3.74E-02	-1.06	ENSG00000160396	HIPK4	147746
ENSG00000160460	0.16	5.5	1.56E-05	9.70E-03	3.15	ENSG00000160460	SPTBN4	57731
ENSG00000160469	0.13	4.3	2.84E-04	2.03E-02	0.41	ENSG00000160469	BRSK1	84446
ENSG00000160539	0.12	4.14	4.23E-04	2.31E-02	0.1	ENSG00000160539	PLPP7	84814
ENSG00000160551	-0.09	-3.56	1.74E-03	3.86E-02	-1.3	ENSG00000160551	TAOK1	57551
ENSG00000160767	0.15	3.84	8.94E-04	3.06E-02	-0.58	ENSG00000160767	FAM189B	10712
ENSG00000160957	0.28	4.41	2.19E-04	1.86E-02	0.49	ENSG00000160957	RECQL4	9401
ENSG00000160991	0.19	3.65	1.40E-03	3.58E-02	-1.05	ENSG00000160991	ORAI2	80228
ENSG00000161010	0.12	3.88	7.96E-04	2.96E-02	-0.52	ENSG00000161010	MRNIP	51149
ENSG00000161328	0.26	4.01	5.79E-04	2.53E-02	-0.44	ENSG00000161328	LRRC56	115399
ENSG00000161533	-0.08	-3.44	2.35E-03	4.38E-02	-1.56	ENSG00000161533	ACOX1	51
ENSG00000161642	0.14	3.55	1.78E-03	3.92E-02	-1.28	ENSG00000161642	ZNF385A	25946
ENSG00000162004	0.21	3.63	1.47E-03	3.66E-02	-1.05	ENSG00000162004	CCDC78	124093
ENSG00000162104	0.15	4.88	6.88E-05	1.46E-02	1.76	ENSG00000162104	ADCY9	115
ENSG00000162139	-0.1	-3.66	1.35E-03	3.56E-02	-0.94	ENSG00000162139	NEU3	10825
ENSG00000162409	-0.1	-3.62	1.50E-03	3.69E-02	-1.12	ENSG00000162409	PRKAA2	5563
ENSG00000162521	-0.06	-3.37	2.76E-03	4.69E-02	-1.72	ENSG00000162521	RBBP4	5928
ENSG00000162522	0.16	3.82	9.36E-04	3.12E-02	-0.68	ENSG00000162522	KIAA1522	57648
ENSG00000162604	-0.11	-4.3	2.89E-04	2.06E-02	0.45	ENSG00000162604	TM2D1	83941
ENSG00000162636	-0.14	-3.58	1.65E-03	3.78E-02	-1.21	ENSG00000162636	FAM102B	284611
ENSG00000162836	-0.14	-3.61	1.56E-03	3.72E-02	-1.09	ENSG00000162836	ACP6	51205
ENSG00000162923	-0.08	-3.62	1.51E-03	3.70E-02	-1.15	ENSG00000162923	WDR26	80232
ENSG00000163013	0.13	4.02	5.71E-04	2.52E-02	-0.25	ENSG00000163013	FBXO41	150726
ENSG00000163257	-0.16	-4.15	4.09E-04	2.27E-02	0.1	ENSG00000163257	DCAF16	54876
ENSG00000163281	-0.13	-3.92	7.28E-04	2.88E-02	-0.43	ENSG00000163281	GNPDA2	132789
ENSG00000163285	-0.32	-4.13	4.33E-04	2.31E-02	0.03	ENSG00000163285	GABRG1	2565
ENSG00000163319	-0.11	-4.33	2.69E-04	2.01E-02	0.52	ENSG00000163319	MRPS18C	51023
ENSG00000163482	0.15	4.04	5.37E-04	2.44E-02	-0.15	ENSG00000163482	STK36	27148
ENSG00000163558	-0.09	-4.21	3.58E-04	2.16E-02	0.22	ENSG00000163558	PRKCI	5584
ENSG00000163590	-0.08	-3.34	2.92E-03	4.83E-02	-1.78	ENSG00000163590	PPM1L	151742
ENSG00000163626	-0.12	-3.49	2.04E-03	4.12E-02	-1.28	ENSG00000163626	COX18	285521
ENSG00000163683	-0.12	-4.82	8.04E-05	1.49E-02	1.61	ENSG00000163683	SMIM14	201895
ENSG00000163704	0.14	4.48	1.85E-04	1.77E-02	0.85	ENSG00000163704	PRRT3	285368
ENSG00000163743	-0.12	-3.36	2.79E-03	4.70E-02	-1.63	ENSG00000163743	RCHY1	25898
ENSG00000163807	-0.12	-3.98	6.22E-04	2.64E-02	-0.29	ENSG00000163807	KIAA1143	57456
ENSG00000163875	-0.13	-4.97	5.53E-05	1.37E-02	1.96	ENSG00000163875	MEAF6	64769
ENSG00000164031	-0.14	-5.18	3.35E-05	1.22E-02	2.43	ENSG00000164031	DNAJB14	79982
ENSG00000164040	-0.1	-3.69	1.26E-03	3.47E-02	-0.94	ENSG00000164040	PGRMC2	10424
ENSG00000164073	-0.14	-4.57	1.49E-04	1.67E-02	1.05	ENSG00000164073	MFSD8	256471
ENSG00000164106	-0.15	-3.77	1.04E-03	3.25E-02	-0.76	ENSG00000164106	SCRG1	11341
ENSG00000164109	-0.17	-3.59	1.63E-03	3.78E-02	-1.16	ENSG00000164109	MAD2L1	4085
ENSG00000164125	-0.19	-3.76	1.08E-03	3.29E-02	-0.82	ENSG00000164125	FAM198B	51313
ENSG00000164163	-0.13	-4.63	1.28E-04	1.61E-02	1.18	ENSG00000164163	ABCE1	6059
ENSG00000164187	-0.12	-3.84	8.87E-04	3.06E-02	-0.65	ENSG00000164187	LMBRD2	92255
ENSG00000164209	-0.16	-5.13	3.81E-05	1.24E-02	2.31	ENSG00000164209	SLC25A46	91137
ENSG00000164236	0.17	4.05	5.29E-04	2.44E-02	-0.11	ENSG00000164236	ANKRD33B	651746
ENSG00000164366	0.09	3.55	1.79E-03	3.92E-02	-1.26	ENSG00000164366	CCDC127	133957
ENSG00000164615	-0.1	-3.46	2.22E-03	4.26E-02	-1.45	ENSG00000164615	CAMLG	819
ENSG00000164669	0.17	3.44	2.30E-03	4.35E-02	-1.38	ENSG00000164669	INTS4P1	285905
ENSG00000164742	0.1	3.4	2.54E-03	4.51E-02	-1.65	ENSG00000164742	ADCY1	107
ENSG00000164880	0.13	3.97	6.45E-04	2.69E-02	-0.35	ENSG00000164880	INTS1	26173
ENSG00000164896	0.11	3.43	2.40E-03	4.42E-02	-1.51	ENSG00000164896	FASTK	10922
ENSG00000164904	-0.14	-3.58	1.65E-03	3.78E-02	-1.22	ENSG00000164904	ALDH7A1	501
ENSG00000164924	-0.11	-4.27	3.10E-04	2.09E-02	0.32	ENSG00000164924	YWHAZ	7534
ENSG00000164985	-0.07	-3.83	9.06E-04	3.08E-02	-0.68	ENSG00000164985	PSIP1	11168
ENSG00000165092	-0.21	-3.72	1.17E-03	3.39E-02	-0.85	ENSG00000165092	ALDH1A1	216
ENSG00000165169	-0.22	-5.38	2.06E-05	9.93E-03	2.88	ENSG00000165169	DYNLT3	6990
ENSG00000165238	0.11	3.54	1.83E-03	3.96E-02	-1.34	ENSG00000165238	WNK2	65268
ENSG00000165417	-0.12	-4.42	2.16E-04	1.86E-02	0.68	ENSG00000165417	GTF2A1	2957
ENSG00000165434	-0.22	-4.9	6.60E-05	1.46E-02	1.79	ENSG00000165434	PGM2L1	283209
ENSG00000165572	-0.1	-4.36	2.46E-04	1.93E-02	0.58	ENSG00000165572	KBTBD6	89890
ENSG00000165643	0.19	4.1	4.63E-04	2.39E-02	0	ENSG00000165643	SOHLH1	402381
ENSG00000165660	-0.09	-3.43	2.35E-03	4.38E-02	-1.45	ENSG00000165660	ABRAXAS2	23172
ENSG00000165669	-0.1	-3.58	1.65E-03	3.79E-02	-1.19	ENSG00000165669	FAM204A	63877
ENSG00000165672	-0.13	-4.23	3.43E-04	2.11E-02	0.26	ENSG00000165672	PRDX3	10935
ENSG00000165678	-0.1	-3.61	1.53E-03	3.70E-02	-1.17	ENSG00000165678	GHITM	27069
ENSG00000165684	0.14	3.49	2.08E-03	4.15E-02	-1.35	ENSG00000165684	SNAPC4	6621
ENSG00000165704	-0.14	-4.7	1.09E-04	1.58E-02	1.34	ENSG00000165704	HPRT1	3251
ENSG00000165731	0.12	3.33	3.05E-03	4.93E-02	-1.65	ENSG00000165731	RET	5979
ENSG00000165804	0.18	3.57	1.72E-03	3.84E-02	-1.14	ENSG00000165804	ZNF219	51222
ENSG00000165821	0.11	3.36	2.82E-03	4.73E-02	-1.71	ENSG00000165821	SALL2	6297
ENSG00000165832	-0.15	-3.81	9.43E-04	3.12E-02	-0.63	ENSG00000165832	TRUB1	142940
ENSG00000165983	-0.19	-3.46	2.20E-03	4.25E-02	-1.45	ENSG00000165983	PTER	9317
ENSG00000166016	0.17	4.72	1.02E-04	1.56E-02	1.35	ENSG00000166016	ABTB2	25841
ENSG00000166181	-0.08	-3.42	2.42E-03	4.43E-02	-1.59	ENSG00000166181	API5	8539
ENSG00000166225	-0.09	-3.5	2.02E-03	4.11E-02	-1.41	ENSG00000166225	FRS2	10818
ENSG00000166262	-0.16	-3.4	2.53E-03	4.50E-02	-1.5	ENSG00000166262	FAM227B	196951
ENSG00000166266	-0.09	-3.47	2.16E-03	4.22E-02	-1.47	ENSG00000166266	CUL5	8065
ENSG00000166471	-0.14	-4.41	2.18E-04	1.86E-02	0.7	ENSG00000166471	TMEM41B	440026
ENSG00000166479	-0.13	-4.66	1.20E-04	1.61E-02	1.24	ENSG00000166479	TMX3	54495
ENSG00000167005	-0.14	-5.42	1.88E-05	9.83E-03	2.97	ENSG00000167005	NUDT21	11051
ENSG00000167088	-0.09	-3.61	1.54E-03	3.71E-02	-1.09	ENSG00000167088	SNRPD1	6632
ENSG00000167281	0.16	4.89	6.75E-05	1.46E-02	1.77	ENSG00000167281	RBFOX3	146713
ENSG00000167491	0.11	4.43	2.07E-04	1.84E-02	0.74	ENSG00000167491	GATAD2A	54815
ENSG00000167522	0.1	4.36	2.45E-04	1.93E-02	0.55	ENSG00000167522	ANKRD11	29123
ENSG00000167548	0.1	3.82	9.28E-04	3.11E-02	-0.71	ENSG00000167548	KMT2D	8085
ENSG00000167604	0.33	3.76	1.07E-03	3.28E-02	-0.83	ENSG00000167604	NFKBID	84807
ENSG00000167657	0.14	6.11	3.67E-06	9.70E-03	4.45	ENSG00000167657	DAPK3	1613
ENSG00000167702	0.17	4.08	4.87E-04	2.40E-02	-0.09	ENSG00000167702	KIFC2	90990
ENSG00000167716	0.1	4.47	1.90E-04	1.77E-02	0.83	ENSG00000167716	WDR81	124997
ENSG00000167889	0.14	3.52	1.93E-03	4.05E-02	-1.37	ENSG00000167889	MGAT5B	146664
ENSG00000167904	-0.13	-3.83	9.10E-04	3.09E-02	-0.57	ENSG00000167904	TMEM68	137695
ENSG00000167964	0.14	3.72	1.17E-03	3.39E-02	-0.81	ENSG00000167964	RAB26	25837
ENSG00000167971	0.16	3.53	1.85E-03	3.97E-02	-1.35	ENSG00000167971	CASKIN1	57524
ENSG00000168067	0.13	4.06	5.21E-04	2.44E-02	-0.09	ENSG00000168067	MAP4K2	5871
ENSG00000168116	-0.11	-3.73	1.17E-03	3.39E-02	-0.82	ENSG00000168116	KIAA1586	57691
ENSG00000168135	0.13	3.63	1.46E-03	3.65E-02	-1.08	ENSG00000168135	KCNJ4	3761
ENSG00000168172	-0.1	-4.54	1.58E-04	1.68E-02	0.96	ENSG00000168172	HOOK3	84376
ENSG00000168216	-0.14	-4.18	3.84E-04	2.19E-02	0.15	ENSG00000168216	LMBRD1	55788
ENSG00000168395	0.09	3.59	1.61E-03	3.78E-02	-1.18	ENSG00000168395	ING5	84289
ENSG00000168397	0.07	3.46	2.22E-03	4.26E-02	-1.48	ENSG00000168397	ATG4B	23192
ENSG00000168502	0.1	3.76	1.06E-03	3.28E-02	-0.81	ENSG00000168502	MTCL1	23255
ENSG00000168710	-0.19	-3.67	1.35E-03	3.56E-02	-1.06	ENSG00000168710	AHCYL1	10768
ENSG00000168874	0.26	3.65	1.40E-03	3.58E-02	-0.95	ENSG00000168874	ATOH8	84913
ENSG00000168924	0.08	3.47	2.15E-03	4.22E-02	-1.46	ENSG00000168924	LETM1	3954
ENSG00000168970	0.15	4.58	1.44E-04	1.63E-02	1.08	ENSG00000168970	JMJD7-PLA2G4B	8681
ENSG00000168993	0.15	3.58	1.66E-03	3.79E-02	-1.24	ENSG00000168993	CPLX1	10815
ENSG00000169018	-0.12	-3.92	7.35E-04	2.89E-02	-0.48	ENSG00000169018	FEM1B	10116
ENSG00000169047	0.17	5.4	1.96E-05	9.90E-03	2.93	ENSG00000169047	IRS1	3667
ENSG00000169139	-0.14	-4.69	1.11E-04	1.58E-02	1.31	ENSG00000169139	UBE2V2	7336
ENSG00000169169	0.1	3.44	2.34E-03	4.38E-02	-1.52	ENSG00000169169	CPT1C	126129
ENSG00000169213	-0.21	-3.4	2.57E-03	4.54E-02	-1.6	ENSG00000169213	RAB3B	5865
ENSG00000169228	0.11	3.72	1.19E-03	3.41E-02	-0.86	ENSG00000169228	RAB24	53917
ENSG00000169313	-0.25	-3.36	2.83E-03	4.74E-02	-1.56	ENSG00000169313	P2RY12	64805
ENSG00000169446	-0.12	-3.82	9.36E-04	3.12E-02	-0.65	ENSG00000169446	MMGT1	93380
ENSG00000169641	0.1	3.93	7.10E-04	2.83E-02	-0.46	ENSG00000169641	LUZP1	7798
ENSG00000169696	0.13	4.51	1.72E-04	1.71E-02	0.92	ENSG00000169696	ASPSCR1	79058
ENSG00000169714	-0.09	-3.76	1.09E-03	3.29E-02	-0.85	ENSG00000169714	CNBP	7555
ENSG00000169914	-0.1	-3.38	2.67E-03	4.62E-02	-1.65	ENSG00000169914	OTUD3	23252
ENSG00000169957	0.11	3.46	2.21E-03	4.26E-02	-1.39	ENSG00000169957	ZNF768	79724
ENSG00000170049	0.19	3.4	2.59E-03	4.54E-02	-1.51	ENSG00000170049	KCNAB3	9196
ENSG00000170088	-0.08	-3.52	1.90E-03	4.04E-02	-1.31	ENSG00000170088	TMEM192	201931
ENSG00000170142	-0.15	-5.62	1.17E-05	9.70E-03	3.4	ENSG00000170142	UBE2E1	7324
ENSG00000170276	0.28	4.4	2.24E-04	1.86E-02	0.24	ENSG00000170276	HSPB2	3316
ENSG00000170464	-0.08	-3.37	2.76E-03	4.69E-02	-1.7	ENSG00000170464	DNAJC18	202052
ENSG00000170515	-0.07	-3.88	7.93E-04	2.96E-02	-0.52	ENSG00000170515	PA2G4	5036
ENSG00000170540	-0.14	-4.25	3.22E-04	2.09E-02	0.29	ENSG00000170540	ARL6IP1	23204
ENSG00000170616	0.28	4.46	1.92E-04	1.78E-02	0.79	ENSG00000170616	NA	NA
ENSG00000170632	-0.14	-5	5.19E-05	1.34E-02	2.02	ENSG00000170632	ARMC10	83787
ENSG00000170743	-0.15	-4.02	5.64E-04	2.50E-02	-0.15	ENSG00000170743	SYT9	143425
ENSG00000170835	0.32	4.24	3.30E-04	2.10E-02	-0.16	ENSG00000170835	CEL	1056
ENSG00000170854	-0.1	-3.84	8.82E-04	3.06E-02	-0.58	ENSG00000170854	RIOX2	84864
ENSG00000170899	-0.11	-3.57	1.68E-03	3.81E-02	-1.19	ENSG00000170899	GSTA4	2941
ENSG00000170921	0.08	4.1	4.72E-04	2.40E-02	-0.08	ENSG00000170921	TANC2	26115
ENSG00000171033	-0.17	-3.69	1.26E-03	3.47E-02	-0.97	ENSG00000171033	PKIA	5569
ENSG00000171045	0.17	4.81	8.18E-05	1.49E-02	1.59	ENSG00000171045	TSNARE1	203062
ENSG00000171262	-0.13	-4.73	9.98E-05	1.55E-02	1.41	ENSG00000171262	FAM98B	283742
ENSG00000171435	0.1	5.46	1.70E-05	9.70E-03	3.07	ENSG00000171435	KSR2	283455
ENSG00000171503	-0.11	-3.8	9.83E-04	3.18E-02	-0.68	ENSG00000171503	ETFDH	2110
ENSG00000171680	0.17	3.36	2.80E-03	4.71E-02	-1.71	ENSG00000171680	PLEKHG5	57449
ENSG00000171867	-0.1	-3.38	2.67E-03	4.62E-02	-1.7	ENSG00000171867	PRNP	5621
ENSG00000171885	-0.32	-3.63	1.47E-03	3.65E-02	-1.14	ENSG00000171885	AQP4	361
ENSG00000172183	0.28	4.32	2.72E-04	2.02E-02	0.42	ENSG00000172183	ISG20	3669
ENSG00000172244	-0.3	-4.2	3.63E-04	2.17E-02	-0.09	ENSG00000172244	C5orf34	375444
ENSG00000172346	0.22	3.39	2.62E-03	4.57E-02	-1.51	ENSG00000172346	CSDC2	27254
ENSG00000172404	-0.28	-4.82	8.13E-05	1.49E-02	0.71	ENSG00000172404	DNAJB7	150353
ENSG00000172733	-0.1	-3.91	7.52E-04	2.91E-02	-0.43	ENSG00000172733	PURG	29942
ENSG00000172817	-0.19	-3.59	1.60E-03	3.77E-02	-1.07	ENSG00000172817	CYP7B1	9420
ENSG00000172932	0.11	4.22	3.47E-04	2.13E-02	0.27	ENSG00000172932	ANKRD13D	338692
ENSG00000173020	0.1	3.43	2.39E-03	4.40E-02	-1.58	ENSG00000173020	GRK2	156
ENSG00000173153	0.18	4.1	4.73E-04	2.40E-02	0	ENSG00000173153	ESRRA	2101
ENSG00000173175	0.09	3.68	1.30E-03	3.53E-02	-1.01	ENSG00000173175	ADCY5	111
ENSG00000173275	-0.21	-4.09	4.84E-04	2.40E-02	-0.01	ENSG00000173275	ZNF449	203523
ENSG00000173409	-0.11	-3.88	8.00E-04	2.97E-02	-0.46	ENSG00000173409	ARV1	64801
ENSG00000173548	0.15	3.37	2.73E-03	4.67E-02	-1.61	ENSG00000173548	SNX33	257364
ENSG00000173674	-0.12	-3.97	6.38E-04	2.67E-02	-0.34	ENSG00000173674	EIF1AX	1964
ENSG00000173726	-0.08	-3.59	1.63E-03	3.78E-02	-1.24	ENSG00000173726	TOMM20	9804
ENSG00000173744	-0.08	-3.83	8.97E-04	3.07E-02	-0.66	ENSG00000173744	AGFG1	3267
ENSG00000173868	0.23	3.46	2.22E-03	4.26E-02	-1.45	ENSG00000173868	PHOSPHO1	162466
ENSG00000174173	-0.09	-3.41	2.47E-03	4.47E-02	-1.45	ENSG00000174173	TRMT10C	54931
ENSG00000174177	0.13	3.67	1.35E-03	3.56E-02	-0.92	ENSG00000174177	CTU2	348180
ENSG00000174469	-0.08	-3.4	2.56E-03	4.54E-02	-1.66	ENSG00000174469	CNTNAP2	26047
ENSG00000174521	0.12	3.81	9.47E-04	3.12E-02	-0.62	ENSG00000174521	TTC9B	148014
ENSG00000174669	0.17	4.13	4.36E-04	2.31E-02	0.06	ENSG00000174669	SLC29A2	3177
ENSG00000174672	0.1	3.38	2.69E-03	4.64E-02	-1.68	ENSG00000174672	BRSK2	9024
ENSG00000174695	-0.11	-3.78	1.01E-03	3.19E-02	-0.77	ENSG00000174695	TMEM167A	153339
ENSG00000175073	-0.07	-3.36	2.85E-03	4.76E-02	-1.74	ENSG00000175073	VCPIP1	80124
ENSG00000175161	-0.15	-4.95	5.89E-05	1.41E-02	1.89	ENSG00000175161	CADM2	253559
ENSG00000175229	0.18	3.51	1.95E-03	4.06E-02	-1.3	ENSG00000175229	GAL3ST3	89792
ENSG00000175348	-0.11	-3.75	1.09E-03	3.29E-02	-0.79	ENSG00000175348	TMEM9B	56674
ENSG00000175582	-0.08	-3.55	1.78E-03	3.92E-02	-1.32	ENSG00000175582	RAB6A	5870
ENSG00000175866	0.11	3.77	1.06E-03	3.28E-02	-0.81	ENSG00000175866	BAIAP2	10458
ENSG00000175893	-0.14	-4.65	1.21E-04	1.61E-02	1.22	ENSG00000175893	ZDHHC21	340481
ENSG00000175920	0.31	4.11	4.61E-04	2.39E-02	-0.14	ENSG00000175920	DOK7	285489
ENSG00000176055	-0.11	-3.51	1.97E-03	4.06E-02	-1.27	ENSG00000176055	MBLAC2	153364
ENSG00000176387	0.39	4.06	5.13E-04	2.43E-02	-0.52	ENSG00000176387	HSD11B2	3291
ENSG00000176454	0.1	3.32	3.12E-03	4.99E-02	-1.8	ENSG00000176454	LPCAT4	254531
ENSG00000176533	0.11	4.08	4.96E-04	2.41E-02	-0.11	ENSG00000176533	GNG7	2788
ENSG00000176715	0.1	3.57	1.71E-03	3.84E-02	-1.2	ENSG00000176715	ACSF3	197322
ENSG00000176884	0.13	3.6	1.56E-03	3.72E-02	-1.2	ENSG00000176884	GRIN1	2902
ENSG00000177034	-0.1	-3.43	2.35E-03	4.38E-02	-1.52	ENSG00000177034	MTX3	345778
ENSG00000177098	0.21	4.17	3.94E-04	2.21E-02	0.12	ENSG00000177098	SCN4B	6330
ENSG00000177169	0.11	3.37	2.76E-03	4.69E-02	-1.7	ENSG00000177169	ULK1	8408
ENSG00000177225	0.09	3.41	2.49E-03	4.47E-02	-1.59	ENSG00000177225	GATD1	347862
ENSG00000177432	-0.15	-3.69	1.27E-03	3.48E-02	-0.97	ENSG00000177432	NAP1L5	266812
ENSG00000177565	-0.13	-4.26	3.13E-04	2.09E-02	0.32	ENSG00000177565	TBL1XR1	79718
ENSG00000177576	-0.17	-4.4	2.22E-04	1.86E-02	0.68	ENSG00000177576	C18orf32	497661
ENSG00000177679	0.16	4.24	3.32E-04	2.10E-02	0.27	ENSG00000177679	SRRM3	222183
ENSG00000177879	-0.09	-3.79	9.97E-04	3.18E-02	-0.72	ENSG00000177879	AP3S1	1176
ENSG00000177889	-0.09	-3.49	2.06E-03	4.14E-02	-1.43	ENSG00000177889	UBE2N	7334
ENSG00000177943	0.2	3.71	1.22E-03	3.46E-02	-0.84	ENSG00000177943	MAMDC4	158056
ENSG00000177981	-0.08	-3.87	8.25E-04	3.01E-02	-0.54	ENSG00000177981	ASB8	140461
ENSG00000178074	-0.16	-5.03	4.85E-05	1.34E-02	2.08	ENSG00000178074	C2orf69	205327
ENSG00000178209	0.14	3.67	1.33E-03	3.55E-02	-1.05	ENSG00000178209	PLEC	5339
ENSG00000178386	-0.21	-5.56	1.35E-05	9.70E-03	2.85	ENSG00000178386	ZNF223	7766
ENSG00000178498	0.11	4.35	2.56E-04	1.95E-02	0.52	ENSG00000178498	DTX3	196403
ENSG00000178904	-0.13	-3.47	2.16E-03	4.22E-02	-1.45	ENSG00000178904	DPY19L3	147991
ENSG00000178950	0.08	4.05	5.23E-04	2.44E-02	-0.15	ENSG00000178950	GAK	2580
ENSG00000178951	0.11	3.79	9.94E-04	3.18E-02	-0.77	ENSG00000178951	ZBTB7A	51341
ENSG00000179010	-0.08	-3.66	1.37E-03	3.57E-02	-1.08	ENSG00000179010	MRFAP1	93621
ENSG00000179021	-0.12	-3.51	1.97E-03	4.07E-02	-1.3	ENSG00000179021	C3orf38	285237
ENSG00000179141	0.22	3.89	7.84E-04	2.96E-02	-0.63	ENSG00000179141	NA	NA
ENSG00000179361	0.12	3.52	1.94E-03	4.06E-02	-1.24	ENSG00000179361	ARID3B	10620
ENSG00000179364	0.1	3.95	6.69E-04	2.75E-02	-0.4	ENSG00000179364	PACS2	23241
ENSG00000179387	-0.16	-3.84	8.85E-04	3.06E-02	-0.56	ENSG00000179387	ELMOD2	255520
ENSG00000179476	-0.22	-4.13	4.32E-04	2.31E-02	-0.09	ENSG00000179476	C14orf28	122525
ENSG00000179698	0.29	3.7	1.25E-03	3.47E-02	-0.88	ENSG00000179698	WDR97	340390
ENSG00000179943	0.15	5.29	2.58E-05	1.07E-02	2.65	ENSG00000179943	FIZ1	84922
ENSG00000180182	-0.09	-3.45	2.27E-03	4.31E-02	-1.5	ENSG00000180182	MED14	9282
ENSG00000180440	-0.21	-3.5	1.99E-03	4.09E-02	-1.27	ENSG00000180440	SERTM1	400120
ENSG00000180448	0.17	3.75	1.11E-03	3.33E-02	-0.75	ENSG00000180448	ARHGAP45	23526
ENSG00000180488	-0.15	-5.01	5.12E-05	1.34E-02	2.03	ENSG00000180488	MIGA1	374986
ENSG00000180596	-0.13	-3.51	1.96E-03	4.06E-02	-1.3	ENSG00000180596	HIST1H2BC	8347
ENSG00000180773	-0.14	-3.66	1.37E-03	3.57E-02	-1.01	ENSG00000180773	SLC36A4	120103
ENSG00000180900	0.12	3.7	1.24E-03	3.47E-02	-0.93	ENSG00000180900	SCRIB	23513
ENSG00000180938	-0.22	-3.44	2.30E-03	4.35E-02	-1.48	ENSG00000180938	ZNF572	137209
ENSG00000180964	-0.09	-3.51	1.96E-03	4.06E-02	-1.33	ENSG00000180964	TCEAL8	90843
ENSG00000181061	-0.19	-4.8	8.45E-05	1.49E-02	1.56	ENSG00000181061	HIGD1A	25994
ENSG00000181790	0.18	3.47	2.15E-03	4.22E-02	-1.48	ENSG00000181790	ADGRB1	575
ENSG00000182004	-0.14	-3.65	1.39E-03	3.58E-02	-0.95	ENSG00000182004	SNRPE	6635
ENSG00000182050	-0.14	-3.4	2.57E-03	4.54E-02	-1.49	ENSG00000182050	MGAT4C	25834
ENSG00000182093	-0.13	-4.43	2.08E-04	1.84E-02	0.74	ENSG00000182093	WRB	7485
ENSG00000182095	0.15	3.99	6.13E-04	2.62E-02	-0.31	ENSG00000182095	TNRC18	84629
ENSG00000182220	-0.1	-3.35	2.91E-03	4.83E-02	-1.76	ENSG00000182220	ATP6AP2	10159
ENSG00000182272	0.18	4.4	2.25E-04	1.86E-02	0.65	ENSG00000182272	B4GALNT4	338707
ENSG00000182325	0.2	3.64	1.44E-03	3.63E-02	-1.02	ENSG00000182325	FBXL6	26233
ENSG00000182378	0.25	3.63	1.46E-03	3.65E-02	-1.07	ENSG00000182378	PLCXD1	55344
ENSG00000182400	-0.08	-3.59	1.61E-03	3.78E-02	-1.19	ENSG00000182400	TRAPPC6B	122553
ENSG00000182584	0.24	3.99	6.14E-04	2.62E-02	-0.55	ENSG00000182584	ACTL10	170487
ENSG00000182732	0.09	3.74	1.13E-03	3.35E-02	-0.83	ENSG00000182732	RGS6	9628
ENSG00000182901	-0.09	-3.36	2.78E-03	4.70E-02	-1.68	ENSG00000182901	RGS7	6000
ENSG00000182916	-0.11	-4.21	3.55E-04	2.16E-02	0.24	ENSG00000182916	TCEAL7	56849
ENSG00000183049	0.08	3.59	1.63E-03	3.78E-02	-1.24	ENSG00000183049	CAMK1D	57118
ENSG00000183066	-0.28	-4.47	1.89E-04	1.77E-02	0.67	ENSG00000183066	WBP2NL	164684
ENSG00000183283	-0.1	-3.5	2.00E-03	4.10E-02	-1.41	ENSG00000183283	DAZAP2	9802
ENSG00000183291	-0.12	-3.64	1.44E-03	3.63E-02	-1.06	ENSG00000183291	SELENOF	9403
ENSG00000183426	0.15	3.36	2.80E-03	4.71E-02	-1.73	ENSG00000183426	NPIPA1	9284
ENSG00000183773	0.24	3.53	1.85E-03	3.97E-02	-1.3	ENSG00000183773	AIFM3	150209
ENSG00000183963	0.22	3.71	1.22E-03	3.46E-02	-0.85	ENSG00000183963	SMTN	6525
ENSG00000184203	-0.17	-4.22	3.51E-04	2.15E-02	0.25	ENSG00000184203	PPP1R2	5504
ENSG00000184216	0.16	4.87	7.08E-05	1.46E-02	1.74	ENSG00000184216	IRAK1	3654
ENSG00000184261	0.22	4.84	7.61E-05	1.49E-02	1.67	ENSG00000184261	KCNK12	56660
ENSG00000184271	0.15	5.33	2.34E-05	1.02E-02	2.77	ENSG00000184271	POU6F1	5463
ENSG00000184277	-0.11	-3.76	1.07E-03	3.28E-02	-0.79	ENSG00000184277	TM2D3	80213
ENSG00000184441	0.17	3.64	1.45E-03	3.63E-02	-0.98	ENSG00000184441	NA	NA
ENSG00000184545	0.18	4.54	1.61E-04	1.69E-02	0.96	ENSG00000184545	DUSP8	1850
ENSG00000184922	0.14	3.82	9.29E-04	3.11E-02	-0.64	ENSG00000184922	FMNL1	752
ENSG00000185127	-0.09	-3.59	1.62E-03	3.78E-02	-1.15	ENSG00000185127	C6orf120	387263
ENSG00000185261	-0.09	-3.43	2.37E-03	4.39E-02	-1.46	ENSG00000185261	KIAA0825	285600
ENSG00000185272	-0.2	-5.02	4.99E-05	1.34E-02	1.73	ENSG00000185272	RBM11	54033
ENSG00000185345	-0.12	-3.47	2.14E-03	4.22E-02	-1.38	ENSG00000185345	PRKN	5071
ENSG00000185666	0.15	3.47	2.18E-03	4.24E-02	-1.49	ENSG00000185666	SYN3	8224
ENSG00000185864	0.11	4.15	4.18E-04	2.30E-02	0.06	ENSG00000185864	NPIPB4	440345
ENSG00000185924	0.13	3.67	1.34E-03	3.56E-02	-0.96	ENSG00000185924	RTN4RL1	146760
ENSG00000186020	-0.11	-3.87	8.16E-04	3.00E-02	-0.54	ENSG00000186020	ZNF529	57711
ENSG00000186106	-0.08	-3.58	1.67E-03	3.80E-02	-1.22	ENSG00000186106	ANKRD46	157567
ENSG00000186111	0.2	4.49	1.82E-04	1.77E-02	0.83	ENSG00000186111	PIP5K1C	23396
ENSG00000186130	-0.13	-3.82	9.30E-04	3.11E-02	-0.59	ENSG00000186130	ZBTB6	10773
ENSG00000186310	-0.07	-3.94	6.85E-04	2.78E-02	-0.42	ENSG00000186310	NAP1L3	4675
ENSG00000186350	0.17	4.73	1.01E-04	1.56E-02	1.39	ENSG00000186350	RXRA	6256
ENSG00000186575	0.16	6.75	8.48E-07	9.70E-03	5.88	ENSG00000186575	NF2	4771
ENSG00000186648	0.17	4.18	3.83E-04	2.19E-02	0.19	ENSG00000186648	CARMIL3	90668
ENSG00000186687	-0.12	-3.69	1.26E-03	3.47E-02	-0.95	ENSG00000186687	LYRM7	90624
ENSG00000186908	-0.13	-4.31	2.80E-04	2.03E-02	0.43	ENSG00000186908	ZDHHC17	23390
ENSG00000187229	-0.27	-3.46	2.20E-03	4.25E-02	-1.48	ENSG00000187229	NA	NA
ENSG00000187325	-0.2	-5.64	1.11E-05	9.70E-03	3.44	ENSG00000187325	TAF9B	51616
ENSG00000187535	0.12	4.09	4.76E-04	2.40E-02	-0.03	ENSG00000187535	IFT140	9742
ENSG00000187735	-0.11	-3.48	2.09E-03	4.15E-02	-1.42	ENSG00000187735	TCEA1	6917
ENSG00000187796	0.23	3.55	1.79E-03	3.92E-02	-1.23	ENSG00000187796	CARD9	64170
ENSG00000187954	0.13	3.74	1.13E-03	3.35E-02	-0.84	ENSG00000187954	CYHR1	50626
ENSG00000187961	0.25	5.64	1.11E-05	9.70E-03	2.89	ENSG00000187961	KLHL17	339451
ENSG00000188171	-0.11	-3.51	1.97E-03	4.06E-02	-1.31	ENSG00000188171	ZNF626	199777
ENSG00000188322	0.18	4.19	3.78E-04	2.19E-02	0.19	ENSG00000188322	SBK1	388228
ENSG00000188343	-0.09	-3.69	1.26E-03	3.47E-02	-0.91	ENSG00000188343	FAM92A	137392
ENSG00000188580	-0.17	-3.57	1.68E-03	3.81E-02	-1.2	ENSG00000188580	NKAIN2	154215
ENSG00000188612	-0.09	-3.47	2.19E-03	4.25E-02	-1.47	ENSG00000188612	SUMO2	6613
ENSG00000188725	-0.12	-3.53	1.88E-03	4.01E-02	-1.23	ENSG00000188725	SMIM15	643155
ENSG00000188732	-0.15	-3.53	1.87E-03	4.00E-02	-1.21	ENSG00000188732	FAM221A	340277
ENSG00000188735	0.13	4.06	5.11E-04	2.43E-02	-0.1	ENSG00000188735	TMEM120B	144404
ENSG00000188738	-0.22	-3.7	1.25E-03	3.47E-02	-0.88	ENSG00000188738	FSIP2	401024
ENSG00000188811	-0.14	-4.17	3.94E-04	2.21E-02	0.15	ENSG00000188811	NHLRC3	387921
ENSG00000188859	0.12	4.07	5.03E-04	2.43E-02	-0.06	ENSG00000188859	FAM78B	149297
ENSG00000189403	-0.1	-4.36	2.46E-04	1.93E-02	0.55	ENSG00000189403	HMGB1	3146
ENSG00000189419	0.18	3.76	1.07E-03	3.28E-02	-0.97	ENSG00000189419	SPATA41	388182
ENSG00000196177	-0.13	-3.66	1.36E-03	3.56E-02	-1.03	ENSG00000196177	ACADSB	36
ENSG00000196182	0.09	3.9	7.54E-04	2.91E-02	-0.44	ENSG00000196182	STK40	83931
ENSG00000196456	0.12	3.74	1.13E-03	3.36E-02	-0.79	ENSG00000196456	ZNF775	285971
ENSG00000196498	0.14	3.97	6.36E-04	2.67E-02	-0.35	ENSG00000196498	NCOR2	9612
ENSG00000196576	0.1	3.33	3.02E-03	4.89E-02	-1.78	ENSG00000196576	PLXNB2	23654
ENSG00000196588	0.11	4.35	2.52E-04	1.95E-02	0.54	ENSG00000196588	MKL1	57591
ENSG00000196642	0.13	4.72	1.04E-04	1.56E-02	1.37	ENSG00000196642	RABL6	55684
ENSG00000196712	-0.08	-3.64	1.45E-03	3.63E-02	-1.13	ENSG00000196712	NF1	4763
ENSG00000196739	0.4	6.47	1.62E-06	9.70E-03	5.1	ENSG00000196739	COL27A1	85301
ENSG00000196776	-0.11	-3.93	7.14E-04	2.84E-02	-0.46	ENSG00000196776	CD47	961
ENSG00000196872	0.1	3.41	2.52E-03	4.50E-02	-1.63	ENSG00000196872	KIAA1211L	343990
ENSG00000196937	-0.12	-4.61	1.36E-04	1.61E-02	1.12	ENSG00000196937	FAM3C	10447
ENSG00000196950	-0.17	-4.9	6.58E-05	1.46E-02	1.79	ENSG00000196950	SLC39A10	57181
ENSG00000197044	-0.12	-3.72	1.18E-03	3.39E-02	-0.83	ENSG00000197044	ZNF441	126068
ENSG00000197045	-0.14	-3.61	1.55E-03	3.71E-02	-1.18	ENSG00000197045	GMFB	2764
ENSG00000197121	-0.15	-3.58	1.66E-03	3.79E-02	-1.23	ENSG00000197121	PGAP1	80055
ENSG00000197181	-0.26	-3.68	1.31E-03	3.53E-02	-1.12	ENSG00000197181	PIWIL2	55124
ENSG00000197323	-0.07	-3.76	1.06E-03	3.28E-02	-0.82	ENSG00000197323	TRIM33	51592
ENSG00000197381	0.1	3.38	2.70E-03	4.65E-02	-1.68	ENSG00000197381	ADARB1	104
ENSG00000197530	0.16	4.23	3.38E-04	2.11E-02	0.27	ENSG00000197530	MIB2	142678
ENSG00000197562	0.13	3.85	8.62E-04	3.06E-02	-0.58	ENSG00000197562	RAB40C	57799
ENSG00000197599	0.3	3.76	1.07E-03	3.28E-02	-1.01	ENSG00000197599	CCDC154	645811
ENSG00000197601	-0.14	-3.62	1.50E-03	3.69E-02	-1.14	ENSG00000197601	FAR1	84188
ENSG00000197860	-0.1	-4.65	1.22E-04	1.61E-02	1.21	ENSG00000197860	SGTB	54557
ENSG00000197872	-0.09	-3.37	2.71E-03	4.66E-02	-1.7	ENSG00000197872	FAM49A	81553
ENSG00000197885	-0.08	-3.33	3.01E-03	4.89E-02	-1.74	ENSG00000197885	NKIRAS1	28512
ENSG00000197959	-0.13	-3.58	1.64E-03	3.78E-02	-1.24	ENSG00000197959	DNM3	26052
ENSG00000198003	0.26	4.18	3.84E-04	2.19E-02	-0.09	ENSG00000198003	CCDC151	115948
ENSG00000198015	-0.11	-3.89	7.81E-04	2.96E-02	-0.48	ENSG00000198015	MRPL42	28977
ENSG00000198133	0.14	4.21	3.59E-04	2.16E-02	0.25	ENSG00000198133	TMEM229B	161145
ENSG00000198363	-0.11	-3.52	1.93E-03	4.05E-02	-1.38	ENSG00000198363	ASPH	444
ENSG00000198380	-0.1	-4.97	5.57E-05	1.37E-02	1.95	ENSG00000198380	GFPT1	2673
ENSG00000198498	-0.13	-3.37	2.73E-03	4.67E-02	-1.53	ENSG00000198498	TMA16	55319
ENSG00000198513	-0.11	-3.68	1.30E-03	3.53E-02	-1	ENSG00000198513	ATL1	51062
ENSG00000198576	0.65	3.69	1.26E-03	3.47E-02	-0.86	ENSG00000198576	ARC	23237
ENSG00000198612	-0.09	-4.19	3.75E-04	2.19E-02	0.17	ENSG00000198612	COPS8	10920
ENSG00000198642	-0.08	-3.99	6.13E-04	2.62E-02	-0.28	ENSG00000198642	KLHL9	55958
ENSG00000198720	0.11	3.71	1.21E-03	3.43E-02	-0.87	ENSG00000198720	ANKRD13B	124930
ENSG00000198727	0.17	3.5	2.01E-03	4.10E-02	-1.37	ENSG00000198727	CYTB	4519
ENSG00000198814	-0.1	-4.08	4.87E-04	2.40E-02	-0.02	ENSG00000198814	GK	2710
ENSG00000198815	-0.07	-4.38	2.35E-04	1.90E-02	0.59	ENSG00000198815	FOXJ3	22887
ENSG00000198816	0.13	3.5	2.03E-03	4.11E-02	-1.39	ENSG00000198816	ZNF358	140467
ENSG00000198837	0.11	4.13	4.35E-04	2.31E-02	0.02	ENSG00000198837	DENND4B	9909
ENSG00000198843	-0.13	-4.56	1.52E-04	1.68E-02	1.02	ENSG00000198843	SELENOT	51714
ENSG00000198846	-0.18	-3.66	1.36E-03	3.56E-02	-1	ENSG00000198846	TOX	9760
ENSG00000198860	-0.17	-3.67	1.32E-03	3.55E-02	-0.91	ENSG00000198860	TSEN15	116461
ENSG00000198961	-0.13	-4.81	8.19E-05	1.49E-02	1.58	ENSG00000198961	PJA2	9867
ENSG00000203335	0.17	3.44	2.34E-03	4.38E-02	-1.4	ENSG00000203335	NA	NA
ENSG00000203709	0.13	3.61	1.53E-03	3.70E-02	-1.18	ENSG00000203709	NA	NA
ENSG00000204116	-0.12	-4.25	3.27E-04	2.10E-02	0.3	ENSG00000204116	CHIC1	53344
ENSG00000204311	-0.21	-3.62	1.52E-03	3.70E-02	-1.16	ENSG00000204311	PJVK	494513
ENSG00000204624	0.13	3.51	1.94E-03	4.06E-02	-1.24	ENSG00000204624	DISP3	57540
ENSG00000204991	0.11	3.94	6.85E-04	2.78E-02	-0.35	ENSG00000204991	SPIRE2	84501
ENSG00000205037	0.2	4.19	3.79E-04	2.19E-02	0.19	ENSG00000205037	LOC400553	400553
ENSG00000205133	-0.14	-4.03	5.55E-04	2.47E-02	-0.16	ENSG00000205133	TRIQK	286144
ENSG00000205212	-0.2	-3.33	3.00E-03	4.88E-02	-1.68	ENSG00000205212	CCDC144NL	339184
ENSG00000205250	0.11	3.82	9.20E-04	3.10E-02	-0.61	ENSG00000205250	E2F4	1874
ENSG00000205271	0.55	3.38	2.71E-03	4.66E-02	-1.54	ENSG00000205271	NA	NA
ENSG00000205560	0.24	5.02	4.94E-05	1.34E-02	2.04	ENSG00000205560	CPT1B	1375
ENSG00000205707	-0.16	-3.93	7.02E-04	2.81E-02	-0.34	ENSG00000205707	ETFRF1	144363
ENSG00000205758	-0.11	-3.77	1.04E-03	3.25E-02	-0.75	ENSG00000205758	CRYZL1	9946
ENSG00000205765	-0.11	-3.64	1.42E-03	3.60E-02	-1.07	ENSG00000205765	C5orf51	285636
ENSG00000205903	0.12	3.84	8.91E-04	3.06E-02	-0.57	ENSG00000205903	ZNF316	100131017
ENSG00000205981	-0.12	-3.84	8.81E-04	3.06E-02	-0.56	ENSG00000205981	DNAJC19	131118
ENSG00000206418	-0.09	-3.7	1.24E-03	3.47E-02	-0.93	ENSG00000206418	RAB12	201475
ENSG00000211460	-0.11	-5.46	1.70E-05	9.70E-03	3.06	ENSG00000211460	TSN	7247
ENSG00000212743	-0.33	-4.26	3.20E-04	2.09E-02	0.08	ENSG00000212743	NA	NA
ENSG00000213023	0.2	5.26	2.77E-05	1.10E-02	2.57	ENSG00000213023	SYT3	84258
ENSG00000213096	-0.11	-3.65	1.39E-03	3.58E-02	-1.05	ENSG00000213096	ZNF254	9534
ENSG00000213190	-0.09	-3.91	7.39E-04	2.89E-02	-0.49	ENSG00000213190	MLLT11	10962
ENSG00000213281	-0.11	-3.63	1.48E-03	3.67E-02	-1.07	ENSG00000213281	NRAS	4893
ENSG00000213625	-0.18	-3.79	1.01E-03	3.18E-02	-0.73	ENSG00000213625	LEPROT	54741
ENSG00000214022	0.09	3.34	2.93E-03	4.84E-02	-1.73	ENSG00000214022	REPIN1	29803
ENSG00000214174	-0.09	-4.45	1.99E-04	1.81E-02	0.79	ENSG00000214174	AMZ2P1	201283
ENSG00000214188	-0.26	-3.87	8.17E-04	3.00E-02	-0.76	ENSG00000214188	ST7-OT4	338069
ENSG00000214655	0.11	4.47	1.87E-04	1.77E-02	0.81	ENSG00000214655	ZSWIM8	23053
ENSG00000214717	0.11	3.94	7.00E-04	2.80E-02	-0.38	ENSG00000214717	ZBED1	9189
ENSG00000215041	0.09	3.5	2.01E-03	4.10E-02	-1.4	ENSG00000215041	NEURL4	84461
ENSG00000215397	0.49	4.77	9.09E-05	1.53E-02	0.87	ENSG00000215397	SCRT2	85508
ENSG00000215717	-0.09	-3.4	2.54E-03	4.51E-02	-1.59	ENSG00000215717	TMEM167B	56900
ENSG00000215788	0.21	3.44	2.35E-03	4.38E-02	-1.48	ENSG00000215788	TNFRSF25	8718
ENSG00000218739	-0.13	-3.96	6.57E-04	2.73E-02	-0.34	ENSG00000218739	CEBPZOS	100505876
ENSG00000220201	0.25	4.02	5.74E-04	2.52E-02	-0.28	ENSG00000220201	ZGLP1	100125288
ENSG00000221866	0.17	4.61	1.35E-04	1.61E-02	1.11	ENSG00000221866	PLXNA4	91584
ENSG00000221909	-0.11	-3.46	2.24E-03	4.28E-02	-1.36	ENSG00000221909	FAM200A	221786
ENSG00000222012	0.16	3.35	2.87E-03	4.78E-02	-1.57	ENSG00000222012	LOC105375614	105375614
ENSG00000223642	-0.3	-3.39	2.61E-03	4.57E-02	-1.72	ENSG00000223642	NA	NA
ENSG00000223704	-0.21	-3.69	1.26E-03	3.47E-02	-0.92	ENSG00000223704	NA	NA
ENSG00000223812	-0.35	-4.25	3.22E-04	2.09E-02	0	ENSG00000223812	NA	NA
ENSG00000225135	-0.21	-4.8	8.41E-05	1.49E-02	1.47	ENSG00000225135	NA	NA
ENSG00000225190	0.12	5.34	2.29E-05	1.02E-02	2.79	ENSG00000225190	PLEKHM1	9842
ENSG00000225302	0.21	3.38	2.67E-03	4.62E-02	-1.54	ENSG00000225302	NA	NA
ENSG00000225697	0.14	3.79	9.85E-04	3.18E-02	-0.66	ENSG00000225697	SLC26A6	65010
ENSG00000225972	0.23	3.45	2.26E-03	4.30E-02	-1.47	ENSG00000225972	NA	NA
ENSG00000227195	0.15	3.97	6.47E-04	2.69E-02	-0.37	ENSG00000227195	MIR663AHG	284801
ENSG00000227906	0.17	3.71	1.20E-03	3.42E-02	-0.84	ENSG00000227906	SNAP25-AS1	100131208
ENSG00000228133	0.25	3.52	1.90E-03	4.03E-02	-1.23	ENSG00000228133	LOC105371485	105371485
ENSG00000228484	-0.27	-4.47	1.88E-04	1.77E-02	0.35	ENSG00000228484	LOC101927692	101927692
ENSG00000228818	0.1	3.57	1.69E-03	3.83E-02	-1.12	ENSG00000228818	NA	NA
ENSG00000229944	-0.16	-3.33	3.04E-03	4.93E-02	-1.62	ENSG00000229944	NA	NA
ENSG00000230797	-0.34	-4.53	1.65E-04	1.69E-02	0.21	ENSG00000230797	YY2	404281
ENSG00000230910	-0.17	-5.6	1.22E-05	9.70E-03	3.37	ENSG00000230910	LOC101928307	101928307
ENSG00000230989	-0.1	-3.63	1.46E-03	3.65E-02	-1.09	ENSG00000230989	HSBP1	3281
ENSG00000231104	-0.25	-4.26	3.16E-04	2.09E-02	-0.01	ENSG00000231104	NA	NA
ENSG00000231242	-0.38	-3.66	1.37E-03	3.57E-02	-1.21	ENSG00000231242	NA	NA
ENSG00000231252	-0.22	-3.61	1.54E-03	3.71E-02	-1.15	ENSG00000231252	LOC101926964	101926964
ENSG00000231259	0.18	4.61	1.34E-04	1.61E-02	1.14	ENSG00000231259	NA	NA
ENSG00000231721	0.11	3.34	2.97E-03	4.87E-02	-1.77	ENSG00000231721	LINC-PINT	378805
ENSG00000231924	-0.34	-4.25	3.27E-04	2.10E-02	-0.09	ENSG00000231924	PSG1	5669
ENSG00000232057	0.24	4.19	3.78E-04	2.19E-02	0.19	ENSG00000232057	NA	NA
ENSG00000233025	-0.22	-4	5.97E-04	2.57E-02	-0.62	ENSG00000233025	NA	NA
ENSG00000233137	-0.12	-5.13	3.75E-05	1.24E-02	2.33	ENSG00000233137	NA	NA
ENSG00000233542	0.34	3.79	1.01E-03	3.18E-02	-1.02	ENSG00000233542	NA	NA
ENSG00000233930	0.14	3.63	1.48E-03	3.67E-02	-1.02	ENSG00000233930	KRTAP5-AS1	338651
ENSG00000234231	-0.17	-3.33	3.02E-03	4.89E-02	-1.62	ENSG00000234231	LOC730268	730268
ENSG00000234972	0.18	4.08	4.93E-04	2.41E-02	-0.15	ENSG00000234972	NA	NA
ENSG00000235316	0.19	4.25	3.21E-04	2.09E-02	0.23	ENSG00000235316	NA	NA
ENSG00000236753	0.11	3.67	1.33E-03	3.55E-02	-0.94	ENSG00000236753	MKLN1-AS	100506881
ENSG00000236901	0.11	4.87	7.07E-05	1.46E-02	1.73	ENSG00000236901	MIR600HG	81571
ENSG00000236908	0.18	3.44	2.34E-03	4.38E-02	-1.43	ENSG00000236908	NA	NA
ENSG00000237321	-0.26	-3.61	1.55E-03	3.71E-02	-1.26	ENSG00000237321	NA	NA
ENSG00000238227	0.11	3.41	2.52E-03	4.50E-02	-1.53	ENSG00000238227	TMEM250	90120
ENSG00000239922	-0.31	-3.34	2.96E-03	4.85E-02	-1.71	ENSG00000239922	NA	NA
ENSG00000241489	0.27	3.81	9.54E-04	3.12E-02	-0.65	ENSG00000241489	NA	NA
ENSG00000241732	-0.38	-3.92	7.31E-04	2.88E-02	-0.6	ENSG00000241732	NA	NA
ENSG00000243137	-0.33	-3.45	2.27E-03	4.31E-02	-1.58	ENSG00000243137	PSG4	5672
ENSG00000243156	0.1	3.58	1.64E-03	3.78E-02	-1.25	ENSG00000243156	MICAL3	57553
ENSG00000246250	-0.21	-4.27	3.08E-04	2.09E-02	-0.04	ENSG00000246250	NA	NA
ENSG00000246363	-0.31	-3.66	1.38E-03	3.57E-02	-1.24	ENSG00000246363	LINC02458	728084
ENSG00000247903	-0.1	-3.43	2.38E-03	4.39E-02	-1.41	ENSG00000247903	NA	NA
ENSG00000248213	0.24	3.55	1.80E-03	3.93E-02	-1.4	ENSG00000248213	NA	NA
ENSG00000249109	0.39	3.96	6.59E-04	2.73E-02	-0.46	ENSG00000249109	NA	NA
ENSG00000249242	-0.15	-3.47	2.16E-03	4.22E-02	-1.43	ENSG00000249242	TMEM150C	441027
ENSG00000250091	0.19	4.74	9.84E-05	1.55E-02	1.43	ENSG00000250091	NA	NA
ENSG00000250155	-0.4	-3.81	9.41E-04	3.12E-02	-0.84	ENSG00000250155	NA	NA
ENSG00000250251	0.18	5.53	1.45E-05	9.70E-03	3.21	ENSG00000250251	NA	NA
ENSG00000251196	0.16	3.7	1.25E-03	3.47E-02	-0.9	ENSG00000251196	NA	NA
ENSG00000251322	0.17	3.86	8.37E-04	3.03E-02	-0.61	ENSG00000251322	SHANK3	85358
ENSG00000253230	0.19	4.16	4.08E-04	2.27E-02	0.07	ENSG00000253230	LINC00599	157627
ENSG00000253640	0.16	3.65	1.38E-03	3.58E-02	-0.95	ENSG00000253640	NA	NA
ENSG00000253671	-0.35	-3.57	1.72E-03	3.84E-02	-1.45	ENSG00000253671	NA	NA
ENSG00000253741	-0.23	-3.67	1.34E-03	3.56E-02	-0.93	ENSG00000253741	LOC100288181	100288181
ENSG00000254746	0.35	3.65	1.39E-03	3.58E-02	-1	ENSG00000254746	NA	NA
ENSG00000255302	-0.12	-4.1	4.71E-04	2.40E-02	-0.06	ENSG00000255302	EID1	23741
ENSG00000255571	0.16	3.58	1.65E-03	3.78E-02	-1.14	ENSG00000255571	MIR9-3HG	254559
ENSG00000256043	-0.2	-5.23	2.96E-05	1.13E-02	2.46	ENSG00000256043	CTSO	1519
ENSG00000256943	0.35	3.61	1.53E-03	3.71E-02	-1.2	ENSG00000256943	NA	NA
ENSG00000257040	0.17	3.33	3.06E-03	4.93E-02	-1.62	ENSG00000257040	NA	NA
ENSG00000257122	0.15	3.6	1.56E-03	3.72E-02	-1.06	ENSG00000257122	NA	NA
ENSG00000257467	-0.19	-3.6	1.59E-03	3.75E-02	-1.12	ENSG00000257467	PPFIA2-AS1	102724663
ENSG00000258297	-0.17	-3.86	8.49E-04	3.04E-02	-0.52	ENSG00000258297	NA	NA
ENSG00000258366	0.22	3.68	1.29E-03	3.51E-02	-0.91	ENSG00000258366	RTEL1	51750
ENSG00000258469	0.24	4.77	9.15E-05	1.53E-02	1.01	ENSG00000258469	NA	NA
ENSG00000259291	-0.15	-3.6	1.59E-03	3.75E-02	-1.08	ENSG00000259291	ZNF710-AS1	109729181
ENSG00000259422	0.23	3.46	2.22E-03	4.26E-02	-1.56	ENSG00000259422	LOC101929439	101929439
ENSG00000259796	-0.15	-5	5.17E-05	1.34E-02	2.01	ENSG00000259796	NA	NA
ENSG00000259877	-0.17	-3.35	2.90E-03	4.81E-02	-1.6	ENSG00000259877	NA	NA
ENSG00000259943	-0.2	-4.06	5.12E-04	2.43E-02	-0.16	ENSG00000259943	NA	NA
ENSG00000260417	0.24	3.93	7.15E-04	2.84E-02	-0.56	ENSG00000260417	NA	NA
ENSG00000260822	-0.14	-3.73	1.16E-03	3.39E-02	-0.89	ENSG00000260822	NA	NA
ENSG00000260838	-0.26	-3.56	1.74E-03	3.86E-02	-1.22	ENSG00000260838	NA	NA
ENSG00000260878	-0.4	-5.21	3.13E-05	1.16E-02	1.93	ENSG00000260878	NA	NA
ENSG00000260918	-0.21	-3.84	8.80E-04	3.06E-02	-0.64	ENSG00000260918	NA	NA
ENSG00000261123	0.25	4.02	5.67E-04	2.51E-02	-0.36	ENSG00000261123	NA	NA
ENSG00000261139	0.41	4.41	2.21E-04	1.86E-02	0.38	ENSG00000261139	NA	NA
ENSG00000261240	0.22	4.03	5.59E-04	2.48E-02	-0.21	ENSG00000261240	NA	NA
ENSG00000261342	0.28	3.64	1.43E-03	3.60E-02	-1.02	ENSG00000261342	NA	NA
ENSG00000261647	0.19	4.77	9.13E-05	1.53E-02	1.39	ENSG00000261647	NA	NA
ENSG00000261799	-0.12	-3.78	1.02E-03	3.21E-02	-0.69	ENSG00000261799	NA	NA
ENSG00000262944	-0.09	-3.56	1.75E-03	3.88E-02	-1.26	ENSG00000262944	NA	NA
ENSG00000264315	0.33	6.13	3.50E-06	9.70E-03	4.07	ENSG00000264315	NA	NA
ENSG00000265579	-0.17	-3.45	2.27E-03	4.31E-02	-1.43	ENSG00000265579	NA	NA
ENSG00000267022	0.25	3.55	1.78E-03	3.92E-02	-1.21	ENSG00000267022	NA	NA
ENSG00000267427	0.15	4.4	2.27E-04	1.87E-02	0.65	ENSG00000267427	NA	NA
ENSG00000267702	0.13	3.42	2.45E-03	4.46E-02	-1.46	ENSG00000267702	NA	NA
ENSG00000267882	0.22	3.49	2.09E-03	4.15E-02	-1.3	ENSG00000267882	LOC100131496	100131496
ENSG00000268203	-0.3	-4.79	8.63E-05	1.51E-02	1.55	ENSG00000268203	NA	NA
ENSG00000268521	-0.25	-3.88	8.10E-04	2.99E-02	-0.68	ENSG00000268521	NA	NA
ENSG00000269896	0.22	3.88	8.09E-04	2.99E-02	-0.58	ENSG00000269896	LOC100129534	100129534
ENSG00000269930	-0.33	-5.59	1.24E-05	9.70E-03	2.18	ENSG00000269930	NA	NA
ENSG00000270103	0.4	3.74	1.12E-03	3.35E-02	-0.77	ENSG00000270103	NA	NA
ENSG00000270108	-0.23	-3.39	2.60E-03	4.55E-02	-1.65	ENSG00000270108	NA	NA
ENSG00000270141	0.17	4.07	5.05E-04	2.43E-02	-0.05	ENSG00000270141	NA	NA
ENSG00000270641	-0.43	-3.76	1.08E-03	3.29E-02	-0.86	ENSG00000270641	TSIX	9383
ENSG00000270681	-0.25	-3.36	2.81E-03	4.72E-02	-1.76	ENSG00000270681	NA	NA
ENSG00000271327	-0.16	-3.34	2.96E-03	4.85E-02	-1.74	ENSG00000271327	NA	NA
ENSG00000271430	-0.09	-3.62	1.52E-03	3.70E-02	-1.13	ENSG00000271430	NA	NA
ENSG00000271529	0.13	3.65	1.39E-03	3.58E-02	-1	ENSG00000271529	NA	NA
ENSG00000272008	-0.17	-4.09	4.75E-04	2.40E-02	-0.02	ENSG00000272008	NA	NA
ENSG00000272033	-0.24	-3.6	1.58E-03	3.74E-02	-1.13	ENSG00000272033	NA	NA
ENSG00000272373	0.2	3.57	1.70E-03	3.83E-02	-1.25	ENSG00000272373	NA	NA
ENSG00000272579	-0.17	-3.37	2.72E-03	4.66E-02	-1.54	ENSG00000272579	NA	NA
ENSG00000272742	-0.71	-3.73	1.16E-03	3.39E-02	-0.96	ENSG00000272742	NA	NA
ENSG00000272888	-0.13	-3.61	1.53E-03	3.71E-02	-1.12	ENSG00000272888	NA	NA
ENSG00000272983	-0.22	-4.73	9.97E-05	1.55E-02	1.39	ENSG00000272983	NA	NA
ENSG00000273018	-0.22	-4.14	4.24E-04	2.31E-02	0.09	ENSG00000273018	NA	NA
ENSG00000273156	-0.21	-3.59	1.64E-03	3.78E-02	-1.2	ENSG00000273156	NA	NA
ENSG00000273284	-0.33	-3.57	1.70E-03	3.83E-02	-1.41	ENSG00000273284	NA	NA
