# Supplementary material for: Epigenetic dysregulation of enhancers in neurons is associated with Alzheimer’s disease pathology and cognitive symptoms
Source: Nat Commun. 2019 May 21;10:2246. doi: 10.1038/s41467-019-10101-7 (PMC6529540; doi:10.1038/s41467-019-10101-7)
Supplement: Supplementary file 6 — Supplementary Data 4 [file 41467_2019_10101_MOESM6_ESM.xlsx]

## Sheet: BACE1
BLOCK_ID	chr11	start	end	combinedP_BACE1	fdr_BACE1	SNP_List	Hyplotype_Infor
BLOCK_1	chr11	116656622	116658630	0.313444	0.791073	rs12282721 rs2305821	24 (0.884)	|0.425	0.448|
							44 (0.062)	|0.059	0.003|
							42 (0.053)	|0.053	0.000|
							Multiallelic Dprime: 0.944
BLOCK_2	chr11	116688860	116689124	0.179198	0.572415	rs593245 rs477036	34 (0.538)	|0.267	0.255	0.015|
							12 (0.451)	|0.335	0.038	0.079|
							Multiallelic Dprime: 0.487
BLOCK_3	chr11	116705080	116705848	0.998522	0.999993	rs509894 rs1261791	24 (0.610)	|0.125	0.28	0.205|
							44 (0.296)	|0.270	0	0.026|
							41 (0.094)	|0.094	0	0.000|
							Multiallelic Dprime: 0.868
BLOCK_4	chr11	116707207	116736821	0.631557	0.999993	rs563838 rs645305 rs948181 rs475385 rs493516 rs11216360 rs10892095 rs580119 rs592828 rs654479 rs537323 rs11216366	343332143233 (0.313)	|0.036	0.258	0.019|
							143332143233 (0.231)	|0.136	0.011	0.083|
							321112132414 (0.180)	|0.181	0	0.000|
							143334343233 (0.172)	|0.171	0	0.000|
							343332132233 (0.058)	|0.056	0	0.000|
							321112132233 (0.032)	|0.033	0	0.000|
							Multiallelic Dprime: 0.784
BLOCK_5	chr11	116752086	116761646	0.856755	0.999993	rs2305827 rs3781981	14 (0.618)	|0.261	0.207	0.053	0.084	0	0.004	0.000|
							32 (0.269)	|0.230	0.004	0.002	0	0	0.019	0.014|
							12 (0.111)	|0.003	0	0.083	0	0.022	0	0.000|
							Multiallelic Dprime: 0.647
BLOCK_6	chr11	116765714	116801001	0.999708	0.999993	rs523159 rs539573 rs2279013 rs573965 rs8258 rs540904 rs4420302 rs7925881	34132432 (0.498)	|0.389	0.076	0.033|
							34334432 (0.214)	|0.147	0.034	0.033|
							34134432 (0.136)	|0.103	0.021	0.012|
							11312214 (0.084)	|0.075	0	0.010|
							14312232 (0.022)	|0.020	0	0.002|
							34332432 (0.020)	|0.018	0	0.002|
							34312232 (0.014)	|0.012	0	0.001|
							Multiallelic Dprime: 0.143
BLOCK_7	chr11	116815199	116816379	0.750663	0.999993	rs11216386 rs7943989	21 (0.769)	|0.510	0.231	0.030|
							23 (0.133)	|0.005	0.12	0.006|
							43 (0.098)	|0.006	0.018	0.075|
							Multiallelic Dprime: 0.709
BLOCK_8	chr11	116821756	116822334	0.690525	0.999993	rs17120765 rs7125517	31 (0.521)	|0.459	0.060|
							32 (0.368)	|0.023	0.345|
							12 (0.110)	|0.080	0.028|
							Multiallelic Dprime: 0.756
BLOCK_9	chr11	116832426	116833910	0.183605	0.572415	rs10790189 rs648384	41 (0.561)	|0.446	0.032	0.083|
							33 (0.433)	|0.295	0.139	0.000|
							Multiallelic Dprime: 0.343
BLOCK_10	chr11	116847431	116852610	0.872356	0.999993	rs538079 rs10892121 rs587443	113 (0.498)	|0.499	0	0.000|
							331 (0.248)	|0.004	0.16	0.080|
							311 (0.194)	|0.009	0.086	0.103|
							313 (0.040)	|0.014	0	0.025|
							Multiallelic Dprime: 0.832
BLOCK_11	chr11	116869101	116878265	0.938473	0.999993	rs4096589 rs6589612	12 (0.530)	|0.194	0	0.244	0.090|
							43 (0.401)	|0.164	0.234	0	0.000|
							13 (0.059)	|0.043	0.018	0	0.000|
							Multiallelic Dprime: 0.601
BLOCK_12	chr11	116882728	116886262	0.803043	0.999993	rs7123652 rs12366082 rs634606	422 (0.408)	|0.245	0.142	0.003	0.018|
							222 (0.252)	|0.242	0.01	0	0.000|
							424 (0.246)	|0.217	0.004	0.022	0.000|
							434 (0.092)	|0.090	0	0	0.000|
							Multiallelic Dprime: 0.723
BLOCK_13	chr11	116899895	116903412	0.77187	0.999993	rs11216437 rs12224853 rs7940527	333 (0.795)	|0.496	0.273	0.027|
							112 (0.158)	|0.000	0	0.158|
							312 (0.026)	|0.000	0.002	0.024|
							332 (0.018)	|0.018	0	0.000|
							Multiallelic Dprime: 0.898
BLOCK_14	chr11	116912511	116915892	0.784799	0.999993	rs521609 rs2510853	22 (0.517)	|0.315	0.002	0.126	0	0	0.058	0.014|
							24 (0.275)	|0.002	0.255	0	0.002	0	0.013	0.000|
							44 (0.209)	|0.000	0	0	0.121	0.083	0	0.000|
							Multiallelic Dprime: 0.965
BLOCK_15	chr11	116919595	116937989	0.994051	0.999993	rs650535 rs7111299 rs7110219 rs609353 rs597583 rs542322 rs636530 rs565083 rs576390 rs490111 rs17509752	32222243244 (0.316)	|0.319	0.000|
							11242441442 (0.257)	|0.255	0.002|
							32222243242 (0.126)	|0.012	0.112|
							32223223222 (0.122)	|0.000	0.122|
							32423223242 (0.085)	|0.085	0.000|
							32242441442 (0.070)	|0.012	0.058|
							12222223222 (0.014)	|0.000	0.014|
							Multiallelic Dprime: 0.959
BLOCK_16	chr11	116939175	116940358	0.560954	0.999993	rs522742 rs685916 rs7940044	334 (0.333)	|0.311	0.022	0.000|
							312 (0.263)	|0.002	0.196	0.061|
							332 (0.232)	|0.212	0.024	0.000|
							112 (0.170)	|0.171	0	0.000|
							Multiallelic Dprime: 0.831
BLOCK_17	chr11	116940370	116941305	0.615219	0.999993	rs4936387 rs1940037	32 (0.696)	|0.325	0	0.179	0.083	0.072	0.034	0.000|
							34 (0.241)	|0.004	0.223	0	0	0	0	0.013|
							14 (0.063)	|0.000	0.063	0	0	0	0	0.000|
							Multiallelic Dprime: 0.981
BLOCK_18	chr11	116941400	116952583	0.913871	0.999993	rs490458 rs1893900 rs1893899 rs629397 rs557940 rs648740	244342 (0.328)	|0.217	0.009	0	0.101	0.000|
							423342 (0.285)	|0.255	0.018	0	0	0.014|
							223342 (0.179)	|0.002	0.172	0	0.002	0.000|
							243342 (0.083)	|0.000	0	0	0.002	0.079|
							423224 (0.072)	|0.000	0	0.072	0	0.000|
							423344 (0.036)	|0.000	0	0.034	0	0.000|
							423322 (0.013)	|0.000	0.013	0	0	0.000|
							Multiallelic Dprime: 0.817
BLOCK_19	chr11	116956304	116960909	0.853072	0.999993	rs536031 rs537997 rs681046 rs474749 rs6589615	43132 (0.478)	|0.210	0.013	0.255|
							13133 (0.212)	|0.009	0.203	0.000|
							41313 (0.108)	|0.108	0	0.000|
							41113 (0.104)	|0.104	0	0.000|
							43113 (0.094)	|0.000	0.092	0.002|
							Multiallelic Dprime: 0.764
BLOCK_20	chr11	116966812	116979154	0.749137	0.999993	rs553637 rs12797135	33 (0.433)	|0.242	0.176	0.015|
							13 (0.310)	|0.067	0.095	0.145|
							11 (0.257)	|0.247	0.003	0.008|
							Multiallelic Dprime: 0.488
BLOCK_21	chr11	116992039	116993927	0.583946	0.999993	rs527005 rs4936389	22 (0.555)	|0.098	0.304	0.141	0.013|
							24 (0.274)	|0.073	0.024	0.095	0.077|
							34 (0.168)	|0.164	0.004	0	0.000|
							Multiallelic Dprime: 0.570
BLOCK_22	chr11	116999456	117002988	0.868934	0.999993	rs7121930 rs7946890 rs11216474	213 (0.335)	|0.074	0.232	0.002	0.008	0	0	0.016	0.000|
							211 (0.333)	|0.290	0.002	0.008	0.008	0	0	0.004	0.014|
							111 (0.238)	|0.000	0	0.087	0.07	0	0.072	0.004	0.000|
							223 (0.089)	|0.000	0	0	0	0.079	0	0	0.000|
							Multiallelic Dprime: 0.853
BLOCK_23	chr11	117003815	117019011	0.999993	0.999993	rs4936391 rs7928623 rs10790197 rs7929496 rs4936393 rs10892147	141211 (0.368)	|0.254	0.058	0.050|
							343231 (0.238)	|0.036	0.195	0.006|
							143231 (0.097)	|0.024	0.074	0.000|
							143211 (0.081)	|0.052	0.022	0.009|
							123413 (0.079)	|0.054	0.003	0.016|
							143213 (0.073)	|0.062	0.008	0.004|
							141231 (0.025)	|0.011	0.007	0.008|
							143413 (0.015)	|0.013	0	0.000|
							Multiallelic Dprime: 0.536
BLOCK_24	chr11	117029665	117033586	0.820496	0.999993	rs684669 rs671553	22 (0.524)	|0.031	0.296	0.196|
							14 (0.373)	|0.373	0	0.000|
							12 (0.097)	|0.000	0.063	0.031|
							Multiallelic Dprime: 0.825
BLOCK_25	chr11	117034832	117036675	0.788406	0.999993	rs621188 rs1892918	31 (0.414)	|0.357	0.028	0.02	0.009|
							11 (0.357)	|0.257	0.061	0.021	0.017|
							12 (0.230)	|0.186	0.018	0.027	0.000|
							Multiallelic Dprime: 0.234
BLOCK_26	chr11	117059548	117062750	0.978018	0.999993	rs1942924 rs12279393 rs721486	314 (0.799)	|0.469	0.319	0.008	0.004|
							434 (0.107)	|0.033	0.007	0.018	0.050|
							432 (0.067)	|0.002	0.002	0.059	0.002|
							334 (0.026)	|0.024	0.002	0	0.000|
							Multiallelic Dprime: 0.648
BLOCK_27	chr11	117066475	117072101	0.761765	0.999993	rs10892162 rs11216506 rs4936395	113 (0.528)	|0.277	0	0.250|
							112 (0.330)	|0.002	0.329	0.000|
							333 (0.084)	|0.083	0.002	0.000|
							313 (0.056)	|0.056	0	0.000|
							Multiallelic Dprime: 0.837
BLOCK_28	chr11	117099195	117124237	0.0285523	0.151327	rs7928408 rs1942929 rs1939981 rs10892167	2111 (0.776)	|0.538	0.148	0.04	0.023	0.008|
							2131 (0.170)	|0.154	0.004	0.008	0	0.002|
							4332 (0.051)	|0.016	0.015	0	0.001	0.013|
							Multiallelic Dprime: 0.386
BLOCK_29	chr11	117136444	117151564	0.0840933	0.342842	rs10750111 rs11216539 rs12574613 rs17311024 rs7945999 rs6589622 rs7941246	1124114 (0.712)	|0.287	0.295	0.130|
							3144113 (0.166)	|0.083	0.064	0.019|
							3321333 (0.049)	|0.017	0.018	0.014|
							3121333 (0.024)	|0.013	0.007	0.003|
							3124113 (0.022)	|0.014	0.008	0.000|
							Multiallelic Dprime: 0.121
BLOCK_30	chr11	117154885	117166310	0.215214	0.633685	rs7924993 rs625447	33 (0.421)	|0.022	0.308	0.091|
							31 (0.408)	|0.296	0	0.111|
							11 (0.171)	|0.169	0	0.002|
							Multiallelic Dprime: 0.721
BLOCK_31	chr11	117166566	117167348	0.139241	0.527128	rs4537790 rs12795949	12 (0.488)	|0.000	0.318	0.162|
							32 (0.307)	|0.303	0	0.005|
							34 (0.205)	|0.193	0	0.012|
							Multiallelic Dprime: 0.951
BLOCK_32	chr11	117167458	117174829	0.167171	0.572415	rs534761 rs1892903	23 (0.499)	|0.024	0.301	0.094	0.074|
							41 (0.321)	|0.319	0.002	0	0.000|
							21 (0.175)	|0.151	0	0.019	0.001|
							Multiallelic Dprime: 0.909
BLOCK_33	chr11	117180496	117190785	0.00202596	0.0214751	rs12364667 rs12790243 rs11216561	121 (0.498)	|0.493	0.000|
							243 (0.303)	|0.299	0.000|
							141 (0.113)	|0.027	0.085|
							143 (0.078)	|0.078	0.000|
							Multiallelic Dprime: 1.000
BLOCK_34	chr11	117215360	117231907	3.79271e-05	0.000670046	rs11216577 rs12098917 rs10892185 rs1145223 rs4537792 rs555577
							243344 (0.451)	|0.334	0.053	0.047	0.011|
							242342 (0.250)	|0.121	0.117	0.003	0.007|
							223342 (0.137)	|0.035	0.005	0.089	0.000|
							243122 (0.077)	|0.070	0	0	0.007|
							443142 (0.074)	|0.020	0.042	0.01	0.001|
							Multiallelic Dprime: 0.445
BLOCK_35	chr11	117236649	117244826	0.000160784	0.00213039	rs1815774 rs948107 rs11216591 rs10892187 rs4938442 rs876798 rs1006160	3213214 (0.590)	|0.584	0.006|
							2141411 (0.219)	|0.050	0.169|
							2113231 (0.146)	|0.008	0.138|
							3243214 (0.023)	|0.023	0.000|
							Multiallelic Dprime: 0.894
BLOCK_36	chr11	117275985	117282809	0.908435	0.999993	rs997956 rs3802873 rs12224796 rs11216613	2223 (0.381)	|0.299	0.071	0.013|
							2444 (0.295)	|0.060	0.223	0.009|
							2244 (0.213)	|0.044	0	0.170|
							4243 (0.094)	|0.058	0.029	0.006|
							Multiallelic Dprime: 0.612
BLOCK_37	chr11	117301152	117305511	0.962889	0.999993	rs17597688 rs12361671 rs7928668 rs11216633 rs11604677	14322 (0.519)	|0.460	0.048	0.011|
							14124 (0.360)	|0.045	0.308	0.007|
							31134 (0.077)	|0.006	0.004	0.068|
							11134 (0.022)	|0.002	0.004	0.016|
							Multiallelic Dprime: 0.777
BLOCK_38	chr11	117310136	117316377	0.990372	0.999993	rs550388 rs3863318	43 (0.529)	|0.196	0.276	0.056|
							44 (0.363)	|0.179	0.067	0.115|
							24 (0.108)	|0.076	0.032	0.000|
							Multiallelic Dprime: 0.327
BLOCK_39	chr11	117329710	117331062	0.980436	0.999993	rs6589636 rs2515800 rs11216647	444 (0.448)	|0.050	0.277	0.02	0	0.057	0.011	0.010|
							442 (0.377)	|0.179	0.026	0.079	0.02	0.003	0.034	0.015|
							224 (0.171)	|0.096	0	0	0.063	0.002	0	0.000|
							Multiallelic Dprime: 0.661
BLOCK_40	chr11	117356384	117402308	0.993342	0.999993	rs11216665 rs4936414 rs4252246 rs4252287 rs9610 rs2512147 rs947890 rs4938467 rs17121510 rs11216674 rs2512150 rs17121524 rs2512153 rs2512155 rs7944128 rs11216702 rs11216703 rs7945541 rs11216705 rs11216706 rs685308	112342211334434433442 (0.329)	|0.215	0.076	0.038|
							232324231334434433442 (0.304)	|0.119	0.143	0.039|
							112342213334234433443 (0.098)	|0.012	0.02	0.067|
							111122431324214433443 (0.085)	|0.033	0.038	0.014|
							112322231132212141233 (0.062)	|0.043	0.012	0.004|
							112322211334434433442 (0.044)	|0.014	0	0.029|
							112322431324214433443 (0.025)	|0.000	0.008	0.017|
							Multiallelic Dprime: 0.349
BLOCK_41	chr11	117407379	117409046	0.41644	0.999993	rs586304 rs17598956 rs4936417	441 (0.463)	|0.296	0	0.087	0.054	0.005	0.002	0.010|
							123 (0.314)	|0.306	0	0	0	0	0	0.000|
							141 (0.217)	|0.006	0.159	0	0	0.02	0.021	0.002|
							Multiallelic Dprime: 0.705
BLOCK_42	chr11	117415009	117455071	0.0423922	0.187232	rs652107 rs657671 rs659092 rs12225323 rs625267 rs655116 rs1786188 rs671351 rs604411 rs1786189 rs1786191 rs619585 rs626252	1413232222124 (0.619)	|0.284	0.313	0.017	0.000|
							3213424124342 (0.162)	|0.162	0	0	0.000|
							1433232242124 (0.084)	|0.078	0.008	0	0.000|
							1211232124324 (0.052)	|0.032	0.02	0	0.000|
							1433232222124 (0.024)	|0.022	0	0	0.000|
							1413232242124 (0.022)	|0.006	0.016	0	0.000|
							1213232222324 (0.010)	|0.001	0	0	0.011|
							Multiallelic Dprime: 0.690
BLOCK_43	chr11	117459594	117462153	0.0130731	0.0866096	rs10790230 rs10892208 rs10750123 rs10892209 rs4938478	31421 (0.603)	|0.004	0.316	0.209	0.049	0	0.018	0.001|
							43243 (0.363)	|0.326	0	0.002	0	0.031	0	0.000|
							33243 (0.018)	|0.019	0	0	0	0	0	0.000|
							41421 (0.011)	|0.000	0	0	0	0	0	0.010|
							Multiallelic Dprime: 0.978
BLOCK_44	chr11	117462960	117473049	0.0126425	0.0866096	rs600638 rs2276435 rs948460 rs651474 rs1783861 rs11216740 rs10750124 rs10736490 rs10736491 rs948466 rs1941633 rs9651686	311343431244 (0.347)	|0.000	0.338	0	0.002	0.000|
							334111431224 (0.319)	|0.292	0.009	0.002	0.014	0.000|
							331113431224 (0.213)	|0.000	0	0.202	0	0.000|
							131343214423 (0.050)	|0.041	0	0	0.006	0.000|
							311111431224 (0.032)	|0.007	0	0	0.025	0.000|
							331111431224 (0.018)	|0.017	0	0	0.001	0.000|
							131343431223 (0.011)	|0.000	0	0	0	0.011|
							Multiallelic Dprime: 0.942
BLOCK_45	chr11	117474373	117481778	0.272944	0.761369	rs948462 rs11216750 rs881122 rs4388923 rs2276129 rs10790233	112324 (0.359)	|0.007	0.308	0.002	0.022	0.000|
							142442 (0.349)	|0.307	0.021	0.004	0.006	0.002|
							311322 (0.211)	|0.036	0	0.167	0	0.000|
							112322 (0.049)	|0.000	0.002	0.012	0.002	0.032|
							312442 (0.011)	|0.000	0	0	0.009	0.000|
							Multiallelic Dprime: 0.853
BLOCK_46	chr11	117493749	117514489	0.0176489	0.103932	rs671111 rs3741311 rs7928275 rs7944738 rs17601549 rs10790239 rs11216779 rs3741315 rs10790240	13423213 (0.357)	|0.033	0.298	0.016	0.002|
							31241234 (0.338)	|0.311	0.015	0	0.006|
							31243434 (0.183)	|0.013	0.085	0.085	0.000|
							33423213 (0.047)	|0.015	0.011	0.002	0.017|
							31443234 (0.034)	|0.033	0	0	0.000|
							Multiallelic Dprime: 0.738
BLOCK_47	chr11	117522575	117525778	0.977231	0.999993	rs1715443 rs1613495 rs628299 rs598746 rs586053	21411 (0.424)	|0.166	0.188	0.015	0.019	0.02	0.012|
							13233 (0.417)	|0.201	0.075	0.082	0.053	0.005	0.000|
							13433 (0.112)	|0.072	0	0.018	0.018	0	0.003|
							13411 (0.032)	|0.026	0.003	0	0	0	0.000|
							Multiallelic Dprime: 0.327
BLOCK_48	chr11	117532284	117537452	0.0318034	0.153235	rs630403 rs876479 rs11607985 rs11608072 rs11600901 rs688587	422322 (0.473)	|0.094	0.236	0.024	0.085	0.030|
							242321 (0.269)	|0.228	0.02	0.017	0	0.006|
							222321 (0.118)	|0.102	0.006	0.002	0.002	0.000|
							243241 (0.091)	|0.006	0	0.084	0.002	0.000|
							242322 (0.026)	|0.000	0	0	0.002	0.020|
							222322 (0.013)	|0.013	0.002	0	0.001	0.000|
							Multiallelic Dprime: 0.708
BLOCK_49	chr11	117548184	117566977	0.00984247	0.0866096	rs679327 rs11216795 rs4537793 rs7935561 rs11216803 rs627291	412231 (0.447)	|0.412	0.007	0.006	0.011|
							412233 (0.266)	|0.045	0.194	0.025	0.000|
							211441 (0.127)	|0.040	0.008	0.073	0.003|
							212231 (0.096)	|0.067	0.01	0.007	0.000|
							232441 (0.056)	|0.002	0.011	0.043	0.000|
							Multiallelic Dprime: 0.744
BLOCK_50	chr11	117569792	117585343	3.95409e-12	2.09567e-10	rs619250 rs590580 rs1793169 rs11216812 rs11216813 rs17121871 rs1793173 rs1805 rs17121879	421323224 (0.566)	|0.452	0.022	0.029	0.059	0	0.000|
							143321413 (0.229)	|0.002	0.195	0	0	0.031	0.000|
							143141213 (0.159)	|0.000	0.002	0.156	0	0	0.000|
							423321213 (0.014)	|0.000	0	0	0	0	0.014|
							Multiallelic Dprime: 0.933
BLOCK_51	chr11	117596846	117640659	3.55181e-07	9.41231e-06	rs7103936 rs12275955 rs12295438 rs1715420 rs10892228 rs3018368 rs11216831 rs7117544 rs11216833 rs1715457 rs3759000	11344224231 (0.454)	|0.249	0.007	0.076	0.114	0	0	0.000|
							11342324113 (0.224)	|0.011	0.147	0.007	0	0.059	0	0.000|
							23114223231 (0.202)	|0.035	0.003	0.134	0	0	0.029	0.000|
							11344244231 (0.059)	|0.000	0.064	0	0	0	0	0.000|
							11342324111 (0.031)	|0.029	0	0	0	0	0	0.000|
							23342224131 (0.014)	|0.000	0	0	0	0	0	0.014|
							Multiallelic Dprime: 0.753
BLOCK_52	chr11	117645394	117676268	0.525589	0.999993	rs12788933 rs7940554 rs17122021 rs2853009 rs12576941 rs4938499 rs11216844 rs4938500 rs4938501 rs1318166	3441331333 (0.329)	|0.327	0	0.000|
							3223113411 (0.230)	|0.000	0.224	0.000|
							1223111311 (0.217)	|0.000	0	0.208|
							3441111311 (0.115)	|0.000	0	0.114|
							3221113411 (0.059)	|0.000	0.058	0.000|
							3223111311 (0.032)	|0.000	0.032	0.000|
							3423111311 (0.013)	|0.000	0.013	0.000|
							Multiallelic Dprime: 1.000
BLOCK_53	chr11	117676495	117690556	0.299416	0.791073	rs7479373 rs7480736 rs894678 rs4938502 rs3819250	13222 (0.331)	|0.214	0.089	0	0.027	0.000|
							11412 (0.327)	|0.225	0.036	0.009	0.045	0.012|
							31224 (0.324)	|0.120	0.022	0.126	0.018	0.038|
							Multiallelic Dprime: 0.393

## Sheet: all_Genes
BLOCK_ID	chr	start	end	qvalue_DSCAML1	combinedP_BACE1	fdr_BACE1	combinedP_CEP164	fdr_CEP164	combinedP_DSCAML1	fdr_DSCAML1	SNP_List	Hyplotype_Infor
BLOCK_1	chr11	116999456	117002988	0.621921	0.890187	0.999993	0.100505	0.262859	0.417639	0.609368	rs7121930 rs7946890 rs11216474	213 (0.335)	|0.074	0.232	0.002	0.008	0	0	0.016	0.000|
												211 (0.333)	|0.290	0.002	0.008	0.008	0	0	0.004	0.014|
												111 (0.238)	|0.000	0	0.087	0.07	0	0.072	0.004	0.000|
												223 (0.089)	|0.000	0	0	0	0.079	0	0	0.000|
												Multiallelic Dprime: 0.853
BLOCK_2	chr11	117003815	117019011	0.455015	0.999993	0.999993	0.4902	0.641031	6.39545e-05	0.000362409	rs4936391 rs7928623 rs10790197 rs7929496 rs4936393 rs10892147	141211 (0.368)	|0.254	0.058	0.050|
												343231 (0.238)	|0.036	0.195	0.006|
												143231 (0.097)	|0.024	0.074	0.000|
												143211 (0.081)	|0.052	0.022	0.009|
												123413 (0.079)	|0.054	0.003	0.016|
												143213 (0.073)	|0.062	0.008	0.004|
												141231 (0.025)	|0.011	0.007	0.008|
												143413 (0.015)	|0.013	0	0.000|
												Multiallelic Dprime: 0.536
BLOCK_3	chr11	117029665	117033586	0.500867	0.820496	0.999993	0.416857	0.616224	0.0271561	0.0659505	rs684669 rs671553	22 (0.524)	|0.031	0.296	0.196|
												14 (0.373)	|0.373	0	0.000|
												12 (0.097)	|0.000	0.063	0.031|
												Multiallelic Dprime: 0.825
BLOCK_4	chr11	117034832	117036675	0.413824	0.788406	0.999993	0.154147	0.349401	0.00387691	0.0131815	rs621188 rs1892918	31 (0.414)	|0.357	0.028	0.02	0.009|
												11 (0.357)	|0.257	0.061	0.021	0.017|
												12 (0.230)	|0.186	0.018	0.027	0.000|
												Multiallelic Dprime: 0.234
BLOCK_5	chr11	117059548	117062750	0.413824	0.978018	0.999993	0.688734	0.822543	0.0781712	0.156342	rs1942924 rs12279393 rs721486	314 (0.799)	|0.469	0.319	0.008	0.004|
												434 (0.107)	|0.033	0.007	0.018	0.050|
												432 (0.067)	|0.002	0.002	0.059	0.002|
												334 (0.026)	|0.024	0.002	0	0.000|
												Multiallelic Dprime: 0.648
BLOCK_6	chr11	117066475	117072101	0.340211	0.761765	0.999993	0.887674	0.943153	0.000674901	0.00286833	rs10892162 rs11216506 rs4936395	113 (0.528)	|0.277	0	0.250|
												112 (0.330)	|0.002	0.329	0.000|
												333 (0.084)	|0.083	0.002	0.000|
												313 (0.056)	|0.056	0	0.000|
												Multiallelic Dprime: 0.837
BLOCK_7	chr11	117099195	117124237	0.413824	0.0285523	0.0970778	1.80286e-26	1.53243e-25	4.00478e-15	1.36163e-13	rs7928408 rs1942929 rs1939981 rs10892167	2111 (0.776)	|0.538	0.148	0.04	0.023	0.008|
												2131 (0.170)	|0.154	0.004	0.008	0	0.002|
												4332 (0.051)	|0.016	0.015	0	0.001	0.013|
												Multiallelic Dprime: 0.386
BLOCK_8	chr11	117136444	117151564	0.340211	0.0840933	0.219936	3.27911e-40	5.57449e-39	2.48293e-11	4.22099e-10	rs10750111 rs11216539 rs12574613 rs17311024 rs7945999 rs6589622 rs7941246	1124114 (0.712)	|0.287	0.295	0.130|
												3144113 (0.166)	|0.083	0.064	0.019|
												3321333 (0.049)	|0.017	0.018	0.014|
												3121333 (0.024)	|0.013	0.007	0.003|
												3124113 (0.022)	|0.014	0.008	0.000|
												Multiallelic Dprime: 0.121
BLOCK_9	chr11	117154885	117166310	0.436982	0.215214	0.457329	4.51767e-12	2.56002e-11	0.0196947	0.0515093	rs7924993 rs625447	33 (0.421)	|0.022	0.308	0.091|
												31 (0.408)	|0.296	0	0.111|
												11 (0.171)	|0.169	0	0.002|
												Multiallelic Dprime: 0.721
BLOCK_10	chr11	117166566	117167348	0.413824	0.139241	0.338157	0.000841946	0.00318068	0.093274	0.176184	rs4537790 rs12795949	12 (0.488)	|0.000	0.318	0.162|
												32 (0.307)	|0.303	0	0.005|
												34 (0.205)	|0.193	0	0.012|
												Multiallelic Dprime: 0.951
BLOCK_11	chr11	117167458	117174829	0.340211	0.167171	0.378922	3.18843e-09	1.54867e-08	0.000335063	0.00162745	rs534761 rs1892903	23 (0.499)	|0.024	0.301	0.094	0.074|
												41 (0.321)	|0.319	0.002	0	0.000|
												21 (0.175)	|0.151	0	0.019	0.001|
												Multiallelic Dprime: 0.909
BLOCK_12	chr11	117180496	117190785	0.500867	0.00202596	0.0137765	1.01903e-31	1.1549e-30	0.543287	0.710452	rs12364667 rs12790243 rs11216561	121 (0.498)	|0.493	0.000|
												243 (0.303)	|0.299	0.000|
												141 (0.113)	|0.027	0.085|
												143 (0.078)	|0.078	0.000|
												Multiallelic Dprime: 1.000
BLOCK_13	chr11	117215360	117231907	0.54215	3.79271e-05	0.000429841	4.76745e-76	1.62093e-74	0.913893	1	rs11216577 rs12098917 rs10892185 rs1145223 rs4537792 rs555577
												243344 (0.451)	|0.334	0.053	0.047	0.011|
												242342 (0.250)	|0.121	0.117	0.003	0.007|
												223342 (0.137)	|0.035	0.005	0.089	0.000|
												243122 (0.077)	|0.070	0	0	0.007|
												443142 (0.074)	|0.020	0.042	0.01	0.001|
												Multiallelic Dprime: 0.445
BLOCK_14	chr11	117236649	117244826	0.500867	0.000160784	0.00136667	1.10877e-17	7.53961e-17	0.717328	0.903301	rs1815774 rs948107 rs11216591 rs10892187 rs4938442 rs876798 rs1006160	3213214 (0.590)	|0.584	0.006|
												2141411 (0.219)	|0.050	0.169|
												2113231 (0.146)	|0.008	0.138|
												3243214 (0.023)	|0.023	0.000|
												Multiallelic Dprime: 0.894
BLOCK_15	chr11	117275985	117282809	0.689663	0.908435	0.999993	0.229262	0.410258	0.830444	1	rs997956 rs3802873 rs12224796 rs11216613	2223 (0.381)	|0.299	0.071	0.013|
												2444 (0.295)	|0.060	0.223	0.009|
												2244 (0.213)	|0.044	0	0.170|
												4243 (0.094)	|0.058	0.029	0.006|
												Multiallelic Dprime: 0.612
BLOCK_16	chr11	117301152	117305511	0.413824	0.962889	0.999993	0.0344426	0.106459	0.0459944	0.104254	rs17597688 rs12361671 rs7928668 rs11216633 rs11604677	14322 (0.519)	|0.460	0.048	0.011|
												14124 (0.360)	|0.045	0.308	0.007|
												31134 (0.077)	|0.006	0.004	0.068|
												11134 (0.022)	|0.002	0.004	0.016|
												Multiallelic Dprime: 0.777
BLOCK_17	chr11	117310136	117316377	0.500867	0.990372	0.999993	0.0711235	0.201516	0.436128	0.609368	rs550388 rs3863318	43 (0.529)	|0.196	0.276	0.056|
												44 (0.363)	|0.179	0.067	0.115|
												24 (0.108)	|0.076	0.032	0.000|
												Multiallelic Dprime: 0.327
BLOCK_18	chr11	117329710	117331062	0.436982	0.980436	0.999993	0.219517	0.410258	0.303016	0.490597	rs6589636 rs2515800 rs11216647	444 (0.448)	|0.050	0.277	0.02	0	0.057	0.011	0.010|
												442 (0.377)	|0.179	0.026	0.079	0.02	0.003	0.034	0.015|
												224 (0.171)	|0.096	0	0	0.063	0.002	0	0.000|
												Multiallelic Dprime: 0.661
BLOCK_19	chr11	117356384	117402308	0.500867	0.993342	0.999993	0.488925	0.641031	0.448064	0.609368	rs11216665 rs4936414 rs4252246 rs4252287 rs9610 rs2512147 rs947890 rs4938467 rs17121510 rs11216674 rs2512150 rs17121524 rs2512153 rs2512155 rs7944128 rs11216702 rs11216703 rs7945541 rs11216705 rs11216706 rs685308	112342211334434433442 (0.329)	|0.215	0.076	0.038|
												232324231334434433442 (0.304)	|0.119	0.143	0.039|
												112342213334234433443 (0.098)	|0.012	0.02	0.067|
												111122431324214433443 (0.085)	|0.033	0.038	0.014|
												112322231132212141233 (0.062)	|0.043	0.012	0.004|
												112322211334434433442 (0.044)	|0.014	0	0.029|
												112322431324214433443 (0.025)	|0.000	0.008	0.017|
												Multiallelic Dprime: 0.349
BLOCK_20	chr11	117407379	117409046	0.649654	0.41644	0.745209	0.200484	0.400967	0.895987	1	rs586304 rs17598956 rs4936417	441 (0.463)	|0.296	0	0.087	0.054	0.005	0.002	0.010|
												123 (0.314)	|0.306	0	0	0	0	0	0.000|
												141 (0.217)	|0.006	0.159	0	0	0.02	0.021	0.002|
												Multiallelic Dprime: 0.705
BLOCK_21	chr11	117415009	117455071	0.500867	0.0423922	0.120111	0.000554196	0.00235533	0.0164939	0.0467328	rs652107 rs657671 rs659092 rs12225323 rs625267 rs655116 rs1786188 rs671351 rs604411 rs1786189 rs1786191 rs619585 rs626252	1413232222124 (0.619)	|0.284	0.313	0.017	0.000|
												3213424124342 (0.162)	|0.162	0	0	0.000|
												1433232242124 (0.084)	|0.078	0.008	0	0.000|
												1211232124324 (0.052)	|0.032	0.02	0	0.000|
												1433232222124 (0.024)	|0.022	0	0	0.000|
												1413232242124 (0.022)	|0.006	0.016	0	0.000|
												1213232222324 (0.010)	|0.001	0	0	0.011|
												Multiallelic Dprime: 0.690
BLOCK_22	chr11	117459594	117462153	0.413824	0.0130731	0.0555609	0.381984	0.590339	0.0761634	0.156342	rs10790230 rs10892208 rs10750123 rs10892209 rs4938478	31421 (0.603)	|0.004	0.316	0.209	0.049	0	0.018	0.001|
												43243 (0.363)	|0.326	0	0.002	0	0.031	0	0.000|
												33243 (0.018)	|0.019	0	0	0	0	0	0.000|
												41421 (0.011)	|0.000	0	0	0	0	0	0.010|
												Multiallelic Dprime: 0.978
BLOCK_23	chr11	117462960	117473049	0.340211	0.0126425	0.0555609	0.356132	0.590339	4.73862e-05	0.000322226	rs600638 rs2276435 rs948460 rs651474 rs1783861 rs11216740 rs10750124 rs10736490 rs10736491 rs948466 rs1941633 rs9651686	311343431244 (0.347)	|0.000	0.338	0	0.002	0.000|
												334111431224 (0.319)	|0.292	0.009	0.002	0.014	0.000|
												331113431224 (0.213)	|0.000	0	0.202	0	0.000|
												131343214423 (0.050)	|0.041	0	0	0.006	0.000|
												311111431224 (0.032)	|0.007	0	0	0.025	0.000|
												331111431224 (0.018)	|0.017	0	0	0.001	0.000|
												131343431223 (0.011)	|0.000	0	0	0	0.011|
												Multiallelic Dprime: 0.942
BLOCK_24	chr11	117474373	117481778	0.436982	0.272944	0.545887	0.534259	0.67277	0.25658	0.459045	rs948462 rs11216750 rs881122 rs4388923 rs2276129 rs10790233	112324 (0.359)	|0.007	0.308	0.002	0.022	0.000|
												142442 (0.349)	|0.307	0.021	0.004	0.006	0.002|
												311322 (0.211)	|0.036	0	0.167	0	0.000|
												112322 (0.049)	|0.000	0.002	0.012	0.002	0.032|
												312442 (0.011)	|0.000	0	0	0.009	0.000|
												Multiallelic Dprime: 0.853
BLOCK_25	chr11	117493749	117514489	0.340211	0.0176489	0.0666737	0.124808	0.303104	2.06159e-08	2.33647e-07	rs671111 rs3741311 rs7928275 rs7944738 rs17601549 rs10790239 rs11216779 rs3741315 rs10790240	13423213 (0.357)	|0.033	0.298	0.016	0.002|
												31241234 (0.338)	|0.311	0.015	0	0.006|
												31243434 (0.183)	|0.013	0.085	0.085	0.000|
												33423213 (0.047)	|0.015	0.011	0.002	0.017|
												31443234 (0.034)	|0.033	0	0	0.000|
												Multiallelic Dprime: 0.738
BLOCK_26	chr11	117522575	117525778	0.340211	0.977231	0.999993	0.840177	0.943153	0.00265051	0.010013	rs1715443 rs1613495 rs628299 rs598746 rs586053	21411 (0.424)	|0.166	0.188	0.015	0.019	0.02	0.012|
												13233 (0.417)	|0.201	0.075	0.082	0.053	0.005	0.000|
												13433 (0.112)	|0.072	0	0.018	0.018	0	0.003|
												13411 (0.032)	|0.026	0.003	0	0	0	0.000|
												Multiallelic Dprime: 0.327
BLOCK_27	chr11	117532284	117537452	0.340211	0.0318034	0.0983014	0.0159791	0.0543288	2.89733e-06	2.46273e-05	rs630403 rs876479 rs11607985 rs11608072 rs11600901 rs688587	422322 (0.473)	|0.094	0.236	0.024	0.085	0.030|
												242321 (0.269)	|0.228	0.02	0.017	0	0.006|
												222321 (0.118)	|0.102	0.006	0.002	0.002	0.000|
												243241 (0.091)	|0.006	0	0.084	0.002	0.000|
												242322 (0.026)	|0.000	0	0	0.002	0.020|
												222322 (0.013)	|0.013	0.002	0	0.001	0.000|
												Multiallelic Dprime: 0.708
BLOCK_28	chr11	117548184	117566977	0.413824	0.00984247	0.0555609	0.169089	0.359314	0.0147101	0.0454675	rs679327 rs11216795 rs4537793 rs7935561 rs11216803 rs627291	412231 (0.447)	|0.412	0.007	0.006	0.011|
												412233 (0.266)	|0.045	0.194	0.025	0.000|
												211441 (0.127)	|0.040	0.008	0.073	0.003|
												212231 (0.096)	|0.067	0.01	0.007	0.000|
												232441 (0.056)	|0.002	0.011	0.043	0.000|
												Multiallelic Dprime: 0.744
BLOCK_29	chr11	117569792	117585343	0.689663	3.95409e-12	1.34439e-10	0.481087	0.641031	0.957281	1	rs619250 rs590580 rs1793169 rs11216812 rs11216813 rs17121871 rs1793173 rs1805 rs17121879	421323224 (0.566)	|0.452	0.022	0.029	0.059	0	0.000|
												143321413 (0.229)	|0.002	0.195	0	0	0.031	0.000|
												143141213 (0.159)	|0.000	0.002	0.156	0	0	0.000|
												423321213 (0.014)	|0.000	0	0	0	0	0.014|
												Multiallelic Dprime: 0.933
BLOCK_30	chr11	117596846	117640659	0.549572	3.55181e-07	6.03808e-06	0.867339	0.943153	0.364707	0.563639	rs7103936 rs12275955 rs12295438 rs1715420 rs10892228 rs3018368 rs11216831 rs7117544 rs11216833 rs1715457 rs3759000	11344224231 (0.454)	|0.249	0.007	0.076	0.114	0	0	0.000|
												11342324113 (0.224)	|0.011	0.147	0.007	0	0.059	0	0.000|
												23114223231 (0.202)	|0.035	0.003	0.134	0	0	0.029	0.000|
												11344244231 (0.059)	|0.000	0.064	0	0	0	0	0.000|
												11342324111 (0.031)	|0.029	0	0	0	0	0	0.000|
												23342224131 (0.014)	|0.000	0	0	0	0	0	0.014|
												Multiallelic Dprime: 0.753
BLOCK_31	chr11	117645394	117676268	0.753662	0.525589	0.893501	0.365043	0.590339	1	1	rs12788933 rs7940554 rs17122021 rs2853009 rs12576941 rs4938499 rs11216844 rs4938500 rs4938501 rs1318166	3441331333 (0.329)	|0.327	0	0.000|
												3223113411 (0.230)	|0.000	0.224	0.000|
												1223111311 (0.217)	|0.000	0	0.208|
												3441111311 (0.115)	|0.000	0	0.114|
												3221113411 (0.059)	|0.000	0.058	0.000|
												3223111311 (0.032)	|0.000	0.032	0.000|
												3423111311 (0.013)	|0.000	0.013	0.000|
												Multiallelic Dprime: 1.000
BLOCK_32	chr11	117676495	117690556	0.733837	0.302596	0.57157	0.701581	0.822543	0.980189	1	rs7479373 rs7480736 rs894678 rs4938502 rs3819250	13222 (0.331)	|0.214	0.089	0	0.027	0.000|
												11412 (0.327)	|0.225	0.036	0.009	0.045	0.012|
												31224 (0.324)	|0.120	0.022	0.126	0.018	0.038|
												Multiallelic Dprime: 0.393
BLOCK_33	chr11	117735474	117745542	0.753662	0.828535	0.999993	0.972714	0.999715	0.999972	1	rs2276418 rs2276419 rs3782046 rs4938507 rs11216858 rs11216860	133124 (0.570)	|0.562	0.008|
												431132 (0.149)	|0.017	0.132|
												133324 (0.135)	|0.132	0.003|
												113132 (0.094)	|0.027	0.067|
												133134 (0.052)	|0.000	0.052|
												Multiallelic Dprime: 0.898
BLOCK_34	chr11	117760488	117778229	0.500867	0.646035	0.999993	0.999715	0.999715	0.270027	0.459045	rs6589663 rs17122154	23 (0.737)	|0.642	0.029	0.063	0.002	0.000|
												41 (0.263)	|0.039	0.068	0.029	0.068	0.051|
												Multiallelic Dprime: 0.719
