# Supplementary material for: Epigenetic dysregulation of enhancers in neurons is associated with Alzheimer’s disease pathology and cognitive symptoms
Source: Nat Commun. 2019 May 21;10:2246. doi: 10.1038/s41467-019-10101-7 (PMC6529540; doi:10.1038/s41467-019-10101-7)
Supplement: Supplementary file 7 — Supplementary Data 5 [file 41467_2019_10101_MOESM7_ESM.xlsx]

## Sheet: Bisulfite padlock probe library
Bisulfite padlock probe library -enhancers
E074_enh1524:chr1:84829459-84829599:1	GTCATATCGGTCACTGTTATTCCTATACTAATTTATCAATTCTATTCCAAAAAGTTGGAGGCTCATCGTTCCTATTCAGGCAGATGTTATCGAGGTCCGACNNNNNNNAAATATTAAAAACCATTCACAAACAGATCAGGATACACACTACCC
E074_enh1524:chr1:84829545-84829675:1	GTCATATCGGTCACTGTTCAATAACAACTTTTCTATATAAACCTAATAACAAGTTGGAGGCTCATCGTTCCTATTCAGGCAGATGTTATCGAGGTCCGACNNNNNNNAAATATTCAATATAACACAACACTTTGATCAGGATACACACTACCC
E074_enh1541:chr1:88919080-88919220:1	GTCATATCGGTCACTGTTTTAAAATCCCTTTTCTTTACAAAATGTTGGAGGCTCATCGTTCCTATTCAGGCAGATGTTATCGAGGTCCGACNNNNNNNCCAAATAATAAATATTAACTCTATATATCCACACTGATCAGGATACACACTACCC
E074_enh1560:chr1:90295115-90295255:1	GTCATATCGGTCACTGTTACATTTAAACTTCCAAACCAATACTCTTATCACCCGTTGGAGGCTCATCGTTCCTATTCAGGCAGATGTTATCGAGGTCCGACNNNNNNNCTATACCCTTTCTCATTTCTACACAGATCAGGATACACACTACCC
E074_enh1568:chr1:90399812-90399952:1	GTCATATCGGTCACTGTTATATTCCTTCAAAAATATCCTAAATAACCAAAAAGTTGGAGGCTCATCGTTCCTATTCAGGCAGATGTTATCGAGGTCCGACNNNNNNNAACTAATTTCCCTAAATTTATTTTCAGATCAGGATACACACTACCC
E074_enh1568:chr1:90400313-90400453:1	GTCATATCGGTCACTGTTAACTCCACATCTTACAAAATTAATCATTCATAATAGTTGGAGGCTCATCGTTCCTATTCAGGCAGATGTTATCGAGGTCCGACNNNNNNNCTAAATATATTTACTCAAAAACCTTGATCAGGATACACACTACCC
E074_enh1572:chr1:91216249-91216389:1	GTCATATCGGTCACTGTTACTAACTTCAAATTATCTTAAATAAATGTTGGAGGCTCATCGTTCCTATTCAGGCAGATGTTATCGAGGTCCGACNNNNNNNACACTTAATAATAAACATTAACTTAACCCTCCCGATCAGGATACACACTACCC
E074_enh1572:chr1:91216326-91216465:1	GTCATATCGGTCACTGTTAAAATCCAAATCAAACTTCAACTAATAAAATAAGTTGGAGGCTCATCGTTCCTATTCAGGCAGATGTTATCGAGGTCCGACNNNNNNNAAAATACATACTATTTAATAAAATTACGATCAGGATACACACTACCC
E074_enh1573:chr1:91247279-91247419:1	GTCATATCGGTCACTGTTCCTTTAATCTCCCTCTACTCTTTACCAAACCCTATGTTGGAGGCTCATCGTTCCTATTCAGGCAGATGTTATCGAGGTCCGACNNNNNNNTTCTATCCATTAACAAATACTAAACGATCAGGATACACACTACCC
E074_enh1650:chr1:97602719-97602857:1	GTCATATCGGTCACTGTTAAAAACCTACTATTCCACAACAACAAAAAGTTGGAGGCTCATCGTTCCTATTCAGGCAGATGTTATCGAGGTCCGACNNNNNNNACACCAAACCAAATCAATAATAATATTTTCAGATCAGGATACACACTACCC
E074_enh1665:chr1:97721670-97721803:1	GTCATATCGGTCACTGTTAACCTTCAACTTTTAATAAAAACATAAAATCTTAAGTTGGAGGCTCATCGTTCCTATTCAGGCAGATGTTATCGAGGTCCGACNNNNNNNTTAAAAACTATACAACATTATTTCAGATCAGGATACACACTACCC
E074_enh1667:chr1:97769703-97769833:1	GTCATATCGGTCACTGTTAATATTTAAAACCCTATTTAATAACTCCTAATAAAGTTGGAGGCTCATCGTTCCTATTCAGGCAGATGTTATCGAGGTCCGACNNNNNNNAACCTCCTTTATTCTCTTACTATCAGATCAGGATACACACTACCC
E074_enh1677:chr1:97917120-97917258:1	GTCATATCGGTCACTGTTATAATATTACACACAATTACAATAAAAATAAAAGTTGGAGGCTCATCGTTCCTATTCAGGCAGATGTTATCGAGGTCCGACNNNNNNNTAAACTTCACAAAACCACCTATAAAAAGATCAGGATACACACTACCC
E074_enh1677:chr1:97917197-97917332:1	GTCATATCGGTCACTGTTAAATATTTCACTCAAATAAAACTAATTTTCTTCTAGTTGGAGGCTCATCGTTCCTATTCAGGCAGATGTTATCGAGGTCCGACNNNNNNNTAAAATAACAAATAAAATTACTCCAGATCAGGATACACACTACCC
E074_enh1694:chr1:98320695-98320825:1	GTCATATCGGTCACTGTTACAAATACCTAACAATAAAAACAAAGTTGGAGGCTCATCGTTCCTATTCAGGCAGATGTTATCGAGGTCCGACNNNNNNNCACCTATCATAACAATTCCAAAACCAACTTAACACGATCAGGATACACACTACCC
E074_enh1694:chr1:98321207-98321347:1	GTCATATCGGTCACTGTTAAACTAAAACATTCTATCTTTAAACTACCAACCTAGTTGGAGGCTCATCGTTCCTATTCAGGCAGATGTTATCGAGGTCCGACNNNNNNNCACTCTTCAACTTCTTATAAAAACAGATCAGGATACACACTACCC
E074_enh1713:chr1:101362630-101362770:1	GTCATATCGGTCACTGTTATACTCTCTCAAAATCTTAAAAATAAAATCCAAAGTTGGAGGCTCATCGTTCCTATTCAGGCAGATGTTATCGAGGTCCGACNNNNNNNTCTAAAAACTATATAAAATTTTTACAGATCAGGATACACACTACCC
E074_enh1714:chr1:101789516-101789651:1	GTCATATCGGTCACTGTTCAAAACACTCATTTACAAATTAATTCCCTTACAAGTTGGAGGCTCATCGTTCCTATTCAGGCAGATGTTATCGAGGTCCGACNNNNNNNAAAATATTATCTTTTACTACTAAAAAGATCAGGATACACACTACCC
E074_enh1715:chr1:102461722-102461859:1	GTCATATCGGTCACTGTTATAAAAATATTATTAACCAAAATCAACTAAAAAGTTGGAGGCTCATCGTTCCTATTCAGGCAGATGTTATCGAGGTCCGACNNNNNNNTTCCTCAATACCCCCTAATTTTCTTAAGATCAGGATACACACTACCC
E074_enh1730:chr1:109312989-109313127:1	GTCATATCGGTCACTGTTACTTCTCCCTCCCACTCACTAATACCAAATGTTGGAGGCTCATCGTTCCTATTCAGGCAGATGTTATCGAGGTCCGACNNNNNNNTTTAACTATAACTCATCCACTTATCTCTTTGATCAGGATACACACTACCC
E074_enh1753:chr1:109747226-109747362:1	GTCATATCGGTCACTGTTAAACTATATCCCCTAAAATACCCCATTAAAATCTTGTTGGAGGCTCATCGTTCCTATTCAGGCAGATGTTATCGAGGTCCGACNNNNNNNTCCTAACCTTCCTTCCTTAAAAACTGATCAGGATACACACTACCC
E074_enh1760:chr1:109813295-109813434:1	GTCATATCGGTCACTGTTAACAAAACCCTTTTCCATACTTCATACCTAACCCTGTTGGAGGCTCATCGTTCCTATTCAGGCAGATGTTATCGAGGTCCGACNNNNNNNCTTTATACCATATTCTCTCCACCCAGATCAGGATACACACTACCC
E074_enh1764:chr1:109853362-109853497:1	GTCATATCGGTCACTGTTCAACCATCCAAATAAAAATTCCCTCTTTCCTTTGTTGGAGGCTCATCGTTCCTATTCAGGCAGATGTTATCGAGGTCCGACNNNNNNNATATACTAACCACCTCCAACTCCTACAGATCAGGATACACACTACCC
E074_enh1764:chr1:109853577-109853716:1	GTCATATCGGTCACTGTTACCTCTAAACCTCTCCATACCCAAAATAATCTTTCGTTGGAGGCTCATCGTTCCTATTCAGGCAGATGTTATCGAGGTCCGACNNNNNNNTTAATTCAATAACAACTCTATTTCAGATCAGGATACACACTACCC
E074_enh1767:chr1:109870023-109870163:1	GTCATATCGGTCACTGTTAAATACTTTTACATTCCTTTAATAAAATTTCTTACGTTGGAGGCTCATCGTTCCTATTCAGGCAGATGTTATCGAGGTCCGACNNNNNNNCCAAAAACTAAATATTCCAATAACCGATCAGGATACACACTACCC
E074_enh1782:chr1:110354525-110354659:1	GTCATATCGGTCACTGTTACTCTTCCTACCTCCCTTCTTCTTTACTACAAAAAGTTGGAGGCTCATCGTTCCTATTCAGGCAGATGTTATCGAGGTCCGACNNNNNNNTTATAAAACACATACTAATAAACCCGATCAGGATACACACTACCC
E074_enh1788:chr1:111080708-111080848:1	GTCATATCGGTCACTGTTCTACCAACCTTTACCCATCTAACAACCTAAACAAGTTGGAGGCTCATCGTTCCTATTCAGGCAGATGTTATCGAGGTCCGACNNNNNNNTAAAACAAAAACTCTAACTTCCCCTAGATCAGGATACACACTACCC
E074_enh1789:chr1:111080945-111081085:1	GTCATATCGGTCACTGTTACATACATTAATCTTAAATTTCAAATAATACTAACGTTGGAGGCTCATCGTTCCTATTCAGGCAGATGTTATCGAGGTCCGACNNNNNNNATTAATACCCTAAAACTTTCCAAAAGATCAGGATACACACTACCC
E074_enh1796:chr1:111144572-111144703:1	GTCATATCGGTCACTGTTACTAAATTAATTCCTAAAATACAATGTTGGAGGCTCATCGTTCCTATTCAGGCAGATGTTATCGAGGTCCGACNNNNNNNTTACATAAACTTATACAATATTCAAATACAATTTCGATCAGGATACACACTACCC
E074_enh1797:chr1:111146485-111146618:1	GTCATATCGGTCACTGTTAACCACAATATCAATAATATTCATAATATTAATAAGTTGGAGGCTCATCGTTCCTATTCAGGCAGATGTTATCGAGGTCCGACNNNNNNNTAAAAACCTTTAAAATATCTAAACAGATCAGGATACACACTACCC
E074_enh1798:chr1:111146990-111147126:1	GTCATATCGGTCACTGTTCCTCTACCTAAAAATAAATTTCAAAAACAAATATGTTGGAGGCTCATCGTTCCTATTCAGGCAGATGTTATCGAGGTCCGACNNNNNNNTTTAATACCATTTTATACTACTACCAGATCAGGATACACACTACCC
E074_enh1798:chr1:111147151-111147281:1	GTCATATCGGTCACTGTTCCCTAAAATATTAATCACCACCCTCTCACAAGTTGGAGGCTCATCGTTCCTATTCAGGCAGATGTTATCGAGGTCCGACNNNNNNNTAACTAATAATAATACAAAATAACATCAAGATCAGGATACACACTACCC
E074_enh1815:chr1:112040364-112040494:1	GTCATATCGGTCACTGTTCCTTAACTTCTAAATTTCAAAACTACTTTTACGTTGGAGGCTCATCGTTCCTATTCAGGCAGATGTTATCGAGGTCCGACNNNNNNNATACTTCTTAATTTACAAACAACTTCTAGATCAGGATACACACTACCC
E074_enh1819:chr1:112385140-112385275:1	GTCATATCGGTCACTGTTACCCTCCCAACCCCCACTACATCTTTGTTGGAGGCTCATCGTTCCTATTCAGGCAGATGTTATCGAGGTCCGACNNNNNNNAAACAATCCTACAAATAAAAATAAAAACCACTCAGATCAGGATACACACTACCC
E074_enh1866:chr1:116551899-116552029:1	GTCATATCGGTCACTGTTACTTAAAAATTTCCTACTACTACTAACAAAATAATGTTGGAGGCTCATCGTTCCTATTCAGGCAGATGTTATCGAGGTCCGACNNNNNNNTCCTTTATATTAAAATACCAATAAAGATCAGGATACACACTACCC
E074_enh1870:chr1:116563386-116563516:1	GTCATATCGGTCACTGTTAATCATACAACTCTAAACTAAATAAACAACTCCAAGTTGGAGGCTCATCGTTCCTATTCAGGCAGATGTTATCGAGGTCCGACNNNNNNNTTTACAATTACAAATAAATTTTCCCGATCAGGATACACACTACCC
E074_enh1873:chr1:116573991-116574129:1	GTCATATCGGTCACTGTTAAACTAAAAATTTCCTAAATCTCTTTGTTGGAGGCTCATCGTTCCTATTCAGGCAGATGTTATCGAGGTCCGACNNNNNNNTATACAAACTTTAATAACATCTCTTTCAAATTCAGATCAGGATACACACTACCC
E074_enh1873:chr1:116574246-116574378:1	GTCATATCGGTCACTGTTATCTTTCTCAAATAACAAATAATAATACCTAATAAGTTGGAGGCTCATCGTTCCTATTCAGGCAGATGTTATCGAGGTCCGACNNNNNNNTTCTATTACTCTTTAACTAAAATTAGATCAGGATACACACTACCC
E074_enh1881:chr1:116969751-116969882:1	GTCATATCGGTCACTGTTCCAACACCCCACATACAAAAACACCTCCTATGTTGGAGGCTCATCGTTCCTATTCAGGCAGATGTTATCGAGGTCCGACNNNNNNNATCATACCCATTAACCTAACCCTTACTCAGATCAGGATACACACTACCC
E074_enh1943:chr1:150414151-150414290:1	GTCATATCGGTCACTGTTCACTAAAATAAACAAACAAAACAACTTCCCATAAGTTGGAGGCTCATCGTTCCTATTCAGGCAGATGTTATCGAGGTCCGACNNNNNNNCCTATTCTTTTCAAAATTAATAATTTGATCAGGATACACACTACCC
E074_enh1950:chr1:151274702-151274842:1	GTCATATCGGTCACTGTTACATTTCCTACACTATCTCCTAAATTCTAAACACAGTTGGAGGCTCATCGTTCCTATTCAGGCAGATGTTATCGAGGTCCGACNNNNNNNCTCCTACCAAAACTCTTTAAAAACAGATCAGGATACACACTACCC
E074_enh1952:chr1:151278539-151278670:1	GTCATATCGGTCACTGTTAAACAACATATCCCAAAACAAAATAAAACAAATAGTTGGAGGCTCATCGTTCCTATTCAGGCAGATGTTATCGAGGTCCGACNNNNNNNAACTAACAACTTCAACACTATACCCAGATCAGGATACACACTACCC
E074_enh1982:chr1:153902734-153902874:1	GTCATATCGGTCACTGTTAACCAACTTATTAAAAACAAACTTATACTTCTTAGTTGGAGGCTCATCGTTCCTATTCAGGCAGATGTTATCGAGGTCCGACNNNNNNNTTAACTCTAAAATCCCTTCTTCCTCAGATCAGGATACACACTACCC
E074_enh2013:chr1:156050878-156051014:1	GTCATATCGGTCACTGTTACTAAATATCTATCTCTTTATTAAACTAAATATAAGTTGGAGGCTCATCGTTCCTATTCAGGCAGATGTTATCGAGGTCCGACNNNNNNNAAAAATATCCACTCCTAACCAAAAAGATCAGGATACACACTACCC
E074_enh2013:chr1:156050965-156051102:1	GTCATATCGGTCACTGTTTATTTCTTTATCTAAAAACAAAATCCTAAGTTGGAGGCTCATCGTTCCTATTCAGGCAGATGTTATCGAGGTCCGACNNNNNNNCCAAAAATACCCCCTCCCCAACCTAAAAACAGATCAGGATACACACTACCC
E074_enh2016:chr1:156213586-156213726:1	GTCATATCGGTCACTGTTATCCCTCTCACACTCTACCAATCCCCCTAAGTTGGAGGCTCATCGTTCCTATTCAGGCAGATGTTATCGAGGTCCGACNNNNNNNCTAAACAAAAACTTCCAAAAACACCAAAAAGATCAGGATACACACTACCC
E074_enh2023:chr1:156354735-156354875:1	GTCATATCGGTCACTGTTAACTACCCTACCAACCTACACATAAATAAAGTTGGAGGCTCATCGTTCCTATTCAGGCAGATGTTATCGAGGTCCGACNNNNNNNTTTTTAAACTCCCATTCCTCCAACTACAAAGATCAGGATACACACTACCC
E074_enh2023:chr1:156354867-156354997:1	GTCATATCGGTCACTGTTCATCTAATAAAATTCCCCCTATTATACCCAATGTTGGAGGCTCATCGTTCCTATTCAGGCAGATGTTATCGAGGTCCGACNNNNNNNAAAAATCAAAACCCTTAAAAACAATAACGATCAGGATACACACTACCC
E074_enh2025:chr1:156364183-156364319:1	GTCATATCGGTCACTGTTAACTATTACCACAAAACCTCATTATTCCCAACCAAGTTGGAGGCTCATCGTTCCTATTCAGGCAGATGTTATCGAGGTCCGACNNNNNNNAAATCCTTCAACACCTAAAACCACAGATCAGGATACACACTACCC
E074_enh2028:chr1:156377200-156377339:1	GTCATATCGGTCACTGTTATCCCTTTCCCCTAATATCTATCCAATAAAAATTCGTTGGAGGCTCATCGTTCCTATTCAGGCAGATGTTATCGAGGTCCGACNNNNNNNTCTAACACCAACTAACTTCCCAACAGATCAGGATACACACTACCC
E074_enh2028:chr1:156377307-156377444:1	GTCATATCGGTCACTGTTACAACCTAATCCTTCCTTCCAAACCTAAAAACCCGTTGGAGGCTCATCGTTCCTATTCAGGCAGATGTTATCGAGGTCCGACNNNNNNNTAACAACCAATTACCATAACAACAACGATCAGGATACACACTACCC
E074_enh2029:chr1:156377825-156377965:1	GTCATATCGGTCACTGTTACAAATAAAATACAACTCTACCACATTACCCCTAAGTTGGAGGCTCATCGTTCCTATTCAGGCAGATGTTATCGAGGTCCGACNNNNNNNTAAACTCCATAACTAAAACTTTTATGATCAGGATACACACTACCC
E074_enh2029:chr1:156379459-156379599:1	GTCATATCGGTCACTGTTACTTATACACAAAAACTTCTCTATAAATAACCATGTTGGAGGCTCATCGTTCCTATTCAGGCAGATGTTATCGAGGTCCGACNNNNNNNAAAAATTAAAAATAAAATAATAACCAGATCAGGATACACACTACCC
E074_enh2029:chr1:156380118-156380252:1	GTCATATCGGTCACTGTTACAAAAATACTAACTCTAACTTTATAAAACAACAAGTTGGAGGCTCATCGTTCCTATTCAGGCAGATGTTATCGAGGTCCGACNNNNNNNCACCCACCTTCAAAATCCCTCCTTCGATCAGGATACACACTACCC
E074_enh2030:chr1:156384403-156384541:1	GTCATATCGGTCACTGTTAAAAACCCTCCTATCTATACAATTAGTTGGAGGCTCATCGTTCCTATTCAGGCAGATGTTATCGAGGTCCGACNNNNNNNCAAATATTTTTACTTCTTCTCTTCCCTTTAACTTCGATCAGGATACACACTACCC
E074_enh2030:chr1:156384868-156385002:1	GTCATATCGGTCACTGTTATCTTCTAAATTATTATTACTAAATTCCTTATAAAGTTGGAGGCTCATCGTTCCTATTCAGGCAGATGTTATCGAGGTCCGACNNNNNNNTATAAACTCACCTCTCCACCTAAAAGATCAGGATACACACTACCC
E074_enh2030:chr1:156387293-156387424:1	GTCATATCGGTCACTGTTACATTTAATAACCTTCCAAATCCAAAAATGTTGGAGGCTCATCGTTCCTATTCAGGCAGATGTTATCGAGGTCCGACNNNNNNNAAAAATTTCCTAACTAATAACTCTAATAAAAGATCAGGATACACACTACCC
E074_enh2032:chr1:156404100-156404240:1	GTCATATCGGTCACTGTTAAAATTCCCCTTTAAAACTACCCAAGTTGGAGGCTCATCGTTCCTATTCAGGCAGATGTTATCGAGGTCCGACNNNNNNNTATATACCACAAACAAATTTATATTTTTACCCAACGATCAGGATACACACTACCC
E074_enh2032:chr1:156404499-156404631:1	GTCATATCGGTCACTGTTATATACAAATACAAATACCAATCTACACGTTGGAGGCTCATCGTTCCTATTCAGGCAGATGTTATCGAGGTCCGACNNNNNNNAAATACAAAATATAAAACAAACATACCATACAGATCAGGATACACACTACCC
E074_enh2044:chr1:156760966-156761106:1	GTCATATCGGTCACTGTTATAACTCATTAAAATCTTATAAACAGTTGGAGGCTCATCGTTCCTATTCAGGCAGATGTTATCGAGGTCCGACNNNNNNNAAACCTACTTTATTCCCAACTTTATAAATTTCATTGATCAGGATACACACTACCC
E074_enh2045:chr1:156763333-156763464:1	GTCATATCGGTCACTGTTTCTTAACTTTACTTCAAAAACTTTTAAAATAAAAAGTTGGAGGCTCATCGTTCCTATTCAGGCAGATGTTATCGAGGTCCGACNNNNNNNAACTCCAAAATTTCTCCTTTAAAAAGATCAGGATACACACTACCC
E074_enh2098:chr1:162083049-162083182:1	GTCATATCGGTCACTGTTATACTTACTATAAAAACCAACATCCCCCATAACCTGTTGGAGGCTCATCGTTCCTATTCAGGCAGATGTTATCGAGGTCCGACNNNNNNNAAAAATACCCTCATCAACAACCTTTGATCAGGATACACACTACCC
E074_enh2100:chr1:162085928-162086064:1	GTCATATCGGTCACTGTTACCAAAAACTCAACCTCACAAAAACTAAACCTAAAGTTGGAGGCTCATCGTTCCTATTCAGGCAGATGTTATCGAGGTCCGACNNNNNNNAAAACTAAAAATCTCCCACAAAACAGATCAGGATACACACTACCC
E074_enh2119:chr1:164649211-164649349:1	GTCATATCGGTCACTGTTATCCAAATAAAATCACATCAATCAATTTTCAAAGTTGGAGGCTCATCGTTCCTATTCAGGCAGATGTTATCGAGGTCCGACNNNNNNNTAAATCCATCCTACCAACATATAACTAGATCAGGATACACACTACCC
E074_enh2121:chr1:164706349-164706489:1	GTCATATCGGTCACTGTTATTAATAATATCTAAAAATATACTAAATAAATCGTTGGAGGCTCATCGTTCCTATTCAGGCAGATGTTATCGAGGTCCGACNNNNNNNTAAACATCTTCTTACCTTAACTTTTAAGATCAGGATACACACTACCC
E074_enh2124:chr1:164767393-164767533:1	GTCATATCGGTCACTGTTCACTAAACTATATCTACACTAATAAATAAAAAGTTGGAGGCTCATCGTTCCTATTCAGGCAGATGTTATCGAGGTCCGACNNNNNNNTCCTCCAACTTATTAACAACAAAAACACGATCAGGATACACACTACCC
E074_enh2124:chr1:164767484-164767623:1	GTCATATCGGTCACTGTTATAATTTTACAATATTACTTTAAATAAATGTTGGAGGCTCATCGTTCCTATTCAGGCAGATGTTATCGAGGTCCGACNNNNNNNCAATAAATATCTACTATTATTATTATTATTAGATCAGGATACACACTACCC
E074_enh2145:chr1:166824499-166824639:1	GTCATATCGGTCACTGTTACAAAAATTTATCACTATACAAAACCAAATATAGTTGGAGGCTCATCGTTCCTATTCAGGCAGATGTTATCGAGGTCCGACNNNNNNNTAACACCACTACCAACTATAAAAACTCGATCAGGATACACACTACCC
E074_enh2145:chr1:166824555-166824694:1	GTCATATCGGTCACTGTTATTCAAATATTTCAAAAACTCTTATAAAAATGTTGGAGGCTCATCGTTCCTATTCAGGCAGATGTTATCGAGGTCCGACNNNNNNNTAAAATTATATAATTTCCAACAACTTTTTGATCAGGATACACACTACCC
E074_enh2148:chr1:166904655-166904785:1	GTCATATCGGTCACTGTTAACCCTTACTCCATCCCCTCTATCCCTTTAAAAAGTTGGAGGCTCATCGTTCCTATTCAGGCAGATGTTATCGAGGTCCGACNNNNNNNCAAAAACTCCCTAAAATACATCCTCAGATCAGGATACACACTACCC
E074_enh2157:chr1:167494394-167494530:1	GTCATATCGGTCACTGTTAAACTATAAACCAAAATTTTCCAACTCCAATCTCGTTGGAGGCTCATCGTTCCTATTCAGGCAGATGTTATCGAGGTCCGACNNNNNNNACCTTACCTATATACCCCTCTACAAAGATCAGGATACACACTACCC
E074_enh2190:chr1:169064827-169064967:1	GTCATATCGGTCACTGTTAAATAAAATATAAAACAATAAACCCCCTCCTAAAAGTTGGAGGCTCATCGTTCCTATTCAGGCAGATGTTATCGAGGTCCGACNNNNNNNTCTATTTCTATACACTCTTTTTAAAGATCAGGATACACACTACCC
E074_enh2231:chr1:171923629-171923769:1	GTCATATCGGTCACTGTTACATCAAATCACCTTCCATTTCAATTTAACAGTTGGAGGCTCATCGTTCCTATTCAGGCAGATGTTATCGAGGTCCGACNNNNNNNCCCTTCTTTAATTTCTAAATACAAAATATGATCAGGATACACACTACCC
E074_enh2231:chr1:171923738-171923873:1	GTCATATCGGTCACTGTTATCAACTATAAAAACACTAAACAACAAAAGTTGGAGGCTCATCGTTCCTATTCAGGCAGATGTTATCGAGGTCCGACNNNNNNNTTAAAAATCCTCCATCTCCTAATAATATTTTGATCAGGATACACACTACCC
E074_enh2235:chr1:171950947-171951087:1	GTCATATCGGTCACTGTTAATTTAATACACTAACTACTCACATTAATACTGTTGGAGGCTCATCGTTCCTATTCAGGCAGATGTTATCGAGGTCCGACNNNNNNNTTTTATTTTATAAAAATAAAAACAAAAAGATCAGGATACACACTACCC
E074_enh2254:chr1:172357760-172357899:1	GTCATATCGGTCACTGTTACACTTAATATTAACCTCCTTTAAATTATAAAACTGTTGGAGGCTCATCGTTCCTATTCAGGCAGATGTTATCGAGGTCCGACNNNNNNNTAAACCTAAATAAAACTTATAAAAAGATCAGGATACACACTACCC
E074_enh2273:chr1:174606782-174606915:1	GTCATATCGGTCACTGTTAATCCTAAATAACTCTATCCTTCTAACAAAATCAGTTGGAGGCTCATCGTTCCTATTCAGGCAGATGTTATCGAGGTCCGACNNNNNNNCTATAAAATCCTCAATACTAATCCCAGATCAGGATACACACTACCC
E074_enh2279:chr1:175160879-175161018:1	GTCATATCGGTCACTGTTATATTCTATTAAATTAAAATAAATACTTATCTATGTTGGAGGCTCATCGTTCCTATTCAGGCAGATGTTATCGAGGTCCGACNNNNNNNTTAAAATTAACTTCAAATCCTTATAAGATCAGGATACACACTACCC
E074_enh2293:chr1:175682152-175682292:1	GTCATATCGGTCACTGTTAATTAACTTTACTCTACAAACAAAAATACCATTAAGTTGGAGGCTCATCGTTCCTATTCAGGCAGATGTTATCGAGGTCCGACNNNNNNNTAATACCCTTTAATTAAAATAAAAAGATCAGGATACACACTACCC
E074_enh2296:chr1:175719513-175719648:1	GTCATATCGGTCACTGTTACTCCCTATCTTCTATTCAAATATAACAATAACGTTGGAGGCTCATCGTTCCTATTCAGGCAGATGTTATCGAGGTCCGACNNNNNNNAAACTACCATCCTCACCCAAACAAACAGATCAGGATACACACTACCC
E074_enh2315:chr1:176415663-176415803:1	GTCATATCGGTCACTGTTTAATAAATAAAACACAATAATAAAAATAAATCCGTTGGAGGCTCATCGTTCCTATTCAGGCAGATGTTATCGAGGTCCGACNNNNNNNCAATACCCTCCCTCTCCTCTTCAAAAAGATCAGGATACACACTACCC
E074_enh2332:chr1:177249841-177249974:1	GTCATATCGGTCACTGTTAAAAACAACAAATACAAACCTAAACTAATGTTGGAGGCTCATCGTTCCTATTCAGGCAGATGTTATCGAGGTCCGACNNNNNNNAAAACTTTCTTAAACTAAAAACAAACTTACAGATCAGGATACACACTACCC
E074_enh2332:chr1:177250143-177250273:1	GTCATATCGGTCACTGTTAAAAACTACCCTCATTCACAAACATAAAGTTGGAGGCTCATCGTTCCTATTCAGGCAGATGTTATCGAGGTCCGACNNNNNNNACTCATAATAAATTATCTCATTAAAACTATCAGATCAGGATACACACTACCC
E074_enh2347:chr1:177614707-177614841:1	GTCATATCGGTCACTGTTCCATAACCTTACCATCCCTCTACTACTACGTTGGAGGCTCATCGTTCCTATTCAGGCAGATGTTATCGAGGTCCGACNNNNNNNAAAAACTTAACAAAATTAACTCAATCTTCCTGATCAGGATACACACTACCC
E074_enh2351:chr1:177849545-177849677:1	GTCATATCGGTCACTGTTAAATCAATAATTAAAAACACAACACAATAAAGTTGGAGGCTCATCGTTCCTATTCAGGCAGATGTTATCGAGGTCCGACNNNNNNNAAAATTAATTATCAAAATCTACCTCTACAGATCAGGATACACACTACCC
E074_enh2353:chr1:178064535-178064673:1	GTCATATCGGTCACTGTTATAACTAAATATAAAATAACAAATTTAAAAGTTGGAGGCTCATCGTTCCTATTCAGGCAGATGTTATCGAGGTCCGACNNNNNNNTTCTATTAAAATAAACCTTATAACAACACTGATCAGGATACACACTACCC
E074_enh2359:chr1:179834355-179834490:1	GTCATATCGGTCACTGTTATTATCTATTTTTCACTCAATTACAACTCAATCTCGTTGGAGGCTCATCGTTCCTATTCAGGCAGATGTTATCGAGGTCCGACNNNNNNNACAAACAACAATATAACAACAAAAAGATCAGGATACACACTACCC
E074_enh2381:chr1:181518924-181519064:1	GTCATATCGGTCACTGTTACACTATACTTACTCTAATCTCCATACCTACACCTGTTGGAGGCTCATCGTTCCTATTCAGGCAGATGTTATCGAGGTCCGACNNNNNNNTTAAACCTCTTAATAACCCTCTATTGATCAGGATACACACTACCC
E074_enh2406:chr1:183503053-183503184:1	GTCATATCGGTCACTGTTATACACTCCCTTATTCCCAATTACTATCCTAAAAAGTTGGAGGCTCATCGTTCCTATTCAGGCAGATGTTATCGAGGTCCGACNNNNNNNTATAAAAACTACCTTCTAAAATACAGATCAGGATACACACTACCC
E074_enh2427:chr1:183887400-183887532:1	GTCATATCGGTCACTGTTACCTACTCAACATAATCTATTCACCTAACACCTCGTTGGAGGCTCATCGTTCCTATTCAGGCAGATGTTATCGAGGTCCGACNNNNNNNAATACTAAAAATTATCAAACCCCACAGATCAGGATACACACTACCC
E074_enh2427:chr1:183887938-183888078:1	GTCATATCGGTCACTGTTTAAAAATAAATCAATCCAAATTCAAAGTTGGAGGCTCATCGTTCCTATTCAGGCAGATGTTATCGAGGTCCGACNNNNNNNTAATAACACTCACCTTTCATAAAAATCCTACCAAGATCAGGATACACACTACCC
E074_enh2429:chr1:183898212-183898351:1	GTCATATCGGTCACTGTTATCCTTTTAAACTAATCCATACAATTTCCCCAAAAGTTGGAGGCTCATCGTTCCTATTCAGGCAGATGTTATCGAGGTCCGACNNNNNNNAAATAAAAATCCAAATTAACATTTTGATCAGGATACACACTACCC
E074_enh2429:chr1:183898730-183898870:1	GTCATATCGGTCACTGTTTTATTTCCATTACATTTTACATTACTTTTCCCCCTGTTGGAGGCTCATCGTTCCTATTCAGGCAGATGTTATCGAGGTCCGACNNNNNNNTATCTTAAACTTATCTTCTTTAAAAGATCAGGATACACACTACCC
E074_enh2430:chr1:183906921-183907061:1	GTCATATCGGTCACTGTTTTTTCATTATATTTTAAATTATTTATTTTACAAAGTTGGAGGCTCATCGTTCCTATTCAGGCAGATGTTATCGAGGTCCGACNNNNNNNAAACTAACTATACATCCTACCCTATCGATCAGGATACACACTACCC
E074_enh2430:chr1:183908531-183908670:1	GTCATATCGGTCACTGTTACTCCTATACAAAATACATAAAATAACATCTAAATGTTGGAGGCTCATCGTTCCTATTCAGGCAGATGTTATCGAGGTCCGACNNNNNNNTAAAATTAATAAATAAAACACCTCAGATCAGGATACACACTACCC
E074_enh2452:chr1:183980301-183980432:1	GTCATATCGGTCACTGTTAAAAATATAAATTTTATTCTAACAAAACTTTGTTGGAGGCTCATCGTTCCTATTCAGGCAGATGTTATCGAGGTCCGACNNNNNNNCTAAAATAAAAACTTTACTAATCCCAATTGATCAGGATACACACTACCC
E074_enh2452:chr1:183980379-183980519:1	GTCATATCGGTCACTGTTAAAAATTACTATACACAACCTCCTTTTTCTTTCCAGTTGGAGGCTCATCGTTCCTATTCAGGCAGATGTTATCGAGGTCCGACNNNNNNNTCACAACTATAAAATAAATACTAACGATCAGGATACACACTACCC
E074_enh2452:chr1:183980644-183980784:1	GTCATATCGGTCACTGTTAAAAATCACCATCTCAAACTCTTCCTTTACTCTGTTGGAGGCTCATCGTTCCTATTCAGGCAGATGTTATCGAGGTCCGACNNNNNNNTTATTTACTACCATCTACTACATAAAAGATCAGGATACACACTACCC
E074_enh2458:chr1:184007325-184007459:1	GTCATATCGGTCACTGTTAATAAATTTATTCTTTCACAACCCTCCTATAAAAAGTTGGAGGCTCATCGTTCCTATTCAGGCAGATGTTATCGAGGTCCGACNNNNNNNTTAACAATATATACCAACAATTTCAGATCAGGATACACACTACCC
E074_enh2491:chr1:195835320-195835460:1	GTCATATCGGTCACTGTTCAATATTCCTAAATTCAATAATATACAATTATAATGTTGGAGGCTCATCGTTCCTATTCAGGCAGATGTTATCGAGGTCCGACNNNNNNNACTTATTTTACCTTAAATTTAAAAAGATCAGGATACACACTACCC
E074_enh2499:chr1:197256603-197256743:1	GTCATATCGGTCACTGTTAAATCTTTTTCTTTCAAATCCCTACTTTAAATTAAGTTGGAGGCTCATCGTTCCTATTCAGGCAGATGTTATCGAGGTCCGACNNNNNNNTATTACTATCTCTAACATCTTCTTTGATCAGGATACACACTACCC
E074_enh2519:chr1:198814192-198814332:1	GTCATATCGGTCACTGTTAAAACTTAACCAAAATCATCTAAATCACAACAAAAGTTGGAGGCTCATCGTTCCTATTCAGGCAGATGTTATCGAGGTCCGACNNNNNNNAACAAACTCATCTACAAACCATACAGATCAGGATACACACTACCC
E074_enh2519:chr1:198814252-198814392:1	GTCATATCGGTCACTGTTATAAATAAAATCACTCTTTTAAAACTTTATATAACGTTGGAGGCTCATCGTTCCTATTCAGGCAGATGTTATCGAGGTCCGACNNNNNNNCCTTACAAACAACTCCATCTAAAAAGATCAGGATACACACTACCC
E074_enh2523:chr1:198828156-198828287:1	GTCATATCGGTCACTGTTCTACTCACTTTACAATATCTATAAATATCTAAAAAGTTGGAGGCTCATCGTTCCTATTCAGGCAGATGTTATCGAGGTCCGACNNNNNNNTCCACCTTTAATTTCCTATCTTCAAGATCAGGATACACACTACCC
E074_enh2532:chr1:198868862-198869002:1	GTCATATCGGTCACTGTTAAACCTTTATCAAATAATCAAACAAACTAAGTTGGAGGCTCATCGTTCCTATTCAGGCAGATGTTATCGAGGTCCGACNNNNNNNTTACAAAAATCATTAATATATATCCTATACGATCAGGATACACACTACCC
E074_enh2584:chr1:202090308-202090438:1	GTCATATCGGTCACTGTTACATTATACTACTATCATTAAAACCTACCACCTTCGTTGGAGGCTCATCGTTCCTATTCAGGCAGATGTTATCGAGGTCCGACNNNNNNNCCCAAACATAAAATAAATAATAAATGATCAGGATACACACTACCC
E074_enh2623:chr1:203132019-203132159:1	GTCATATCGGTCACTGTTACTCATACCCAAAACTTTTTCCACCATATCTAAAAGTTGGAGGCTCATCGTTCCTATTCAGGCAGATGTTATCGAGGTCCGACNNNNNNNAATAAAAATAAACAAAACACCTAACGATCAGGATACACACTACCC
E074_enh2625:chr1:203153989-203154127:1	GTCATATCGGTCACTGTTATAAACAACAAACCTCAAAATAACTCCCATAAAGTTGGAGGCTCATCGTTCCTATTCAGGCAGATGTTATCGAGGTCCGACNNNNNNNACTAAACAATATTTAAAATAATAAAAAGATCAGGATACACACTACCC
E074_enh2646:chr1:204611729-204611861:1	GTCATATCGGTCACTGTTCTAATTTAAACAAATAATTAAACAACTCTATTAAGTTGGAGGCTCATCGTTCCTATTCAGGCAGATGTTATCGAGGTCCGACNNNNNNNTCCACCCTCTATACTCCACCACACAAGATCAGGATACACACTACCC
E074_enh2647:chr1:204776390-204776530:1	GTCATATCGGTCACTGTTCTTAAATTCCAAAAATCTAAAATAAAGTTGGAGGCTCATCGTTCCTATTCAGGCAGATGTTATCGAGGTCCGACNNNNNNNAAAAACTAACAATACAAATACAAATACCACTAACGATCAGGATACACACTACCC
E074_enh2650:chr1:204807644-204807783:1	GTCATATCGGTCACTGTTAAACTTACAAAACATCATAAATAATTTTTCTCATTGTTGGAGGCTCATCGTTCCTATTCAGGCAGATGTTATCGAGGTCCGACNNNNNNNACCACAACACATTATTTATACCCCAGATCAGGATACACACTACCC
E074_enh2656:chr1:204826540-204826680:1	GTCATATCGGTCACTGTTCAACCCCCAAAATCCCATTATATAACGTTGGAGGCTCATCGTTCCTATTCAGGCAGATGTTATCGAGGTCCGACNNNNNNNTAAACTTATAAAAATTAAAATATCCTACTATAATGATCAGGATACACACTACCC
E074_enh2669:chr1:204867731-204867869:1	GTCATATCGGTCACTGTTAACACCAACTCACACAAATCTCCTTTCAAAAAGTTGGAGGCTCATCGTTCCTATTCAGGCAGATGTTATCGAGGTCCGACNNNNNNNTAAAATCACTTCTTTCTCTAAAACTACTGATCAGGATACACACTACCC
E074_enh2669:chr1:204867868-204868007:1	GTCATATCGGTCACTGTTATACTCAACCCTTACATATCTAAACTAAAATATAGTTGGAGGCTCATCGTTCCTATTCAGGCAGATGTTATCGAGGTCCGACNNNNNNNAAAACTCCTATCTCCTCATTTAACCTGATCAGGATACACACTACCC
E074_enh2672:chr1:204907205-204907344:1	GTCATATCGGTCACTGTTAACTATCCTAATAATCACAACACATCTAAAATAACGTTGGAGGCTCATCGTTCCTATTCAGGCAGATGTTATCGAGGTCCGACNNNNNNNTTTTCTATTTTTCCTTTTCTTCTAAGATCAGGATACACACTACCC
E074_enh2674:chr1:204915573-204915711:1	GTCATATCGGTCACTGTTCAACCAAAACATCTAAAATAACATTACAAGTTGGAGGCTCATCGTTCCTATTCAGGCAGATGTTATCGAGGTCCGACNNNNNNNAAAACCTACCCCCTCATCCCCTATCATCTTCGATCAGGATACACACTACCC
E074_enh2674:chr1:204915899-204916033:1	GTCATATCGGTCACTGTTAAAAATTAATATTCATCCACTTACAAAAAGTTGGAGGCTCATCGTTCCTATTCAGGCAGATGTTATCGAGGTCCGACNNNNNNNAACAAAAATCACCATCTACTTATTTATATCAGATCAGGATACACACTACCC
E074_enh2674:chr1:204917174-204917305:1	GTCATATCGGTCACTGTTATAATTAAAATATATAAATAAAAATAAATATACATGTTGGAGGCTCATCGTTCCTATTCAGGCAGATGTTATCGAGGTCCGACNNNNNNNATTCCATAACTCTTCCAACCCAACTGATCAGGATACACACTACCC
E074_enh2675:chr1:204918008-204918147:1	GTCATATCGGTCACTGTTCTCCCCTTAACCCTTAACCCAAACCCTTAACTGTTGGAGGCTCATCGTTCCTATTCAGGCAGATGTTATCGAGGTCCGACNNNNNNNAAACAAAAATCTATAACTTCTAAACACAGATCAGGATACACACTACCC
E074_enh2675:chr1:204918095-204918232:1	GTCATATCGGTCACTGTTAAACAAATATCTCTTCAATCTTCTAAAAACCACAGTTGGAGGCTCATCGTTCCTATTCAGGCAGATGTTATCGAGGTCCGACNNNNNNNTAAAATTACCTTTCTTAAAACCCTAAGATCAGGATACACACTACCC
E074_enh2677:chr1:204930222-204930362:1	GTCATATCGGTCACTGTTAAAATAAAATATACAACTAACTAAAAACCAAACGTTGGAGGCTCATCGTTCCTATTCAGGCAGATGTTATCGAGGTCCGACNNNNNNNACTTCAATTCCAATATTAAATAATTCAGATCAGGATACACACTACCC
E074_enh2677:chr1:204930338-204930468:1	GTCATATCGGTCACTGTTCTTTCCTAATCTAAAATATAAAACTCACAACTTGTTGGAGGCTCATCGTTCCTATTCAGGCAGATGTTATCGAGGTCCGACNNNNNNNATATCCTCTTCTAAAATATCTTTCTCAGATCAGGATACACACTACCC
E074_enh2679:chr1:204937182-204937312:1	GTCATATCGGTCACTGTTATTAACCTAATAAAATCTACCTTCTAGTTGGAGGCTCATCGTTCCTATTCAGGCAGATGTTATCGAGGTCCGACNNNNNNNACAAATCCTTTCAAAACCTAAAACTCCTCTCTCTGATCAGGATACACACTACCC
E074_enh2679:chr1:204937708-204937847:1	GTCATATCGGTCACTGTTATACCTAATCACCTTCTTTCCTCATTATCCAAAACGTTGGAGGCTCATCGTTCCTATTCAGGCAGATGTTATCGAGGTCCGACNNNNNNNTCTTCTATACAACTAAAAACACCCAGATCAGGATACACACTACCC
E074_enh2681:chr1:204945486-204945626:1	GTCATATCGGTCACTGTTAAATAACTATAAAAACCTCACCTCTATCAAAACATGTTGGAGGCTCATCGTTCCTATTCAGGCAGATGTTATCGAGGTCCGACNNNNNNNTTAAAATCATAAACCTCATAATACCGATCAGGATACACACTACCC
E074_enh2681:chr1:204945745-204945881:1	GTCATATCGGTCACTGTTCTACCCATTACTTTCTCCCTAAAAAGTTGGAGGCTCATCGTTCCTATTCAGGCAGATGTTATCGAGGTCCGACNNNNNNNAATAAAATAAACCTTAACCAAATCTTAATCTAACTGATCAGGATACACACTACCC
E074_enh2683:chr1:204955108-204955239:1	GTCATATCGGTCACTGTTAAACTAACTTACTATCTCTTCTAAAACACCCACAAGTTGGAGGCTCATCGTTCCTATTCAGGCAGATGTTATCGAGGTCCGACNNNNNNNAAAAACTACAAACCAAACCTACCTCGATCAGGATACACACTACCC
E074_enh2683:chr1:204955318-204955449:1	GTCATATCGGTCACTGTTACTAAAATTTCTCCAAACCCAAAATATGTTGGAGGCTCATCGTTCCTATTCAGGCAGATGTTATCGAGGTCCGACNNNNNNNTTATATCAACAAACCTCACAAATCTTCTCTTAAGATCAGGATACACACTACCC
E074_enh2683:chr1:204955603-204955741:1	GTCATATCGGTCACTGTTAAACAAATCAAATAATTCCAAACAATCAAAATAGTTGGAGGCTCATCGTTCCTATTCAGGCAGATGTTATCGAGGTCCGACNNNNNNNAAAATAAAAATTTTAACCCCAAAACCAGATCAGGATACACACTACCC
E074_enh2683:chr1:204956262-204956398:1	GTCATATCGGTCACTGTTAATTCTCCCAAACTTCAATTTAACAAGTTGGAGGCTCATCGTTCCTATTCAGGCAGATGTTATCGAGGTCCGACNNNNNNNAAAATATCTTTACAAAATCAAAACCTAACATATAGATCAGGATACACACTACCC
E074_enh2686:chr1:204978176-204978307:1	GTCATATCGGTCACTGTTAAAAATCATACTTCCATAACCAATCCGTTGGAGGCTCATCGTTCCTATTCAGGCAGATGTTATCGAGGTCCGACNNNNNNNAACCTAAATAACTTCAAAACCATACTAATAAACAGATCAGGATACACACTACCC
E074_enh2686:chr1:204978577-204978712:1	GTCATATCGGTCACTGTTAAACCTAACACTACCACCTAACAACCCCCTAACGTTGGAGGCTCATCGTTCCTATTCAGGCAGATGTTATCGAGGTCCGACNNNNNNNATAAACCCAATAAACCAACCCTAAATAGATCAGGATACACACTACCC
E074_enh2691:chr1:204987842-204987976:1	GTCATATCGGTCACTGTTACAAATCTACCACACCACCTAATAACTAAAAAGTTGGAGGCTCATCGTTCCTATTCAGGCAGATGTTATCGAGGTCCGACNNNNNNNAAAATATACCTATAAACTAAATTAAAAAGATCAGGATACACACTACCC
E074_enh2691:chr1:204988770-204988905:1	GTCATATCGGTCACTGTTATCCTACTTCCTAAACCTCTTTACTCTACCTCTTAGTTGGAGGCTCATCGTTCCTATTCAGGCAGATGTTATCGAGGTCCGACNNNNNNNCACAATAACCATTAAACTAAAAACAGATCAGGATACACACTACCC
E074_enh2691:chr1:204989785-204989923:1	GTCATATCGGTCACTGTTATACCCTAAAACTTAACCCTACTCCAACACAAAAGTTGGAGGCTCATCGTTCCTATTCAGGCAGATGTTATCGAGGTCCGACNNNNNNNTCCCAAAAACCTACTAACCACTAAAAGATCAGGATACACACTACCC
E074_enh2691:chr1:204992164-204992298:1	GTCATATCGGTCACTGTTCTCCTAACCCCCTCCTCTTTCTACACGTTGGAGGCTCATCGTTCCTATTCAGGCAGATGTTATCGAGGTCCGACNNNNNNNTTACACAATTTATATTTTAAACATAATATAACTAGATCAGGATACACACTACCC
E074_enh2695:chr1:205018217-205018347:1	GTCATATCGGTCACTGTTATAATACAAACCTCCTAATAAATTTCAAAAAGTTGGAGGCTCATCGTTCCTATTCAGGCAGATGTTATCGAGGTCCGACNNNNNNNCAACCCCTCCCCTACAATCTCCTCTAAAAGATCAGGATACACACTACCC
E074_enh2699:chr1:205025495-205025626:1	GTCATATCGGTCACTGTTACTTAACAACTACCCTCACTCCCAAAAGTTGGAGGCTCATCGTTCCTATTCAGGCAGATGTTATCGAGGTCCGACNNNNNNNATCATTAACTTAAAATTAAACTAAACTTTCCAAGATCAGGATACACACTACCC
E074_enh2700:chr1:205025836-205025976:1	GTCATATCGGTCACTGTTAAACCAAACTATCCCTAATTAACTTCTACCTCTTAGTTGGAGGCTCATCGTTCCTATTCAGGCAGATGTTATCGAGGTCCGACNNNNNNNAAACAAACTCCTCTCTCTTCATACAGATCAGGATACACACTACCC
E074_enh2700:chr1:205027436-205027576:1	GTCATATCGGTCACTGTTAACCTTCCTAACCTCACATAACATACCTTAATAAAGTTGGAGGCTCATCGTTCCTATTCAGGCAGATGTTATCGAGGTCCGACNNNNNNNAAAATCTACCAATACCTAACCTCCAGATCAGGATACACACTACCC
E074_enh2700:chr1:205027942-205028077:1	GTCATATCGGTCACTGTTAAAAACACAAATCATTTAAAATTAAGTTGGAGGCTCATCGTTCCTATTCAGGCAGATGTTATCGAGGTCCGACNNNNNNNCTAACAACCACCATACTCTAAACTAAAACTAAAAAGATCAGGATACACACTACCC
E074_enh2700:chr1:205028215-205028347:1	GTCATATCGGTCACTGTTAACCACCAACCACATAAACTTCTCCACCAAAAGTTGGAGGCTCATCGTTCCTATTCAGGCAGATGTTATCGAGGTCCGACNNNNNNNTTCCTCAAACTCCTCACATCCTAAACTTGATCAGGATACACACTACCC
E074_enh2700:chr1:205029913-205030043:1	GTCATATCGGTCACTGTTCAATTTTAATAAATTAATATATTCCCCTTCCACATGTTGGAGGCTCATCGTTCCTATTCAGGCAGATGTTATCGAGGTCCGACNNNNNNNTCACCATACCTCTAAATCTACCCTCGATCAGGATACACACTACCC
E074_enh2701:chr1:205033439-205033579:1	GTCATATCGGTCACTGTTAATTTTAATCAACAACAACAAATACCACCCAGTTGGAGGCTCATCGTTCCTATTCAGGCAGATGTTATCGAGGTCCGACNNNNNNNAACAATACTTTTCTCTATAACTCTCCCCTGATCAGGATACACACTACCC
E074_enh2701:chr1:205035329-205035468:1	GTCATATCGGTCACTGTTAATACATAAATCTCCCAACACTAAACTTTAAAAACGTTGGAGGCTCATCGTTCCTATTCAGGCAGATGTTATCGAGGTCCGACNNNNNNNCTTAAACTAATACAATACCAAAACAGATCAGGATACACACTACCC
E074_enh2703:chr1:205038566-205038696:1	GTCATATCGGTCACTGTTACAAAAATCAAATATCCTCCTCCTCCTCCCTAAGTTGGAGGCTCATCGTTCCTATTCAGGCAGATGTTATCGAGGTCCGACNNNNNNNTCTACAAACACAAACTCAAAACTTTCAGATCAGGATACACACTACCC
E074_enh2703:chr1:205038730-205038867:1	GTCATATCGGTCACTGTTTACTCTTAACAAAAATTAAATAAAACCAAAAAGTTGGAGGCTCATCGTTCCTATTCAGGCAGATGTTATCGAGGTCCGACNNNNNNNATCAAATATCCTCCTCCTCCTCCCTAACGATCAGGATACACACTACCC
E074_enh2703:chr1:205041190-205041330:1	GTCATATCGGTCACTGTTATCACATAATACTTAATATTAAAATACAAGTTGGAGGCTCATCGTTCCTATTCAGGCAGATGTTATCGAGGTCCGACNNNNNNNTAAACTAAAACATTTATCTTATCATTAAAAAGATCAGGATACACACTACCC
E074_enh2705:chr1:205048091-205048231:1	GTCATATCGGTCACTGTTATCCAATCAACATCCCCTTAACCCTACAAAAATAGTTGGAGGCTCATCGTTCCTATTCAGGCAGATGTTATCGAGGTCCGACNNNNNNNAAAAACCTAAATACTCATTAACTATAGATCAGGATACACACTACCC
E074_enh2723:chr1:205496657-205496797:1	GTCATATCGGTCACTGTTCCTATATAAAAACATATATACTTAATCGTTGGAGGCTCATCGTTCCTATTCAGGCAGATGTTATCGAGGTCCGACNNNNNNNTAAAATCAACACAAACCCCTCATTCTCCTACACGATCAGGATACACACTACCC
E074_enh2724:chr1:205500714-205500854:1	GTCATATCGGTCACTGTTAAATTAATATACAAATAAAAACTACTAAAAAGTTGGAGGCTCATCGTTCCTATTCAGGCAGATGTTATCGAGGTCCGACNNNNNNNTAAAACCTATATCCAAAACAAAATACCCAGATCAGGATACACACTACCC
E074_enh2724:chr1:205501222-205501362:1	GTCATATCGGTCACTGTTCCCAAACCACCTCTAAACACAACTAAACATCCAAAGTTGGAGGCTCATCGTTCCTATTCAGGCAGATGTTATCGAGGTCCGACNNNNNNNATAATAAAATAAACAAAAACCACCTGATCAGGATACACACTACCC
E074_enh2724:chr1:205501672-205501812:1	GTCATATCGGTCACTGTTACAAACCTCTCAACATCAAAACCTACTCCTATTCGTTGGAGGCTCATCGTTCCTATTCAGGCAGATGTTATCGAGGTCCGACNNNNNNNAATAAAAACCTAAAATAAACAAAACAGATCAGGATACACACTACCC
E074_enh2730:chr1:205626147-205626282:1	GTCATATCGGTCACTGTTAATAACCTATACAAAAACTTATTTTACCTATTTTGTTGGAGGCTCATCGTTCCTATTCAGGCAGATGTTATCGAGGTCCGACNNNNNNNTTTTAACCCCACTATACCTTAATTCAGATCAGGATACACACTACCC
E074_enh2731:chr1:205688153-205688293:1	GTCATATCGGTCACTGTTACAATTAAATCTTTACTAACTACTAAAGTTGGAGGCTCATCGTTCCTATTCAGGCAGATGTTATCGAGGTCCGACNNNNNNNACAAATTAATTTCTAATTTAATTAACAAACTAAGATCAGGATACACACTACCC
E074_enh2736:chr1:205897782-205897920:1	GTCATATCGGTCACTGTTAAATAAACCAAACTTCTAAACCACCTAAACTCACCGTTGGAGGCTCATCGTTCCTATTCAGGCAGATGTTATCGAGGTCCGACNNNNNNNTTTCTCATAAAATAACCTACATTAAGATCAGGATACACACTACCC
E074_enh2739:chr1:205913339-205913470:1	GTCATATCGGTCACTGTTCCTCTCATATAATTATTCTAAATCCAATTTCTTAAGTTGGAGGCTCATCGTTCCTATTCAGGCAGATGTTATCGAGGTCCGACNNNNNNNTCCACAATTACTTTCTAAAATCCTTGATCAGGATACACACTACCC
E074_enh2767:chr1:210028429-210028569:1	GTCATATCGGTCACTGTTAAATTATCTATATATTTACTCCCCATTCATTAAGTTGGAGGCTCATCGTTCCTATTCAGGCAGATGTTATCGAGGTCCGACNNNNNNNAACTTTAAACACAAAACATAAAATACAGATCAGGATACACACTACCC
E074_enh2769:chr1:210041080-210041220:1	GTCATATCGGTCACTGTTACCATACTTTTCCCACCAATTAATCCAGTTGGAGGCTCATCGTTCCTATTCAGGCAGATGTTATCGAGGTCCGACNNNNNNNAAACATCATTTACTAAAACTTCTCTTAACTAAAGATCAGGATACACACTACCC
E074_enh2771:chr1:210054798-210054928:1	GTCATATCGGTCACTGTTCATCTAAAAACTAATAAAAATAAAACCAAAACCACGTTGGAGGCTCATCGTTCCTATTCAGGCAGATGTTATCGAGGTCCGACNNNNNNNCCTATATTTATTTTCTAAAATAACAGATCAGGATACACACTACCC
E074_enh2771:chr1:210054898-210055032:1	GTCATATCGGTCACTGTTACACACAAATTCCAACATTTTACTCATTTCTTCGTTGGAGGCTCATCGTTCCTATTCAGGCAGATGTTATCGAGGTCCGACNNNNNNNTTTTTCCTCAAAACCAACTTCTAAATAGATCAGGATACACACTACCC
E074_enh2776:chr1:210655780-210655911:1	GTCATATCGGTCACTGTTATAAAACTAATAATACAAAATACAAGTTGGAGGCTCATCGTTCCTATTCAGGCAGATGTTATCGAGGTCCGACNNNNNNNCAATAAAAATAAATAAAATATAACTTTCAAAAACTGATCAGGATACACACTACCC
E074_enh2792:chr1:210856094-210856227:1	GTCATATCGGTCACTGTTAAACCCAACATAATATATACATAAAAAGTTGGAGGCTCATCGTTCCTATTCAGGCAGATGTTATCGAGGTCCGACNNNNNNNAAAAATTTCTAAACTCTACCCTCCTATCCCTCAGATCAGGATACACACTACCC
E074_enh2815:chr1:211445152-211445292:1	GTCATATCGGTCACTGTTACTAAACAATTAATTCTAACAACTATAAGTTGGAGGCTCATCGTTCCTATTCAGGCAGATGTTATCGAGGTCCGACNNNNNNNAACCATACACTTCTTAAATCATAATATAACTTGATCAGGATACACACTACCC
E074_enh2817:chr1:211486937-211487067:1	GTCATATCGGTCACTGTTACTTATTAAAATTCAAACAAATTCACAATCCTCAGTTGGAGGCTCATCGTTCCTATTCAGGCAGATGTTATCGAGGTCCGACNNNNNNNACAACCTCCTCCACTCCAACAACAAAGATCAGGATACACACTACCC
E074_enh2851:chr1:212549423-212549563:1	GTCATATCGGTCACTGTTACCTCAACTTTACCACCCACAAAACTAAAGTTGGAGGCTCATCGTTCCTATTCAGGCAGATGTTATCGAGGTCCGACNNNNNNNCAACTACATAAATCCACACAACTAAACATTCGATCAGGATACACACTACCC
E074_enh2863:chr1:212619760-212619893:1	GTCATATCGGTCACTGTTTAAAAATAAAAACTAACTTCAATACAGTTGGAGGCTCATCGTTCCTATTCAGGCAGATGTTATCGAGGTCCGACNNNNNNNCTTCCCCAAAAACCATTTCCTTAAAACCCACATAGATCAGGATACACACTACCC
E074_enh2865:chr1:212630954-212631093:1	GTCATATCGGTCACTGTTCCAAACAACCACCAATTTAAATCCTTTCTATAAGTTGGAGGCTCATCGTTCCTATTCAGGCAGATGTTATCGAGGTCCGACNNNNNNNCAAATATACACCTACACATAAACCACAGATCAGGATACACACTACCC
E074_enh2865:chr1:212631034-212631164:1	GTCATATCGGTCACTGTTAACTCAAACTTCAACTCCTAATCACTCTAATCCTTGTTGGAGGCTCATCGTTCCTATTCAGGCAGATGTTATCGAGGTCCGACNNNNNNNTCTATAATCAAAACCTTAAAATTTAGATCAGGATACACACTACCC
E074_enh2866:chr1:212633853-212633983:1	GTCATATCGGTCACTGTTAAAAACAACTCCTACAAATATCACCCCAAATGTTGGAGGCTCATCGTTCCTATTCAGGCAGATGTTATCGAGGTCCGACNNNNNNNAAACTAACATATAACCCAAAACAAATACAGATCAGGATACACACTACCC
E074_enh2867:chr1:212636329-212636460:1	GTCATATCGGTCACTGTTCTACAAAAACCTTCCTTTCTTTAACCCCTCCTCACGTTGGAGGCTCATCGTTCCTATTCAGGCAGATGTTATCGAGGTCCGACNNNNNNNAAAATTTAACCTCAACTTCAAATCTGATCAGGATACACACTACCC
E074_enh2869:chr1:212645555-212645690:1	GTCATATCGGTCACTGTTACTCCCATTATATATCCCTTAAACCCTATCCAAAAGTTGGAGGCTCATCGTTCCTATTCAGGCAGATGTTATCGAGGTCCGACNNNNNNNTACTCATAAACTATCCCCATATAAAGATCAGGATACACACTACCC
E074_enh2889:chr1:213345106-213345236:1	GTCATATCGGTCACTGTTAAACAAATATCTCACTAAAAACAAATTTAAAATAGTTGGAGGCTCATCGTTCCTATTCAGGCAGATGTTATCGAGGTCCGACNNNNNNNTAATTATAACAAAACTCCTAAATTTAGATCAGGATACACACTACCC
E074_enh2889:chr1:213345154-213345294:1	GTCATATCGGTCACTGTTCATTCTTTATAATACTTTCCTTTTACCCTTAATGTTGGAGGCTCATCGTTCCTATTCAGGCAGATGTTATCGAGGTCCGACNNNNNNNTTTAATATCAAACTTAAAATATAACCTGATCAGGATACACACTACCC
E074_enh2890:chr1:213562993-213563132:1	GTCATATCGGTCACTGTTAAACAAAAACTCAAAACACATAAAAACCTAAAACCGTTGGAGGCTCATCGTTCCTATTCAGGCAGATGTTATCGAGGTCCGACNNNNNNNAAAAATAAACCCAAATTACCCTTTAGATCAGGATACACACTACCC
E074_enh2898:chr1:214079573-214079703:1	GTCATATCGGTCACTGTTCCCCAAACTCTAAAAATATAACCAAATCTTTAATGTTGGAGGCTCATCGTTCCTATTCAGGCAGATGTTATCGAGGTCCGACNNNNNNNTCTTTTCCCACCTATCTCCTAAAAATGATCAGGATACACACTACCC
E074_enh2904:chr1:214172022-214172162:1	GTCATATCGGTCACTGTTTATTCTATTAAACTTACCATCTTTAAAGTTGGAGGCTCATCGTTCCTATTCAGGCAGATGTTATCGAGGTCCGACNNNNNNNAAACTAACTCCCCACCCACATCCATTTTTCTTCGATCAGGATACACACTACCC
E074_enh2904:chr1:214172089-214172229:1	GTCATATCGGTCACTGTTAAAAATATACAAATACTAATTTATTCAAACAACAGTTGGAGGCTCATCGTTCCTATTCAGGCAGATGTTATCGAGGTCCGACNNNNNNNAAAATTCTCAATATAAACCATCTACAGATCAGGATACACACTACCC
E074_enh2904:chr1:214172482-214172615:1	GTCATATCGGTCACTGTTAATCTTTTAAAAATAATAAAATAATAACATTTAAAGTTGGAGGCTCATCGTTCCTATTCAGGCAGATGTTATCGAGGTCCGACNNNNNNNTAATTCTTTTAAATTCTAAAACTAAGATCAGGATACACACTACCC
E074_enh2906:chr1:214179489-214179620:1	GTCATATCGGTCACTGTTACCCACCCCTAATAAACTAATCTCAACTAATATAAGTTGGAGGCTCATCGTTCCTATTCAGGCAGATGTTATCGAGGTCCGACNNNNNNNTAAAACCAATAAAACCACTTAAACAGATCAGGATACACACTACCC
E074_enh2906:chr1:214179575-214179705:1	GTCATATCGGTCACTGTTAATTCTATTTTCCCTCCTATTTACTTTTAAATTATGTTGGAGGCTCATCGTTCCTATTCAGGCAGATGTTATCGAGGTCCGACNNNNNNNAAAACTCACAAACTACCAAAACACAGATCAGGATACACACTACCC
E074_enh2910:chr1:214207646-214207776:1	GTCATATCGGTCACTGTTATATTAAACATATTTCATCTCTTTCTTCCCAGTTGGAGGCTCATCGTTCCTATTCAGGCAGATGTTATCGAGGTCCGACNNNNNNNCAATAAAATTTCATTTTTACATTAAATACGATCAGGATACACACTACCC
E074_enh2911:chr1:214209015-214209148:1	GTCATATCGGTCACTGTTAACTTCCAAAAATCTCTCTAAAACCTACTAATACAGTTGGAGGCTCATCGTTCCTATTCAGGCAGATGTTATCGAGGTCCGACNNNNNNNTCATAAAACAACTCTTATAAACAATGATCAGGATACACACTACCC
E074_enh2925:chr1:217206187-217206324:1	GTCATATCGGTCACTGTTACCTACAACAACCCATAACTAAAACTTATAAGTTGGAGGCTCATCGTTCCTATTCAGGCAGATGTTATCGAGGTCCGACNNNNNNNCATATTAAACACACACTCTCTATATTTCAGATCAGGATACACACTACCC
E074_enh2927:chr1:217227747-217227878:1	GTCATATCGGTCACTGTTTACTTAACAACATATTTCAATATCTTCTAATGTTGGAGGCTCATCGTTCCTATTCAGGCAGATGTTATCGAGGTCCGACNNNNNNNAAACTTTTATTAATACCAAAACTCAAAAAGATCAGGATACACACTACCC
E074_enh2930:chr1:217727321-217727461:1	GTCATATCGGTCACTGTTAAATAAATAACAACAAAAACCTTATTATAACGTTGGAGGCTCATCGTTCCTATTCAGGCAGATGTTATCGAGGTCCGACNNNNNNNAATAATAAACAACTCTAACCTAATAAACAGATCAGGATACACACTACCC
E074_enh2934:chr1:219379609-219379741:1	GTCATATCGGTCACTGTTCATTTCAACATACACTTAAAATTAACAAACTAAAGTTGGAGGCTCATCGTTCCTATTCAGGCAGATGTTATCGAGGTCCGACNNNNNNNACTAATTATTTAAATTCAATTTTCCAGATCAGGATACACACTACCC
E074_enh2994:chr1:226102269-226102409:1	GTCATATCGGTCACTGTTAACTATATCTTAAACACTCCTACAAAAACACGTTGGAGGCTCATCGTTCCTATTCAGGCAGATGTTATCGAGGTCCGACNNNNNNNATAATATTAATTTAAAAATCACATAAAAAGATCAGGATACACACTACCC
E074_enh2995:chr1:226102876-226103009:1	GTCATATCGGTCACTGTTATCCCCTACAACTATTACTAAACAACGTTGGAGGCTCATCGTTCCTATTCAGGCAGATGTTATCGAGGTCCGACNNNNNNNAATTTCTTTATTTTACTTTAAATTATTAATTACAGATCAGGATACACACTACCC
E074_enh2995:chr1:226102947-226103086:1	GTCATATCGGTCACTGTTATAATAATCATTAATAATTAAAACAATAATTGTTGGAGGCTCATCGTTCCTATTCAGGCAGATGTTATCGAGGTCCGACNNNNNNNAAAAATACATTTATTTTCTAACATACCCCGATCAGGATACACACTACCC
E074_enh3006:chr1:226784444-226784575:1	GTCATATCGGTCACTGTTCTTCTAACTAAACATTACAACAACCCTCAGTTGGAGGCTCATCGTTCCTATTCAGGCAGATGTTATCGAGGTCCGACNNNNNNNAAACAACTAAACCCCAAACCAACAATAAACAGATCAGGATACACACTACCC
E074_enh3006:chr1:226784683-226784823:1	GTCATATCGGTCACTGTTACAACTCCCTAAACTACTTAACACTAAAAACCCTGTTGGAGGCTCATCGTTCCTATTCAGGCAGATGTTATCGAGGTCCGACNNNNNNNAACATAAACATAATCATCCTTACCAAGATCAGGATACACACTACCC
E074_enh3006:chr1:226784755-226784893:1	GTCATATCGGTCACTGTTAAAAATCTCCCAAACCCTTCCTATCCCTAACCGTTGGAGGCTCATCGTTCCTATTCAGGCAGATGTTATCGAGGTCCGACNNNNNNNATAATAAAACTCTCCTACCATCCACTCAGATCAGGATACACACTACCC
E074_enh3016:chr1:227315174-227315314:1	GTCATATCGGTCACTGTTCTTAATATTATTATTAATACCAAAACAAACTCCATGTTGGAGGCTCATCGTTCCTATTCAGGCAGATGTTATCGAGGTCCGACNNNNNNNTCAAAACCACATTCTACTATTAAAAGATCAGGATACACACTACCC
E074_enh3022:chr1:227401371-227401502:1	GTCATATCGGTCACTGTTATTTTACAAAAACTAAACTTTACACATCGTTGGAGGCTCATCGTTCCTATTCAGGCAGATGTTATCGAGGTCCGACNNNNNNNAAAAACCAACTACCAAAACAAATATATTTTATGATCAGGATACACACTACCC
E074_enh3047:chr1:228106379-228106518:1	GTCATATCGGTCACTGTTAAATAAATATATTTTAAATTATAACCTCATCTCAGTTGGAGGCTCATCGTTCCTATTCAGGCAGATGTTATCGAGGTCCGACNNNNNNNTTCTAACCAAATATAAATAAATAAAAGATCAGGATACACACTACCC
E074_enh3047:chr1:228106449-228106588:1	GTCATATCGGTCACTGTTAAAAATAACTAAAATCCCCTAACCAAAAAGTTGGAGGCTCATCGTTCCTATTCAGGCAGATGTTATCGAGGTCCGACNNNNNNNTTAAATAAATACATTCTCCACAATCCCTCTAGATCAGGATACACACTACCC
E074_enh3047:chr1:228106606-228106737:1	GTCATATCGGTCACTGTTAAAATCCCAACCACCTTCTCTACACCAAACCGTTGGAGGCTCATCGTTCCTATTCAGGCAGATGTTATCGAGGTCCGACNNNNNNNATATCTACTAACTAATTAATTTCTATACAGATCAGGATACACACTACCC
E074_enh3047:chr1:228106660-228106790:1	GTCATATCGGTCACTGTTATAATTTTCTAAATATTTATAACATAAAACGTTGGAGGCTCATCGTTCCTATTCAGGCAGATGTTATCGAGGTCCGACNNNNNNNCTCCCAACAACCCTTTCTCCTCTACTACCCGATCAGGATACACACTACCC
E074_enh3051:chr1:228879445-228879584:1	GTCATATCGGTCACTGTTATTTTTCATTTTATCTAAAATCCTACTTTTAAACTGTTGGAGGCTCATCGTTCCTATTCAGGCAGATGTTATCGAGGTCCGACNNNNNNNCTATAATACATATACACACACTCTCGATCAGGATACACACTACCC
E074_enh3059:chr1:229008913-229009047:1	GTCATATCGGTCACTGTTCTACAAAACAATACAAACTCTAACTAAACTCTGTTGGAGGCTCATCGTTCCTATTCAGGCAGATGTTATCGAGGTCCGACNNNNNNNATTTCTTTTTCTTTTTATATATAACTCAGATCAGGATACACACTACCC
E074_enh3059:chr1:229009093-229009228:1	GTCATATCGGTCACTGTTACTTACTATTTCTAAAAATCCAATCAAAATCTACAGTTGGAGGCTCATCGTTCCTATTCAGGCAGATGTTATCGAGGTCCGACNNNNNNNTTAAACCATAATATCACTAAAAACAGATCAGGATACACACTACCC
E074_enh3059:chr1:229009171-229009305:1	GTCATATCGGTCACTGTTACTCTTTCCTCTAACCTCCCCAAATAACCATTTTTGTTGGAGGCTCATCGTTCCTATTCAGGCAGATGTTATCGAGGTCCGACNNNNNNNTAACTATATTCCTCCTATTTAACCAGATCAGGATACACACTACCC
E074_enh3075:chr1:229391337-229391467:1	GTCATATCGGTCACTGTTTAAACTCAACCATTCACTTAAAAATATAAAAGTTGGAGGCTCATCGTTCCTATTCAGGCAGATGTTATCGAGGTCCGACNNNNNNNAAAACTTCCTACACAAAACCCACAACATAGATCAGGATACACACTACCC
E074_enh3076:chr1:229412956-229413086:1	GTCATATCGGTCACTGTTTTAAATCTTTAATTTTCCTAACCCATTGTTGGAGGCTCATCGTTCCTATTCAGGCAGATGTTATCGAGGTCCGACNNNNNNNAATAAAACAAACAACAAAAACTAATCATAAAACGATCAGGATACACACTACCC
E074_enh3087:chr1:229798007-229798146:1	GTCATATCGGTCACTGTTCCCAAAACAACATCCCAAACAAAATCACCCCGTTGGAGGCTCATCGTTCCTATTCAGGCAGATGTTATCGAGGTCCGACNNNNNNNTTAAACAATTTCCACAACTACTATAAAAAGATCAGGATACACACTACCC
E074_enh3090:chr1:229994682-229994821:1	GTCATATCGGTCACTGTTATAACTCCTTCCCATTCATCTCCTTCATACACATTGTTGGAGGCTCATCGTTCCTATTCAGGCAGATGTTATCGAGGTCCGACNNNNNNNTTTCAAAAACAAAAATACTTTTAATGATCAGGATACACACTACCC
E074_enh3090:chr1:229994795-229994925:1	GTCATATCGGTCACTGTTAAAAATTCTTATATAACCAACCTAAAAATATCGTTGGAGGCTCATCGTTCCTATTCAGGCAGATGTTATCGAGGTCCGACNNNNNNNAATTTATAACAAAAATAAACACTATAAAGATCAGGATACACACTACCC
E074_enh3090:chr1:229995146-229995285:1	GTCATATCGGTCACTGTTACAATACCACTACCACTAAAAACACCCATAAAACAGTTGGAGGCTCATCGTTCCTATTCAGGCAGATGTTATCGAGGTCCGACNNNNNNNTAAACTTAATAAAATCAAAACTCTTGATCAGGATACACACTACCC
E074_enh3092:chr1:230044281-230044417:1	GTCATATCGGTCACTGTTTCTTACAAATTCCATATCATAACCTATATTATTTTGTTGGAGGCTCATCGTTCCTATTCAGGCAGATGTTATCGAGGTCCGACNNNNNNNTTTATTAACTTCTAAACTACTACATGATCAGGATACACACTACCC
E074_enh3093:chr1:230123209-230123344:1	GTCATATCGGTCACTGTTTACTTTATTAAAAATTCTTTCAACTCTAAAAGTTGGAGGCTCATCGTTCCTATTCAGGCAGATGTTATCGAGGTCCGACNNNNNNNCATCTTTTTCAACTTCCACTCTTTAAAAAGATCAGGATACACACTACCC
E074_enh3099:chr1:230452912-230453042:1	GTCATATCGGTCACTGTTAAACAAAATAAAAATCAACCTAACTCCACACCCTGTTGGAGGCTCATCGTTCCTATTCAGGCAGATGTTATCGAGGTCCGACNNNNNNNAAAAATCAACCTACTCTATACCCCCAGATCAGGATACACACTACCC
E074_enh3107:chr1:230488344-230488483:1	GTCATATCGGTCACTGTTACTCATAAAACATTCAAAACCCCATTTAAAACTAGTTGGAGGCTCATCGTTCCTATTCAGGCAGATGTTATCGAGGTCCGACNNNNNNNCTTAACAATACATATCTACCTCCTCAGATCAGGATACACACTACCC
E074_enh3107:chr1:230488420-230488560:1	GTCATATCGGTCACTGTTCAACCTCCCAACCTTCCCCTTCACAAAAGTTGGAGGCTCATCGTTCCTATTCAGGCAGATGTTATCGAGGTCCGACNNNNNNNTTTTATACCATCTTTTCCCTTCTCCATCCCCTGATCAGGATACACACTACCC
E074_enh3107:chr1:230489629-230489762:1	GTCATATCGGTCACTGTTAAACCAAACCCACCCCAACTAAAAAGTTGGAGGCTCATCGTTCCTATTCAGGCAGATGTTATCGAGGTCCGACNNNNNNNCAAAACTCCTTTAAAACCTCCAACTTCTCCAATCAGATCAGGATACACACTACCC
E074_enh3107:chr1:230489698-230489833:1	GTCATATCGGTCACTGTTCTACATTTATACTCTTCTCAAAAACGTTGGAGGCTCATCGTTCCTATTCAGGCAGATGTTATCGAGGTCCGACNNNNNNNCCTAAAACTTCCTATATATCACCTATACCCCTCCAGATCAGGATACACACTACCC
E074_enh3107:chr1:230489872-230490008:1	GTCATATCGGTCACTGTTACTTCCTAAAACTTCCTATATATCACCTATACCCCGTTGGAGGCTCATCGTTCCTATTCAGGCAGATGTTATCGAGGTCCGACNNNNNNNAACCTAAAACATATAACTCCAAAAAGATCAGGATACACACTACCC
E074_enh3111:chr1:230499902-230500032:1	GTCATATCGGTCACTGTTAAATCAAATTTATTCACTTTAATCACTTAATTGTTGGAGGCTCATCGTTCCTATTCAGGCAGATGTTATCGAGGTCCGACNNNNNNNAAACCTTCACACTCCTCACAACCATCCAGATCAGGATACACACTACCC
E074_enh3112:chr1:230501215-230501346:1	GTCATATCGGTCACTGTTAAATACTCTACTAAACAAAAATAAACTTAACCATGTTGGAGGCTCATCGTTCCTATTCAGGCAGATGTTATCGAGGTCCGACNNNNNNNATTTAAAAACAACTAACCTTCAAAACGATCAGGATACACACTACCC
E074_enh3115:chr1:230505733-230505872:1	GTCATATCGGTCACTGTTACAATAACTAAAATACATTATTTCTGTTGGAGGCTCATCGTTCCTATTCAGGCAGATGTTATCGAGGTCCGACNNNNNNNCAAAACATCTTTCCTACTCCCCTACAACTCCATCCGATCAGGATACACACTACCC
E074_enh3116:chr1:230508174-230508313:1	GTCATATCGGTCACTGTTCTCTCCAATAAAAACCCTCCAACTAATATAAATACGTTGGAGGCTCATCGTTCCTATTCAGGCAGATGTTATCGAGGTCCGACNNNNNNNAACATCAAAAATAAAAACTATTAAAGATCAGGATACACACTACCC
E074_enh3119:chr1:230519748-230519888:1	GTCATATCGGTCACTGTTCTCTAAATTCCATCACCACTATTACTTATCCCGTTGGAGGCTCATCGTTCCTATTCAGGCAGATGTTATCGAGGTCCGACNNNNNNNTAATTAAAATATATAACATCCAATACTTGATCAGGATACACACTACCC
E074_enh3122:chr1:230534559-230534699:1	GTCATATCGGTCACTGTTAAATAATACTAAAAACTAAAAACAATACACTGTTGGAGGCTCATCGTTCCTATTCAGGCAGATGTTATCGAGGTCCGACNNNNNNNAACTCCTAAATCTATCTTTCCCTCTTATCGATCAGGATACACACTACCC
E074_enh3122:chr1:230534633-230534768:1	GTCATATCGGTCACTGTTAAATCTTATTTCTTAACAACCCTCACAAATTACTGTTGGAGGCTCATCGTTCCTATTCAGGCAGATGTTATCGAGGTCCGACNNNNNNNAAACCAACATAAAATCCCCCAAAACAGATCAGGATACACACTACCC
E074_enh3123:chr1:230538691-230538829:1	GTCATATCGGTCACTGTTATCCATTAAAAACAAATCTCCCTAACAAACCTCATGTTGGAGGCTCATCGTTCCTATTCAGGCAGATGTTATCGAGGTCCGACNNNNNNNAAACATACTTACCATAAACTAAACAGATCAGGATACACACTACCC
E074_enh3128:chr1:230562906-230563046:1	GTCATATCGGTCACTGTTAAATAATACAATAAATCACACTAATAATAAATAAAGTTGGAGGCTCATCGTTCCTATTCAGGCAGATGTTATCGAGGTCCGACNNNNNNNTAAAATATTACATAATCACCCAAACGATCAGGATACACACTACCC
E074_enh3128:chr1:230563121-230563260:1	GTCATATCGGTCACTGTTAAACAAAAACCTTCACTCATACCCTCCCCTCGTTGGAGGCTCATCGTTCCTATTCAGGCAGATGTTATCGAGGTCCGACNNNNNNNCTTTCACTCTAAAATAAAATAAATCCTCAGATCAGGATACACACTACCC
E074_enh3133:chr1:230837603-230837734:1	GTCATATCGGTCACTGTTCTTCCCCTAATTTTAAACACATCTCCCTAACTCGTTGGAGGCTCATCGTTCCTATTCAGGCAGATGTTATCGAGGTCCGACNNNNNNNTACTATCCTACCTACTTATATAAAACAGATCAGGATACACACTACCC
E074_enh3133:chr1:230837770-230837900:1	GTCATATCGGTCACTGTTCAATAATAATACTATCCTACCTACTTATATAAAACGTTGGAGGCTCATCGTTCCTATTCAGGCAGATGTTATCGAGGTCCGACNNNNNNNAATAAATCTTCACAAATAAATATTTGATCAGGATACACACTACCC
E074_enh3135:chr1:230909711-230909851:1	GTCATATCGGTCACTGTTAAATAAAAATAACTACCTATCACTCTCCAAACTCAGTTGGAGGCTCATCGTTCCTATTCAGGCAGATGTTATCGAGGTCCGACNNNNNNNAATAATAATACCTTACACCTACCCAGATCAGGATACACACTACCC
E074_enh3136:chr1:230930502-230930642:1	GTCATATCGGTCACTGTTACTAAACTCAAAAACCATTAAACACAGTTGGAGGCTCATCGTTCCTATTCAGGCAGATGTTATCGAGGTCCGACNNNNNNNTTCTAAAACCACAACTAAAAATAACCTAAAACATGATCAGGATACACACTACCC
E074_enh3136:chr1:230930559-230930699:1	GTCATATCGGTCACTGTTCACTAAATAATATCTAAACCCCAAATTCATTCCGTTGGAGGCTCATCGTTCCTATTCAGGCAGATGTTATCGAGGTCCGACNNNNNNNAAAAATATAAATCTATAATACAAAAACGATCAGGATACACACTACCC
E074_enh3136:chr1:230930672-230930812:1	GTCATATCGGTCACTGTTCCCTCTCCTCAACTACCTAAAAACTCCCTCAAAAAGTTGGAGGCTCATCGTTCCTATTCAGGCAGATGTTATCGAGGTCCGACNNNNNNNACTCAAAAACCATTAAACACAAAAAGATCAGGATACACACTACCC
E074_enh3139:chr1:230938567-230938699:1	GTCATATCGGTCACTGTTACCAATACAACCCCAAACATACCATCTCCTATACTGTTGGAGGCTCATCGTTCCTATTCAGGCAGATGTTATCGAGGTCCGACNNNNNNNATAAAACTTCATCAAAACCCTATCCGATCAGGATACACACTACCC
E074_enh3139:chr1:230938691-230938821:1	GTCATATCGGTCACTGTTACACAAAACCTTAATCCTAAACCTACTCCTAAAAAGTTGGAGGCTCATCGTTCCTATTCAGGCAGATGTTATCGAGGTCCGACNNNNNNNAACTCATATAATAAATCCCCTTCCAGATCAGGATACACACTACCC
E074_enh3146:chr1:230968913-230969051:1	GTCATATCGGTCACTGTTAACCTTCTAAATCAATACAAATAAATAAGTTGGAGGCTCATCGTTCCTATTCAGGCAGATGTTATCGAGGTCCGACNNNNNNNTTACTAAACTCTCATATCAAACAAAAATCTCAGATCAGGATACACACTACCC
E074_enh3150:chr1:230972307-230972446:1	GTCATATCGGTCACTGTTACCACCTACACTTTAATAAATAAAATAAAACTAACGTTGGAGGCTCATCGTTCCTATTCAGGCAGATGTTATCGAGGTCCGACNNNNNNNTACTCACTCTCCCAAAAACCTCCAAGATCAGGATACACACTACCC
E074_enh3151:chr1:230973776-230973916:1	GTCATATCGGTCACTGTTCCAACTAAAATTTCTAAACTCCTTTTTCCCTCACCGTTGGAGGCTCATCGTTCCTATTCAGGCAGATGTTATCGAGGTCCGACNNNNNNNACACTACAAAATACAAACTCATACAGATCAGGATACACACTACCC
E074_enh3151:chr1:230974301-230974431:1	GTCATATCGGTCACTGTTTTCAATACCAAAATATATCTTCTTCGTTGGAGGCTCATCGTTCCTATTCAGGCAGATGTTATCGAGGTCCGACNNNNNNNACTACACTCAAAAACTATCCTACCCAATAACCCCTGATCAGGATACACACTACCC
E074_enh3156:chr1:231042854-231042985:1	GTCATATCGGTCACTGTTATATAATAATAAAAATAAATATAAACTCTACCCTTGTTGGAGGCTCATCGTTCCTATTCAGGCAGATGTTATCGAGGTCCGACNNNNNNNAATTTAATTTTCTTTTTCAAAACTCGATCAGGATACACACTACCC
E074_enh3192:chr1:233119173-233119311:1	GTCATATCGGTCACTGTTATCCAATATTTTAAATTATACTAAAACTTCTCATTGTTGGAGGCTCATCGTTCCTATTCAGGCAGATGTTATCGAGGTCCGACNNNNNNNACACAATACTCCTCACTATAATCCAGATCAGGATACACACTACCC
E074_enh3192:chr1:233119682-233119812:1	GTCATATCGGTCACTGTTTATTTCCCCATCATATAAAATTTTTGTTGGAGGCTCATCGTTCCTATTCAGGCAGATGTTATCGAGGTCCGACNNNNNNNCATCAAAACATTTATTTCATAACTCTATTAAATTAGATCAGGATACACACTACCC
E074_enh3203:chr1:233882952-233883092:1	GTCATATCGGTCACTGTTAACAAAATCTAACACAAACCTTATTATTCTACAAGTTGGAGGCTCATCGTTCCTATTCAGGCAGATGTTATCGAGGTCCGACNNNNNNNAACTTAAACAATCAAATCTCAACACAGATCAGGATACACACTACCC
E074_enh3208:chr1:234107564-234107696:1	GTCATATCGGTCACTGTTATACCCAACTAATAAAACTAATCTTTAATCAACGTTGGAGGCTCATCGTTCCTATTCAGGCAGATGTTATCGAGGTCCGACNNNNNNNCAAATTAAAACATTATACAAACCAACAGATCAGGATACACACTACCC
E074_enh3211:chr1:234408622-234408762:1	GTCATATCGGTCACTGTTATCCCTCTCTTACTTTTCTATCACCTTTTCCTTATGTTGGAGGCTCATCGTTCCTATTCAGGCAGATGTTATCGAGGTCCGACNNNNNNNTCCCAACCAATATAAACAACAAACTGATCAGGATACACACTACCC
E074_enh3211:chr1:234408684-234408821:1	GTCATATCGGTCACTGTTACTTCCAAATCCACCTAAAAATTCTAATACTATACGTTGGAGGCTCATCGTTCCTATTCAGGCAGATGTTATCGAGGTCCGACNNNNNNNATCAAATAATAACATAATACACACAGATCAGGATACACACTACCC
E074_enh3220:chr1:234620848-234620980:1	GTCATATCGGTCACTGTTAATTATATCACTAAAAATTTTCCAACTAATTAACTGTTGGAGGCTCATCGTTCCTATTCAGGCAGATGTTATCGAGGTCCGACNNNNNNNATATAACTTCCAATACAACTATTCAGATCAGGATACACACTACCC
E074_enh3220:chr1:234620908-234621045:1	GTCATATCGGTCACTGTTCAATTTTCCTACTTCATCCATAAATAAATTAAAATGTTGGAGGCTCATCGTTCCTATTCAGGCAGATGTTATCGAGGTCCGACNNNNNNNTTATAACCTAATTCAACATAAAACAGATCAGGATACACACTACCC
E074_enh3227:chr1:234888454-234888590:1	GTCATATCGGTCACTGTTATAATAAAAACTAAAAATCTATATATTATAAAGTTGGAGGCTCATCGTTCCTATTCAGGCAGATGTTATCGAGGTCCGACNNNNNNNAAAACTAAAACAAACAATATATCAAAAAGATCAGGATACACACTACCC
E074_enh3227:chr1:234888651-234888781:1	GTCATATCGGTCACTGTTCCTAAAAATAAATAATAACTACTAAAACTAATAGTTGGAGGCTCATCGTTCCTATTCAGGCAGATGTTATCGAGGTCCGACNNNNNNNAAAAATAAAAATAAAATTATACACTAAGATCAGGATACACACTACCC
E074_enh3234:chr1:236851254-236851390:1	GTCATATCGGTCACTGTTAAAACATAAAAATTACTAATATATCAGTTGGAGGCTCATCGTTCCTATTCAGGCAGATGTTATCGAGGTCCGACNNNNNNNTTTACTATTATTATTTTAAAACTCTAATTTAACTGATCAGGATACACACTACCC
E074_enh3234:chr1:236852211-236852341:1	GTCATATCGGTCACTGTTATACCCAACATATCACTAAAATAACAAATATAAAAGTTGGAGGCTCATCGTTCCTATTCAGGCAGATGTTATCGAGGTCCGACNNNNNNNTAAAATCCTTCTACAACAAAACTTTGATCAGGATACACACTACCC
E074_enh3234:chr1:236852362-236852502:1	GTCATATCGGTCACTGTTATCCTTCTACAACAAAACTTTCCTTCCACACCAGTTGGAGGCTCATCGTTCCTATTCAGGCAGATGTTATCGAGGTCCGACNNNNNNNAATATAAATATTCCTAACCCTATTAACGATCAGGATACACACTACCC
E074_enh3390:chr2:228081-228219:1	GTCATATCGGTCACTGTTATACCATCATTTCTCATATACTATATCTCTCAAATGTTGGAGGCTCATCGTTCCTATTCAGGCAGATGTTATCGAGGTCCGACNNNNNNNTCCCCATTTTACACAACCACAACTAGATCAGGATACACACTACCC
E074_enh3393:chr2:234116-234255:1	GTCATATCGGTCACTGTTATCACCAAATCTAATACCTAAAATATAAAAACCCGTTGGAGGCTCATCGTTCCTATTCAGGCAGATGTTATCGAGGTCCGACNNNNNNNCCTATTAATACAAAATAAAATATACAGATCAGGATACACACTACCC
E074_enh3395:chr2:237091-237222:1	GTCATATCGGTCACTGTTCAAAATACAAATTATACAATCACTAATAAAGTTGGAGGCTCATCGTTCCTATTCAGGCAGATGTTATCGAGGTCCGACNNNNNNNCTCTCATAACTTAACCTTACTTAACTATACGATCAGGATACACACTACCC
E074_enh3397:chr2:374056-374195:1	GTCATATCGGTCACTGTTAACCATAATTTCAATCCTAATACTACCATCAAATTGTTGGAGGCTCATCGTTCCTATTCAGGCAGATGTTATCGAGGTCCGACNNNNNNNTAACTACCTTATATACTACACTTAAGATCAGGATACACACTACCC
E074_enh3397:chr2:374448-374588:1	GTCATATCGGTCACTGTTAATCTCAATTTACTAATTTCTTTTACTCCTACAAAGTTGGAGGCTCATCGTTCCTATTCAGGCAGATGTTATCGAGGTCCGACNNNNNNNATATTCATAAAAATATACTTACACAGATCAGGATACACACTACCC
E074_enh3407:chr2:2107155-2107293:1	GTCATATCGGTCACTGTTCCATTAATCTAAAATCTCATAATAATCCTACTACAGTTGGAGGCTCATCGTTCCTATTCAGGCAGATGTTATCGAGGTCCGACNNNNNNNACATCAAATAACATCTCTACACTCTGATCAGGATACACACTACCC
E074_enh3407:chr2:2107212-2107350:1	GTCATATCGGTCACTGTTACTCATAAATAACCCAACATCCCAACACAACCCGTTGGAGGCTCATCGTTCCTATTCAGGCAGATGTTATCGAGGTCCGACNNNNNNNTCTTCTCTAAATACAAAATCAACCCCAGATCAGGATACACACTACCC
E074_enh3423:chr2:3417536-3417676:1	GTCATATCGGTCACTGTTCCCCATCTACCACCTCATCCCTATACACACTATAGTTGGAGGCTCATCGTTCCTATTCAGGCAGATGTTATCGAGGTCCGACNNNNNNNTTCTAACCAAAACAAATAAATACTATGATCAGGATACACACTACCC
E074_enh3425:chr2:3482876-3483014:1	GTCATATCGGTCACTGTTACAAAACCTAAATAACCCTATTAAATCACTTCCCCGTTGGAGGCTCATCGTTCCTATTCAGGCAGATGTTATCGAGGTCCGACNNNNNNNTCCTTAAACTTACCCAAATAAAACAGATCAGGATACACACTACCC
E074_enh3425:chr2:3483347-3483484:1	GTCATATCGGTCACTGTTACAAACACCAATAAAACAAAAATTTTATTAAATTCGTTGGAGGCTCATCGTTCCTATTCAGGCAGATGTTATCGAGGTCCGACNNNNNNNAAACTAACTCCAAATTTCCTATCTAGATCAGGATACACACTACCC
E074_enh3428:chr2:4951604-4951737:1	GTCATATCGGTCACTGTTATAAATATCCCAACAACAATAATCTAACCAAAAGTTGGAGGCTCATCGTTCCTATTCAGGCAGATGTTATCGAGGTCCGACNNNNNNNATTATTAAACAACATTAACTATATTCAGATCAGGATACACACTACCC
E074_enh3434:chr2:6081902-6082038:1	GTCATATCGGTCACTGTTACTCCTTATTACAATATAAATTTTAAAATAAACAAGTTGGAGGCTCATCGTTCCTATTCAGGCAGATGTTATCGAGGTCCGACNNNNNNNTACTAAACCCAAACTAAACCAAAACGATCAGGATACACACTACCC
E074_enh3434:chr2:6082144-6082284:1	GTCATATCGGTCACTGTTTTTTCCTAATATTCAACTAAACCTCTGTTGGAGGCTCATCGTTCCTATTCAGGCAGATGTTATCGAGGTCCGACNNNNNNNCAAAACCTCCCTAAATCATCTAATACCACCTCCAGATCAGGATACACACTACCC
E074_enh3434:chr2:6082226-6082358:1	GTCATATCGGTCACTGTTAACTATACAATACCAAATTTTAAACACTACTCAATGTTGGAGGCTCATCGTTCCTATTCAGGCAGATGTTATCGAGGTCCGACNNNNNNNCTCTAAAATTTACTTTTCCATACCAGATCAGGATACACACTACCC
E074_enh3435:chr2:6082889-6083021:1	GTCATATCGGTCACTGTTATCCAAATTTACCTCAAACTACAACCAACTAGTTGGAGGCTCATCGTTCCTATTCAGGCAGATGTTATCGAGGTCCGACNNNNNNNAAAAATCAATCTCCACCCTCCAAATAAACGATCAGGATACACACTACCC
E074_enh3437:chr2:6087964-6088104:1	GTCATATCGGTCACTGTTAAATAACCCCACAAACTACTCTCAAAAAGTTGGAGGCTCATCGTTCCTATTCAGGCAGATGTTATCGAGGTCCGACNNNNNNNTAACTCTATATTTAATTAAAAATCTACCTAAAGATCAGGATACACACTACCC
E074_enh3437:chr2:6089251-6089389:1	GTCATATCGGTCACTGTTAAAAACAACTCAATTTCTCTCTCACTCTTCTAGTTGGAGGCTCATCGTTCCTATTCAGGCAGATGTTATCGAGGTCCGACNNNNNNNAAAAATATTATATACTACTTAATCTTAAGATCAGGATACACACTACCC
E074_enh3448:chr2:6127238-6127377:1	GTCATATCGGTCACTGTTATTCTCTAATTATTTAATTATTCCATTATCAACCCGTTGGAGGCTCATCGTTCCTATTCAGGCAGATGTTATCGAGGTCCGACNNNNNNNACCCACCATACATAACTCCTTATCAGATCAGGATACACACTACCC
E074_enh3453:chr2:6790926-6791066:1	GTCATATCGGTCACTGTTAAATATACAAAATCCCCATTTAATTTTACTATTGTTGGAGGCTCATCGTTCCTATTCAGGCAGATGTTATCGAGGTCCGACNNNNNNNTAAACTCCTTATTTAATTCCATTCAAAGATCAGGATACACACTACCC
E074_enh3464:chr2:7112764-7112904:1	GTCATATCGGTCACTGTTAAACAATAAATCTCTAAAATAAAATAATTTATATGTTGGAGGCTCATCGTTCCTATTCAGGCAGATGTTATCGAGGTCCGACNNNNNNNAAACCTCTATAAATCCTTTTCTCTAAGATCAGGATACACACTACCC
E074_enh3470:chr2:7137404-7137534:1	GTCATATCGGTCACTGTTATCTAAAATTATAACAATACTAACCTAATAAGTTGGAGGCTCATCGTTCCTATTCAGGCAGATGTTATCGAGGTCCGACNNNNNNNAAATTTCCATTACAATTACTTATAATACAGATCAGGATACACACTACCC
E074_enh3470:chr2:7138272-7138412:1	GTCATATCGGTCACTGTTTCTCTCCCACCCTATACACTAATACATTCATCTTTGTTGGAGGCTCATCGTTCCTATTCAGGCAGATGTTATCGAGGTCCGACNNNNNNNAACACAATATTTATCATTTTAAAAAGATCAGGATACACACTACCC
E074_enh3472:chr2:7175356-7175490:1	GTCATATCGGTCACTGTTAAAACATCCCTATACACACCCACATGTTGGAGGCTCATCGTTCCTATTCAGGCAGATGTTATCGAGGTCCGACNNNNNNNAAACTATATCCCTCCCATCCATTTTTAAAACTTTAGATCAGGATACACACTACCC
E074_enh3472:chr2:7176044-7176183:1	GTCATATCGGTCACTGTTAAACAAACTATACAATAACTTTATACAACAAAAACGTTGGAGGCTCATCGTTCCTATTCAGGCAGATGTTATCGAGGTCCGACNNNNNNNACTCACAACACCCACACTCACTCCAGATCAGGATACACACTACCC
E074_enh3472:chr2:7176236-7176372:1	GTCATATCGGTCACTGTTAAAAACAAATAAACAAAACACAAATAGTTGGAGGCTCATCGTTCCTATTCAGGCAGATGTTATCGAGGTCCGACNNNNNNNAAAAACTAATTTTAAATAAAATTCTCCCTTATCAGATCAGGATACACACTACCC
E074_enh3472:chr2:7177612-7177742:1	GTCATATCGGTCACTGTTATCCAATATATAAATACAATATAACATAATTTATGTTGGAGGCTCATCGTTCCTATTCAGGCAGATGTTATCGAGGTCCGACNNNNNNNTTACTACATATTTTATACCTTCTACAGATCAGGATACACACTACCC
E074_enh3472:chr2:7177730-7177864:1	GTCATATCGGTCACTGTTAAAAATCCATACCTACTACCCAACTAACTGTTGGAGGCTCATCGTTCCTATTCAGGCAGATGTTATCGAGGTCCGACNNNNNNNCTCTACTAAAACATCCCAAATATATAAAACAGATCAGGATACACACTACCC
E074_enh3475:chr2:7395564-7395701:1	GTCATATCGGTCACTGTTCAACATAAACTTTTAAATATAATAACACCTTATATGTTGGAGGCTCATCGTTCCTATTCAGGCAGATGTTATCGAGGTCCGACNNNNNNNTCATTTTTAACTATTTTCAATAAAAGATCAGGATACACACTACCC
E074_enh3479:chr2:8129829-8129969:1	GTCATATCGGTCACTGTTAAACCCAAAATATAAATCCTACAAAACACCTAACAGTTGGAGGCTCATCGTTCCTATTCAGGCAGATGTTATCGAGGTCCGACNNNNNNNTCTAAAATACTATATCAACCAAAAAGATCAGGATACACACTACCC
E074_enh3483:chr2:8709925-8710057:1	GTCATATCGGTCACTGTTAAATTACAACTACCCATACACTACAAAAAGTTGGAGGCTCATCGTTCCTATTCAGGCAGATGTTATCGAGGTCCGACNNNNNNNAAATACCCTATACTTAATAACCATAAAATAAGATCAGGATACACACTACCC
E074_enh3483:chr2:8710056-8710186:1	GTCATATCGGTCACTGTTAAAACCACCCTCTAAACAAAACAAAAACCAAGTTGGAGGCTCATCGTTCCTATTCAGGCAGATGTTATCGAGGTCCGACNNNNNNNTCCCTTTTCTAACAAAACAAAATAACTTCGATCAGGATACACACTACCC
E074_enh3506:chr2:9622908-9623045:1	GTCATATCGGTCACTGTTACACCCCTTAACATATACTATTTATAACTTAAAAAGTTGGAGGCTCATCGTTCCTATTCAGGCAGATGTTATCGAGGTCCGACNNNNNNNAAAACTTTATAAACCTTAAACACCTGATCAGGATACACACTACCC
E074_enh3506:chr2:9623642-9623777:1	GTCATATCGGTCACTGTTCTAAACCTTCTCCCCTAACCCCAACCCGTTGGAGGCTCATCGTTCCTATTCAGGCAGATGTTATCGAGGTCCGACNNNNNNNCAAATATAAATCAAAACTAATAAATAATTTCTTGATCAGGATACACACTACCC
E074_enh3511:chr2:9776289-9776427:1	GTCATATCGGTCACTGTTATCTATTCCCTTTAATTATCTACATAATTCCCCTCGTTGGAGGCTCATCGTTCCTATTCAGGCAGATGTTATCGAGGTCCGACNNNNNNNTCCAATATTTACTAACCTAAAAACAGATCAGGATACACACTACCC
E074_enh3519:chr2:11239728-11239861:1	GTCATATCGGTCACTGTTAAAAACCCAATACTACTCAAAATCATACGTTGGAGGCTCATCGTTCCTATTCAGGCAGATGTTATCGAGGTCCGACNNNNNNNCTCTTACCAACCTAATACCCCTAACACTAACAGATCAGGATACACACTACCC
E074_enh3519:chr2:11239847-11239984:1	GTCATATCGGTCACTGTTATTTCTCCTAAATTTCAAACAAAAACCTTTCCAGTTGGAGGCTCATCGTTCCTATTCAGGCAGATGTTATCGAGGTCCGACNNNNNNNACAACCCTTAATATACCAAAACTAAAAGATCAGGATACACACTACCC
E074_enh3523:chr2:11661755-11661886:1	GTCATATCGGTCACTGTTACAAACCATTTCTAATTAACTACTTTATACGTTGGAGGCTCATCGTTCCTATTCAGGCAGATGTTATCGAGGTCCGACNNNNNNNATCTTATACTCCTTAACCCCAATAAAAATTGATCAGGATACACACTACCC
E074_enh3527:chr2:11706847-11706987:1	GTCATATCGGTCACTGTTACCTCCCTTAACCCTACTCTACCCCATACAAAAGTTGGAGGCTCATCGTTCCTATTCAGGCAGATGTTATCGAGGTCCGACNNNNNNNTAAATACTAAATAATAAACTTTCTACAGATCAGGATACACACTACCC
E074_enh3528:chr2:11753238-11753369:1	GTCATATCGGTCACTGTTAAATCCCTAAACCTCCTATAAAACAATTTCTTAAAGTTGGAGGCTCATCGTTCCTATTCAGGCAGATGTTATCGAGGTCCGACNNNNNNNAAAAACTAATTCTTCCAACACAAAAGATCAGGATACACACTACCC
E074_enh3533:chr2:11805926-11806061:1	GTCATATCGGTCACTGTTAAAAATCTTTCTATCTCATACTAACGTTGGAGGCTCATCGTTCCTATTCAGGCAGATGTTATCGAGGTCCGACNNNNNNNCATAAACTATAACTTTAAACTAAAACTATCCAACAGATCAGGATACACACTACCC
E074_enh3548:chr2:15258219-15258355:1	GTCATATCGGTCACTGTTTAAATTACCAAAACAAATCAATAACGTTGGAGGCTCATCGTTCCTATTCAGGCAGATGTTATCGAGGTCCGACNNNNNNNCAACTACCCCTAAAATCCCTAATTAATAACTATCAGATCAGGATACACACTACCC
E074_enh3555:chr2:15797991-15798131:1	GTCATATCGGTCACTGTTATTTTCTAACCCCAAATAATTAAATTCATTCCCCTGTTGGAGGCTCATCGTTCCTATTCAGGCAGATGTTATCGAGGTCCGACNNNNNNNCATTACTACTCTTACCACCCTTACAGATCAGGATACACACTACCC
E074_enh3555:chr2:15798127-15798264:1	GTCATATCGGTCACTGTTACTTTAATTAATTTCATTATAAAATAAAAAGTTGGAGGCTCATCGTTCCTATTCAGGCAGATGTTATCGAGGTCCGACNNNNNNNAAAAACCCTAAACATCCCAAAATCCACAACGATCAGGATACACACTACCC
E074_enh3558:chr2:15941507-15941647:1	GTCATATCGGTCACTGTTTACTCAAATTCCTAAACCTCTCCTCCTAAACATCTGTTGGAGGCTCATCGTTCCTATTCAGGCAGATGTTATCGAGGTCCGACNNNNNNNCACACAAATTTTTCTATTCTAAAAAGATCAGGATACACACTACCC
E074_enh3558:chr2:15942296-15942432:1	GTCATATCGGTCACTGTTACCTTAACTACAATAAATCTCTAAAATATATTGTTGGAGGCTCATCGTTCCTATTCAGGCAGATGTTATCGAGGTCCGACNNNNNNNAAATACTTCAATTTAATTATAATAAAAAGATCAGGATACACACTACCC
E074_enh3559:chr2:15943175-15943314:1	GTCATATCGGTCACTGTTAATATTTTCACCCAAATCATAAACACTTACCGTTGGAGGCTCATCGTTCCTATTCAGGCAGATGTTATCGAGGTCCGACNNNNNNNACTTTAACTTATTTATAAATTTAATTTTTGATCAGGATACACACTACCC
E074_enh3564:chr2:16168963-16169095:1	GTCATATCGGTCACTGTTAAATTTACCCCAAATAATCTACAACATTATACTAGTTGGAGGCTCATCGTTCCTATTCAGGCAGATGTTATCGAGGTCCGACNNNNNNNAAATAACAAAAACCCACCTTACCTCAGATCAGGATACACACTACCC
E074_enh3565:chr2:16172151-16172288:1	GTCATATCGGTCACTGTTATAATTAATTCTTTCTCAATTAATAAATTATTTTCGTTGGAGGCTCATCGTTCCTATTCAGGCAGATGTTATCGAGGTCCGACNNNNNNNTACCAACCCTTCAAAAATCTACCTAGATCAGGATACACACTACCC
E074_enh3565:chr2:16172772-16172907:1	GTCATATCGGTCACTGTTACCCCTCCCCTTTTCCTCACCTAATAATTCTTTAAGTTGGAGGCTCATCGTTCCTATTCAGGCAGATGTTATCGAGGTCCGACNNNNNNNACACTAATAAAATACACAATCCCCAGATCAGGATACACACTACCC
E074_enh3570:chr2:16212726-16212859:1	GTCATATCGGTCACTGTTACCAAAACCCTAATCTTAACTATAACCAACCACCCGTTGGAGGCTCATCGTTCCTATTCAGGCAGATGTTATCGAGGTCCGACNNNNNNNTTTTTATACCCATTTAACTAATTAAGATCAGGATACACACTACCC
E074_enh3570:chr2:16213491-16213625:1	GTCATATCGGTCACTGTTAAATATCCTTCTCTTCAATTCTAACTTTTCAAATCGTTGGAGGCTCATCGTTCCTATTCAGGCAGATGTTATCGAGGTCCGACNNNNNNNAATCACCCTAAAAACCATCAACTCAGATCAGGATACACACTACCC
E074_enh3571:chr2:16231414-16231544:1	GTCATATCGGTCACTGTTCCTTCTCTCCACCCAACCTTTTAAACCTTCAAGTTGGAGGCTCATCGTTCCTATTCAGGCAGATGTTATCGAGGTCCGACNNNNNNNAAAAATTCCAACAAACTAATACTAATAAGATCAGGATACACACTACCC
E074_enh3572:chr2:16397908-16398048:1	GTCATATCGGTCACTGTTAAACTAAACACAATTTAATTAATTCTAATCTCACGTTGGAGGCTCATCGTTCCTATTCAGGCAGATGTTATCGAGGTCCGACNNNNNNNAAATTTCTATCCCAAAACCTAACTCAGATCAGGATACACACTACCC
E074_enh3572:chr2:16398012-16398145:1	GTCATATCGGTCACTGTTAAATAAAATTCCTACTAATAAATAAATCTATACAGTTGGAGGCTCATCGTTCCTATTCAGGCAGATGTTATCGAGGTCCGACNNNNNNNATTTAAATACACTCCTACTTCTAAAAGATCAGGATACACACTACCC
E074_enh3573:chr2:16462791-16462925:1	GTCATATCGGTCACTGTTAATTCCTAAACCTAATATTTCTCTACTATAAACCAGTTGGAGGCTCATCGTTCCTATTCAGGCAGATGTTATCGAGGTCCGACNNNNNNNAATTTAACCATCCTATAAAAACTCAGATCAGGATACACACTACCC
E074_enh3580:chr2:17836506-17836646:1	GTCATATCGGTCACTGTTTCATTTTCATCATAATCACAATACCTACCATTTTGTTGGAGGCTCATCGTTCCTATTCAGGCAGATGTTATCGAGGTCCGACNNNNNNNTTAACATCAACTCATTTCTAAATATCGATCAGGATACACACTACCC
E074_enh3588:chr2:18380932-18381063:1	GTCATATCGGTCACTGTTCCACCTCTCTCTAAACTTACACAAATAATAAAAAGTTGGAGGCTCATCGTTCCTATTCAGGCAGATGTTATCGAGGTCCGACNNNNNNNAACCAAATACACCCTTTACAATAATTGATCAGGATACACACTACCC
E074_enh3604:chr2:20678755-20678893:1	GTCATATCGGTCACTGTTTAATAATACTAAAATTACTCATTCTTTCCACTCTCGTTGGAGGCTCATCGTTCCTATTCAGGCAGATGTTATCGAGGTCCGACNNNNNNNTCCTCTTTCAATTAACAAATAAAAAGATCAGGATACACACTACCC
E074_enh3605:chr2:20678963-20679103:1	GTCATATCGGTCACTGTTCAATATTATCCTTTTTCCTAATAACTTCTCTACAAGTTGGAGGCTCATCGTTCCTATTCAGGCAGATGTTATCGAGGTCCGACNNNNNNNCCTCATCTATCATATAATCACAACCGATCAGGATACACACTACCC
E074_enh3611:chr2:21400012-21400152:1	GTCATATCGGTCACTGTTACCCTACACTCAATACAATCTCTAACAAATTTTAAGTTGGAGGCTCATCGTTCCTATTCAGGCAGATGTTATCGAGGTCCGACNNNNNNNTAACAATACAAACAAAACCATAACAGATCAGGATACACACTACCC
E074_enh3623:chr2:21475374-21475507:1	GTCATATCGGTCACTGTTAACTAAAAATACCAAAAATAACCTACCTTTCCAATGTTGGAGGCTCATCGTTCCTATTCAGGCAGATGTTATCGAGGTCCGACNNNNNNNTTTCCTTTCATTTACAATAAACTTAGATCAGGATACACACTACCC
E074_enh3642:chr2:21868573-21868713:1	GTCATATCGGTCACTGTTATTACTCTTAAACTCTAAACTCACAAAAACTGTTGGAGGCTCATCGTTCCTATTCAGGCAGATGTTATCGAGGTCCGACNNNNNNNTACCAAACCAAATAAAATCCTTAAAACAAGATCAGGATACACACTACCC
E074_enh3643:chr2:22113024-22113161:1	GTCATATCGGTCACTGTTACCTATTCTCTAAACTTATCATTATTTTTCAAACCGTTGGAGGCTCATCGTTCCTATTCAGGCAGATGTTATCGAGGTCCGACNNNNNNNAACAAAACCTTCATCTCTCTACCCAGATCAGGATACACACTACCC
E074_enh3643:chr2:22113681-22113821:1	GTCATATCGGTCACTGTTAATTACCTCCATCCATTCCATCTAATATTCTCCGTTGGAGGCTCATCGTTCCTATTCAGGCAGATGTTATCGAGGTCCGACNNNNNNNTTACAACTTATTCCATCCAAACAAACAGATCAGGATACACACTACCC
E074_enh3659:chr2:23801601-23801741:1	GTCATATCGGTCACTGTTAAATTTCCATAACTACACCTTCTACCCACAAGTTGGAGGCTCATCGTTCCTATTCAGGCAGATGTTATCGAGGTCCGACNNNNNNNATACCAATACATATCTAATTAATCTATAAGATCAGGATACACACTACCC
E074_enh3659:chr2:23801717-23801857:1	GTCATATCGGTCACTGTTACCTCTATCTAATATTCTCAAACCCAAAACCCGTTGGAGGCTCATCGTTCCTATTCAGGCAGATGTTATCGAGGTCCGACNNNNNNNACTACCTCTCATCCTTTATATAACAAACGATCAGGATACACACTACCC
E074_enh3665:chr2:24442996-24443134:1	GTCATATCGGTCACTGTTACAAACCCTACCCTAAATTCACTCTCCACCTTAAAGTTGGAGGCTCATCGTTCCTATTCAGGCAGATGTTATCGAGGTCCGACNNNNNNNCAATATACAAACCCTCAAATAAAAAGATCAGGATACACACTACCC
E074_enh3688:chr2:25064493-25064628:1	GTCATATCGGTCACTGTTACCTACAATACCCAAAAACTTATAAAACTACTCAAGTTGGAGGCTCATCGTTCCTATTCAGGCAGATGTTATCGAGGTCCGACNNNNNNNAAAAACCTTCTCCTACCCTAATCCTGATCAGGATACACACTACCC
E074_enh3690:chr2:25144142-25144273:1	GTCATATCGGTCACTGTTACAAAATAATACCTAAAATTCTAAAAAGTTGGAGGCTCATCGTTCCTATTCAGGCAGATGTTATCGAGGTCCGACNNNNNNNTTAAATTACCAAACTCCTATATCTAATATTAAAGATCAGGATACACACTACCC
E074_enh3690:chr2:25146072-25146202:1	GTCATATCGGTCACTGTTAAACAAAAATAAAAATATACTATACTCTTCCTACGTTGGAGGCTCATCGTTCCTATTCAGGCAGATGTTATCGAGGTCCGACNNNNNNNCTAATCTCCTCTATAACAAAATATCAGATCAGGATACACACTACCC
E074_enh3690:chr2:25147744-25147877:1	GTCATATCGGTCACTGTTACTAACCCATCTAACCCTATATCCTCCCTTCTTTAGTTGGAGGCTCATCGTTCCTATTCAGGCAGATGTTATCGAGGTCCGACNNNNNNNAATTACCATTATCTCACAACAAACAGATCAGGATACACACTACCC
E074_enh3692:chr2:25172018-25172158:1	GTCATATCGGTCACTGTTAAAAATACAACATCCTCCCTCTTCCCCACAAAAAGTTGGAGGCTCATCGTTCCTATTCAGGCAGATGTTATCGAGGTCCGACNNNNNNNCTCCTTCTTTCATAAAAATACTCTAAGATCAGGATACACACTACCC
E074_enh3696:chr2:25277576-25277706:1	GTCATATCGGTCACTGTTATAAACACTTCCTTATCCTCTAAAAAGTTGGAGGCTCATCGTTCCTATTCAGGCAGATGTTATCGAGGTCCGACNNNNNNNTACATACAAAAATAAATATATCATATATAAACTAGATCAGGATACACACTACCC
E074_enh3696:chr2:25278521-25278657:1	GTCATATCGGTCACTGTTATATACAAACAATATTTCTTTTTCTCCAACTAAAAGTTGGAGGCTCATCGTTCCTATTCAGGCAGATGTTATCGAGGTCCGACNNNNNNNCCTATATACTTCTACTCTAAAAACAGATCAGGATACACACTACCC
E074_enh3719:chr2:25663945-25664077:1	GTCATATCGGTCACTGTTCACTAAATTAAAACTTCAAAAATATCCTTCCACGTTGGAGGCTCATCGTTCCTATTCAGGCAGATGTTATCGAGGTCCGACNNNNNNNCTAAATTTTTAAAATAAACCTAATTCAGATCAGGATACACACTACCC
E074_enh3730:chr2:25818298-25818428:1	GTCATATCGGTCACTGTTTAATTAAAATCTCAAAAACACACTCGTTGGAGGCTCATCGTTCCTATTCAGGCAGATGTTATCGAGGTCCGACNNNNNNNTTTTTAATTCCTTTACAAAACTTTCTAAATAAATTGATCAGGATACACACTACCC
E074_enh3751:chr2:26425149-26425289:1	GTCATATCGGTCACTGTTAAAAATAATCAATTAAATATCTAAATAAGTTGGAGGCTCATCGTTCCTATTCAGGCAGATGTTATCGAGGTCCGACNNNNNNNACCTTCTTTAAATACTCCTTTATATTTATCTTGATCAGGATACACACTACCC
E074_enh3754:chr2:27074157-27074297:1	GTCATATCGGTCACTGTTAAAACAAACTACAATAAATATTCACAAAATACTGTTGGAGGCTCATCGTTCCTATTCAGGCAGATGTTATCGAGGTCCGACNNNNNNNTATATAAACTTACCTTACTATAAAACTGATCAGGATACACACTACCC
E074_enh3755:chr2:27078501-27078631:1	GTCATATCGGTCACTGTTCTTTTATCTAATCCTATCCCTCCCTTTATCCTTGTTGGAGGCTCATCGTTCCTATTCAGGCAGATGTTATCGAGGTCCGACNNNNNNNTATAAATATATATCTCCCACATATTAAGATCAGGATACACACTACCC
E074_enh3759:chr2:27087739-27087869:1	GTCATATCGGTCACTGTTCCTCCAAACCACCCTCAACAATTTTTCTTTCCTAAGTTGGAGGCTCATCGTTCCTATTCAGGCAGATGTTATCGAGGTCCGACNNNNNNNCCTATTTCCACCTCTTCCTAACTCTGATCAGGATACACACTACCC
E074_enh3762:chr2:27102490-27102630:1	GTCATATCGGTCACTGTTAAAATAATAAAATCAACTCTTATTATTATGTTGGAGGCTCATCGTTCCTATTCAGGCAGATGTTATCGAGGTCCGACNNNNNNNAACATATAAACCTCCAAAACCAACTATACAAGATCAGGATACACACTACCC
E074_enh3763:chr2:27103936-27104072:1	GTCATATCGGTCACTGTTACACCATCAACACCACATCATCTCAAAAACGTTGGAGGCTCATCGTTCCTATTCAGGCAGATGTTATCGAGGTCCGACNNNNNNNAAAATAAATAAAAATAAATAAAAATAAAACGATCAGGATACACACTACCC
E074_enh3763:chr2:27104033-27104167:1	GTCATATCGGTCACTGTTAAAAATTAATCATTTTCACCCCCAAAGTTGGAGGCTCATCGTTCCTATTCAGGCAGATGTTATCGAGGTCCGACNNNNNNNACCAAAATCACTACCCTCACCTATACTCACCCTAGATCAGGATACACACTACCC
E074_enh3763:chr2:27104128-27104267:1	GTCATATCGGTCACTGTTTAAATTTCAAAACCCTATTTTAAAAAGTTGGAGGCTCATCGTTCCTATTCAGGCAGATGTTATCGAGGTCCGACNNNNNNNTAAATAAACCACTATAACCTTAATCCTAAAACTCGATCAGGATACACACTACCC
E074_enh3771:chr2:27127079-27127210:1	GTCATATCGGTCACTGTTAACCCTACCAAATAAAATCCAAAACTCTACAAGTTGGAGGCTCATCGTTCCTATTCAGGCAGATGTTATCGAGGTCCGACNNNNNNNATAAACCACATTTATAAACTTCATTCCAGATCAGGATACACACTACCC
E074_enh3771:chr2:27128389-27128529:1	GTCATATCGGTCACTGTTAAACCTACCAAAATACCTACTAACCAAACCCAAAAGTTGGAGGCTCATCGTTCCTATTCAGGCAGATGTTATCGAGGTCCGACNNNNNNNCTTCACAAAACTCTTTACAACCTACGATCAGGATACACACTACCC
E074_enh3772:chr2:27132066-27132205:1	GTCATATCGGTCACTGTTCTCTCACACACACAATTTTAAAACTAAAAATACCAGTTGGAGGCTCATCGTTCCTATTCAGGCAGATGTTATCGAGGTCCGACNNNNNNNTTTTTATTTCTTATTAACTAAAACTGATCAGGATACACACTACCC
E074_enh3773:chr2:27139387-27139523:1	GTCATATCGGTCACTGTTACAAAATTTATCAACTTATATAAATAAAAATAATAGTTGGAGGCTCATCGTTCCTATTCAGGCAGATGTTATCGAGGTCCGACNNNNNNNTAAACATAACTTAACCAAACCAAAAGATCAGGATACACACTACCC
E074_enh3774:chr2:27141243-27141378:1	GTCATATCGGTCACTGTTACATCACCATAAAATATAAACAACCCCCAAAAAGTTGGAGGCTCATCGTTCCTATTCAGGCAGATGTTATCGAGGTCCGACNNNNNNNTCACATTAAAATTATCTTCCATCTTTTGATCAGGATACACACTACCC
E074_enh3779:chr2:27155801-27155937:1	GTCATATCGGTCACTGTTACTCTTTTTCCTATTTTAATTTCCTATTCATAAACGTTGGAGGCTCATCGTTCCTATTCAGGCAGATGTTATCGAGGTCCGACNNNNNNNTCAAAACAAAATTACAAAAACTACAGATCAGGATACACACTACCC
E074_enh3779:chr2:27155923-27156062:1	GTCATATCGGTCACTGTTATTCTAATACTTATAAAATTTATAAATCAACCCTCGTTGGAGGCTCATCGTTCCTATTCAGGCAGATGTTATCGAGGTCCGACNNNNNNNACTCTAATACTAAAAACTATTCTCTGATCAGGATACACACTACCC
E074_enh3779:chr2:27156610-27156750:1	GTCATATCGGTCACTGTTCTTTCTTTAAAAACTTCCCAAACAACCCCTAGTTGGAGGCTCATCGTTCCTATTCAGGCAGATGTTATCGAGGTCCGACNNNNNNNTTTCTCCTACTACCAAACCCTCACCAACAGATCAGGATACACACTACCC
E074_enh3779:chr2:27156831-27156962:1	GTCATATCGGTCACTGTTAATAACTACTCCCACCTCCTATCTCCCTATCCTCGTTGGAGGCTCATCGTTCCTATTCAGGCAGATGTTATCGAGGTCCGACNNNNNNNAACAAATCAAAAACAAAAACATCTCAGATCAGGATACACACTACCC
E074_enh3779:chr2:27157093-27157230:1	GTCATATCGGTCACTGTTATACCCATATCCCTCTATCCTCCTTACCTAAATCAGTTGGAGGCTCATCGTTCCTATTCAGGCAGATGTTATCGAGGTCCGACNNNNNNNAAAAACAATCTAAACTACTCTTTAAGATCAGGATACACACTACCC
E074_enh3780:chr2:27159046-27159184:1	GTCATATCGGTCACTGTTAAAAATCCTAACATTCCCTCCCCTCGTTGGAGGCTCATCGTTCCTATTCAGGCAGATGTTATCGAGGTCCGACNNNNNNNCTAAAAACTAAAAACATAAATAAAACAAACACCTTGATCAGGATACACACTACCC
E074_enh3780:chr2:27159242-27159382:1	GTCATATCGGTCACTGTTAATAATCATTATATTCTATCCCATAACCTTAATAAGTTGGAGGCTCATCGTTCCTATTCAGGCAGATGTTATCGAGGTCCGACNNNNNNNAATTCTAATTACCAACCACTAAAAAGATCAGGATACACACTACCC
E074_enh3781:chr2:27161371-27161501:1	GTCATATCGGTCACTGTTATAAAACTAACTAACCATCATCTAAGTTGGAGGCTCATCGTTCCTATTCAGGCAGATGTTATCGAGGTCCGACNNNNNNNAAAAATCTCTACAAAAACCAAAACAACCTCTTTAAGATCAGGATACACACTACCC
E074_enh3783:chr2:27164841-27164977:1	GTCATATCGGTCACTGTTATTCTCATCCATCTTTCCTCCAACCTAAAATATTGTTGGAGGCTCATCGTTCCTATTCAGGCAGATGTTATCGAGGTCCGACNNNNNNNATCCCAAACCCCTCTAACCCTAAAAAGATCAGGATACACACTACCC
E074_enh3784:chr2:27166099-27166239:1	GTCATATCGGTCACTGTTACAAAACTAAATCCAAAAACAAACTCAAAATCTCTGTTGGAGGCTCATCGTTCCTATTCAGGCAGATGTTATCGAGGTCCGACNNNNNNNACCCACACTACTAACACACAAAACAGATCAGGATACACACTACCC
E074_enh3785:chr2:27167702-27167837:1	GTCATATCGGTCACTGTTAACTCACATAAACATTAATAAAAACAAAAAGTTGGAGGCTCATCGTTCCTATTCAGGCAGATGTTATCGAGGTCCGACNNNNNNNATCCAACTTCAACCTCTCTAATAAAAATCAGATCAGGATACACACTACCC
E074_enh3785:chr2:27167763-27167893:1	GTCATATCGGTCACTGTTTAAATCCCACTACCTAAATAAACCAGTTGGAGGCTCATCGTTCCTATTCAGGCAGATGTTATCGAGGTCCGACNNNNNNNAACAAAACCCCAAATAAACCATAACCTATTAAAACGATCAGGATACACACTACCC
E074_enh3785:chr2:27168329-27168467:1	GTCATATCGGTCACTGTTACCTCCAAATAACTTAAATAAAAACTATCACCACCGTTGGAGGCTCATCGTTCCTATTCAGGCAGATGTTATCGAGGTCCGACNNNNNNNATAAAATCTCTAAATTCCTTAAAAAGATCAGGATACACACTACCC
E074_enh3785:chr2:27168920-27169060:1	GTCATATCGGTCACTGTTCTAATAAAAATAACAATAACCCTCAAAATAGTTGGAGGCTCATCGTTCCTATTCAGGCAGATGTTATCGAGGTCCGACNNNNNNNACTACTAATCAACAAAAACCCTACAACTCTGATCAGGATACACACTACCC
E074_enh3790:chr2:27709110-27709247:1	GTCATATCGGTCACTGTTACCCAAACTCCTTTACCTAACTTCAAAAACTTCCTGTTGGAGGCTCATCGTTCCTATTCAGGCAGATGTTATCGAGGTCCGACNNNNNNNAATCAAATCTAATCAAAATAATTCAGATCAGGATACACACTACCC
E074_enh3806:chr2:29359100-29359237:1	GTCATATCGGTCACTGTTACTTCTTTACCAATTTTCTTTCTATTTAACCCCCTGTTGGAGGCTCATCGTTCCTATTCAGGCAGATGTTATCGAGGTCCGACNNNNNNNTCTATTTTCCCTTTCTTTATATTAAGATCAGGATACACACTACCC
E074_enh3814:chr2:30249963-30250101:1	GTCATATCGGTCACTGTTTAAAACATTTCTTTCTCTCTAAAAAGTTGGAGGCTCATCGTTCCTATTCAGGCAGATGTTATCGAGGTCCGACNNNNNNNCAAATTACTAATTTCTACTACAAAAATATTTACTAGATCAGGATACACACTACCC
E074_enh3818:chr2:31025817-31025947:1	GTCATATCGGTCACTGTTACTACCATCCCCTCAAACCTATCCTCAAACCGTTGGAGGCTCATCGTTCCTATTCAGGCAGATGTTATCGAGGTCCGACNNNNNNNAAAAACTCTAACTTTCTACAAAAACTTAAGATCAGGATACACACTACCC
E074_enh3820:chr2:31043152-31043292:1	GTCATATCGGTCACTGTTCAATAATACTTAAAAATTTTAACTTCCTCGTTGGAGGCTCATCGTTCCTATTCAGGCAGATGTTATCGAGGTCCGACNNNNNNNAAAAATAATAAAAATTAATATTAATAAACTTGATCAGGATACACACTACCC
E074_enh3821:chr2:31044577-31044707:1	GTCATATCGGTCACTGTTCTCCTCTCCTCTCCTTCAAATACAACCCTCTTCGTTGGAGGCTCATCGTTCCTATTCAGGCAGATGTTATCGAGGTCCGACNNNNNNNATTTAATCTATTTCTTACCTCCTAAATGATCAGGATACACACTACCC
E074_enh3821:chr2:31046290-31046425:1	GTCATATCGGTCACTGTTACATTTTCCATTTTCTTTTTCCTTTTCTTTCCCCAGTTGGAGGCTCATCGTTCCTATTCAGGCAGATGTTATCGAGGTCCGACNNNNNNNAATAATTAACACAAATATCTATTTTGATCAGGATACACACTACCC
E074_enh3865:chr2:33745723-33745853:1	GTCATATCGGTCACTGTTATTTTTCATATCCTAATTAACTAACGTTGGAGGCTCATCGTTCCTATTCAGGCAGATGTTATCGAGGTCCGACNNNNNNNCACTACAACAAAACTTTCCTCACAAAAACAAACCTGATCAGGATACACACTACCC
E074_enh3867:chr2:33759161-33759291:1	GTCATATCGGTCACTGTTCAATAAACTTAAAACATTCAACTTAAAAAGTTGGAGGCTCATCGTTCCTATTCAGGCAGATGTTATCGAGGTCCGACNNNNNNNTAAACACCTAAAAACTACTCAATAAATATTAGATCAGGATACACACTACCC
E074_enh3900:chr2:37129710-37129841:1	GTCATATCGGTCACTGTTATTTAAATTTCACATCTAAAATAATAGTTGGAGGCTCATCGTTCCTATTCAGGCAGATGTTATCGAGGTCCGACNNNNNNNTTTAATAAAAACTAATAATAACTAAAACACTTTCGATCAGGATACACACTACCC
E074_enh3903:chr2:39346145-39346285:1	GTCATATCGGTCACTGTTAAAAACTCATAAAACATTACCAAATGTTGGAGGCTCATCGTTCCTATTCAGGCAGATGTTATCGAGGTCCGACNNNNNNNCTTACATACTTTACTCCTTAAAAATCCCTTCAAACGATCAGGATACACACTACCC
E074_enh3909:chr2:42565476-42565606:1	GTCATATCGGTCACTGTTAAATCTATATTAATATAACCTACCATATACTACCGTTGGAGGCTCATCGTTCCTATTCAGGCAGATGTTATCGAGGTCCGACNNNNNNNTATCTAAACTAAATCAACTTCCCTTAGATCAGGATACACACTACCC
E074_enh3918:chr2:44124806-44124943:1	GTCATATCGGTCACTGTTAATACAACAACAAAATCTTTTCATTTACCATCGTTGGAGGCTCATCGTTCCTATTCAGGCAGATGTTATCGAGGTCCGACNNNNNNNACTTCATCTACTAACTTATTCTCTACCAGATCAGGATACACACTACCC
E074_enh3919:chr2:44166914-44167050:1	GTCATATCGGTCACTGTTACTCATTTCCCTACTCTTTTATTCAAAATAAAGTTGGAGGCTCATCGTTCCTATTCAGGCAGATGTTATCGAGGTCCGACNNNNNNNTAAAAACTTTATAATTTCCCTAAATACAGATCAGGATACACACTACCC
E074_enh3919:chr2:44167124-44167255:1	GTCATATCGGTCACTGTTATCTTATCACTATCCTATCCCCCTAAAACAAATAAGTTGGAGGCTCATCGTTCCTATTCAGGCAGATGTTATCGAGGTCCGACNNNNNNNTCAAACTCAACAAAATTTTCTAACAGATCAGGATACACACTACCC
E074_enh3939:chr2:44448531-44448661:1	GTCATATCGGTCACTGTTCTATATTTTCTTCATTCTCTCTCCTGTTGGAGGCTCATCGTTCCTATTCAGGCAGATGTTATCGAGGTCCGACNNNNNNNTCTCCTCTTCTATAATTCTAACATACTTTCATCTTGATCAGGATACACACTACCC
E074_enh3950:chr2:45893750-45893890:1	GTCATATCGGTCACTGTTAAATCTATTCCTAAAAATAAAACTCCTACCTTTTTGTTGGAGGCTCATCGTTCCTATTCAGGCAGATGTTATCGAGGTCCGACNNNNNNNACCATCCAAATCCCCTTCTCTTTAAGATCAGGATACACACTACCC
E074_enh3955:chr2:47220720-47220857:1	GTCATATCGGTCACTGTTACATTACAAATAATCCCTCATATTAAATCAGTTGGAGGCTCATCGTTCCTATTCAGGCAGATGTTATCGAGGTCCGACNNNNNNNTAACTTATTTAAAAATCAACTTTAATAAAAGATCAGGATACACACTACCC
E074_enh3955:chr2:47220772-47220912:1	GTCATATCGGTCACTGTTAAACCTACTACCACCCCTACTTCACAGTTGGAGGCTCATCGTTCCTATTCAGGCAGATGTTATCGAGGTCCGACNNNNNNNTAATAACAAATTTATCAACACAATTTACCCAAAAGATCAGGATACACACTACCC
E074_enh3956:chr2:47221862-47222001:1	GTCATATCGGTCACTGTTCTTACCCCAACCATTCCCTACAATACTAATACTAAGTTGGAGGCTCATCGTTCCTATTCAGGCAGATGTTATCGAGGTCCGACNNNNNNNTATAAAAATAATCCTATAAAACACTGATCAGGATACACACTACCC
E074_enh3956:chr2:47221926-47222064:1	GTCATATCGGTCACTGTTAAAAATATATCAAACAAAACTACTAAAAAGTTGGAGGCTCATCGTTCCTATTCAGGCAGATGTTATCGAGGTCCGACNNNNNNNATAAATAATAACTACTAAACTAAAATAATACGATCAGGATACACACTACCC
E074_enh3956:chr2:47222049-47222180:1	GTCATATCGGTCACTGTTAAAAACATTCCTCCCAACACCAACACTACAAAAAGTTGGAGGCTCATCGTTCCTATTCAGGCAGATGTTATCGAGGTCCGACNNNNNNNACCAACCTTCTACCCCAAAATCAACAGATCAGGATACACACTACCC
E074_enh3956:chr2:47222419-47222551:1	GTCATATCGGTCACTGTTAATAACCTATACCTAAACCCCACAACCCTTCCCGTTGGAGGCTCATCGTTCCTATTCAGGCAGATGTTATCGAGGTCCGACNNNNNNNTCAATCTCTACTTATTTAAAAACAAAAGATCAGGATACACACTACCC
E074_enh3997:chr2:48624913-48625050:1	GTCATATCGGTCACTGTTACTTTTAAATTAACTTCACACATTTTACAATACTTGTTGGAGGCTCATCGTTCCTATTCAGGCAGATGTTATCGAGGTCCGACNNNNNNNAAAACAACCTTATAATAAAACTTCAGATCAGGATACACACTACCC
E074_enh4008:chr2:49132546-49132680:1	GTCATATCGGTCACTGTTATATTATTAACTCTATATTTATCAAATTAAGTTGGAGGCTCATCGTTCCTATTCAGGCAGATGTTATCGAGGTCCGACNNNNNNNATAATTCCCAAACAAAATATCCAATTAAATGATCAGGATACACACTACCC
E074_enh4030:chr2:50818855-50818992:1	GTCATATCGGTCACTGTTCCTCCTCCCCAACACAACACAAAAACCTGTTGGAGGCTCATCGTTCCTATTCAGGCAGATGTTATCGAGGTCCGACNNNNNNNATTTTATAAAAATATAACTTAATAACCAAAAAGATCAGGATACACACTACCC
E074_enh4053:chr2:53789728-53789864:1	GTCATATCGGTCACTGTTACCCATATTTAAATAAAACCATTCTCTACCCCAAAGTTGGAGGCTCATCGTTCCTATTCAGGCAGATGTTATCGAGGTCCGACNNNNNNNAAAAATCTTTCTAAATCTATATACCGATCAGGATACACACTACCC
E074_enh4061:chr2:53967776-53967914:1	GTCATATCGGTCACTGTTATCTAATAACCAATTAAACATCAAAAACCATATCCGTTGGAGGCTCATCGTTCCTATTCAGGCAGATGTTATCGAGGTCCGACNNNNNNNAATAACTAACAATCTTAAAAATACAGATCAGGATACACACTACCC
E074_enh4082:chr2:54310292-54310424:1	GTCATATCGGTCACTGTTATTAACTTCCCAAACAAAAACCACAACAATAACGTTGGAGGCTCATCGTTCCTATTCAGGCAGATGTTATCGAGGTCCGACNNNNNNNACTAAAAACTTACATAATATATTATCAGATCAGGATACACACTACCC
E074_enh4104:chr2:54741322-54741462:1	GTCATATCGGTCACTGTTAAACAAAAACATAACACCCCTCTCACCGTTGGAGGCTCATCGTTCCTATTCAGGCAGATGTTATCGAGGTCCGACNNNNNNNAATTCACCCTTACTATAATAAAAATTAATTATTGATCAGGATACACACTACCC
E074_enh4105:chr2:54786104-54786244:1	GTCATATCGGTCACTGTTCTTCATTAAAATCACAAATAAAACCTCCAAAAACGTTGGAGGCTCATCGTTCCTATTCAGGCAGATGTTATCGAGGTCCGACNNNNNNNACAACAATTATCTAACAACCTAAAAAGATCAGGATACACACTACCC
E074_enh4105:chr2:54787006-54787136:1	GTCATATCGGTCACTGTTCCTTCCTTCCTCCTCCTCACAAAAACCACGTTGGAGGCTCATCGTTCCTATTCAGGCAGATGTTATCGAGGTCCGACNNNNNNNTATAACACAACCCAACAAATATTTAAAATCAGATCAGGATACACACTACCC
E074_enh4105:chr2:54787085-54787220:1	GTCATATCGGTCACTGTTATATCTCTTTAATTCATTTCTCTTAAACTCTTGTTGGAGGCTCATCGTTCCTATTCAGGCAGATGTTATCGAGGTCCGACNNNNNNNTTTCATTCATTAATTTATTTATCTTATAGATCAGGATACACACTACCC
E074_enh4105:chr2:54787570-54787704:1	GTCATATCGGTCACTGTTATAAACCTAAAAATACACTCCTCCCTCACACCTTGTTGGAGGCTCATCGTTCCTATTCAGGCAGATGTTATCGAGGTCCGACNNNNNNNTAAAATAAAATATCAAAAACACATAAGATCAGGATACACACTACCC
E074_enh4107:chr2:54953068-54953203:1	GTCATATCGGTCACTGTTCCTCCAACCCTTATCAACTTTTATATAAACAAACAGTTGGAGGCTCATCGTTCCTATTCAGGCAGATGTTATCGAGGTCCGACNNNNNNNCCACACAATAACCAACATCTACTAAGATCAGGATACACACTACCC
E074_enh4108:chr2:55028635-55028769:1	GTCATATCGGTCACTGTTAAAAATCAAACATAAATAAACTCCTACTTTAACAGTTGGAGGCTCATCGTTCCTATTCAGGCAGATGTTATCGAGGTCCGACNNNNNNNACAAACAAACCTAATTCAAAATCACCGATCAGGATACACACTACCC
E074_enh4116:chr2:55187335-55187472:1	GTCATATCGGTCACTGTTAAACACAACCAACTCCCCTAAAAACTAAACCAAAAGTTGGAGGCTCATCGTTCCTATTCAGGCAGATGTTATCGAGGTCCGACNNNNNNNTTAAAATAAAAATTAACAACCTAAAGATCAGGATACACACTACCC
E074_enh4117:chr2:55198886-55199017:1	GTCATATCGGTCACTGTTAATTTTAATTTTATATATATTCATAAATCCTACAGTTGGAGGCTCATCGTTCCTATTCAGGCAGATGTTATCGAGGTCCGACNNNNNNNTATCTTATACTAAACTCTTCATACTAGATCAGGATACACACTACCC
E074_enh4120:chr2:55355530-55355665:1	GTCATATCGGTCACTGTTACAATCCCAACTCACTACAACCTAAAAATAATTTCGTTGGAGGCTCATCGTTCCTATTCAGGCAGATGTTATCGAGGTCCGACNNNNNNNAACTTACTTCTAATCATAATAACCAGATCAGGATACACACTACCC
E074_enh3270:chr1:242252798-242252929:1	GTCATATCGGTCACTGTTACCAAAATAACATTCTCTATCAAAAATAACAGTTGGAGGCTCATCGTTCCTATTCAGGCAGATGTTATCGAGGTCCGACNNNNNNNTCTCTAAATCAACAATTCTCAAAATAATAGATCAGGATACACACTACCC
E074_enh3270:chr1:242253806-242253945:1	GTCATATCGGTCACTGTTAAAAATAAAACAAATACTATAAAAACAACCTCTGTTGGAGGCTCATCGTTCCTATTCAGGCAGATGTTATCGAGGTCCGACNNNNNNNAAAAACAACATCTAATCCATATAAACAGATCAGGATACACACTACCC
E074_enh3288:chr1:242613323-242613454:1	GTCATATCGGTCACTGTTCTTCAAACTAAAACTATACACCTTACACTACCTTGTTGGAGGCTCATCGTTCCTATTCAGGCAGATGTTATCGAGGTCCGACNNNNNNNATTAAATTCTTCTAAAATAAATTTTTGATCAGGATACACACTACCC
E074_enh3288:chr1:242613377-242613508:1	GTCATATCGGTCACTGTTACCTCATCCAAAACTCAAACAAAACTCTTTAAAAGTTGGAGGCTCATCGTTCCTATTCAGGCAGATGTTATCGAGGTCCGACNNNNNNNAACCATAACTTCTCAAATACTTTAAAGATCAGGATACACACTACCC
E074_enh3289:chr1:242630989-242631120:1	GTCATATCGGTCACTGTTATTCTATTTAACTTAAATTTTCCCATGTTGGAGGCTCATCGTTCCTATTCAGGCAGATGTTATCGAGGTCCGACNNNNNNNACAAATAAACTAAAACAACTTATAAACTCTCTAAGATCAGGATACACACTACCC
E074_enh3293:chr1:242786486-242786625:1	GTCATATCGGTCACTGTTAAATATATTACAACACAATACAAATATTCAAACCCGTTGGAGGCTCATCGTTCCTATTCAGGCAGATGTTATCGAGGTCCGACNNNNNNNTAAACATACCTCTTCACTTAATATTGATCAGGATACACACTACCC
E074_enh3295:chr1:242838531-242838662:1	GTCATATCGGTCACTGTTACCATCCAAAAACTACTCCATATACCCTCCTAAAGTTGGAGGCTCATCGTTCCTATTCAGGCAGATGTTATCGAGGTCCGACNNNNNNNAAACCAACCAAAAATTACCTATAAAAGATCAGGATACACACTACCC
E074_enh3308:chr1:243555755-243555889:1	GTCATATCGGTCACTGTTATAATAAAATCCATCTACAATAAAAATGTTGGAGGCTCATCGTTCCTATTCAGGCAGATGTTATCGAGGTCCGACNNNNNNNTAAAAACAACTCTATACCCTAAAAACTCTATAAGATCAGGATACACACTACCC
E074_enh3308:chr1:243555978-243556112:1	GTCATATCGGTCACTGTTAATTCAATCAACATTTATTCCTATCTATTTTTCATGTTGGAGGCTCATCGTTCCTATTCAGGCAGATGTTATCGAGGTCCGACNNNNNNNAATCCTACACTCAAACTAATTTACAGATCAGGATACACACTACCC
E074_enh3318:chr1:243650282-243650421:1	GTCATATCGGTCACTGTTCCACTCCTAAACCCCACAACAAAACAAATACTCAAGTTGGAGGCTCATCGTTCCTATTCAGGCAGATGTTATCGAGGTCCGACNNNNNNNACTCTCTCCACAAATAAACCTTCATGATCAGGATACACACTACCC
E074_enh3320:chr1:243666622-243666752:1	GTCATATCGGTCACTGTTATTTATAACTATAAAACCACTACTAACAATAAATGTTGGAGGCTCATCGTTCCTATTCAGGCAGATGTTATCGAGGTCCGACNNNNNNNAAATATATTTTAATTAAACTCTAACAGATCAGGATACACACTACCC
E074_enh3329:chr1:243867866-243867996:1	GTCATATCGGTCACTGTTATTCCTCCTTAAAACCTCACAATAACACAAACAAAGTTGGAGGCTCATCGTTCCTATTCAGGCAGATGTTATCGAGGTCCGACNNNNNNNCTAAATAACATCTCATATAAATTCAGATCAGGATACACACTACCC
E074_enh3353:chr1:244350608-244350745:1	GTCATATCGGTCACTGTTAATCAACATTATCTACTTATAAAAATTTATAAAGTTGGAGGCTCATCGTTCCTATTCAGGCAGATGTTATCGAGGTCCGACNNNNNNNATTAATTTCAAAAACTCAAATTCCTCAGATCAGGATACACACTACCC
E074_enh3353:chr1:244350772-244350911:1	GTCATATCGGTCACTGTTATATAAAATATTTCCTCTCCTCTTTCCTACAACACGTTGGAGGCTCATCGTTCCTATTCAGGCAGATGTTATCGAGGTCCGACNNNNNNNAAAAATTTAAACTTCTAAAATCAATGATCAGGATACACACTACCC
E074_enh3353:chr1:244350832-244350970:1	GTCATATCGGTCACTGTTTATCCCTATACCAAAATAAAAACAATCACCGTTGGAGGCTCATCGTTCCTATTCAGGCAGATGTTATCGAGGTCCGACNNNNNNNCTTCTCAACCCAACCACAAACCATAAATTTGATCAGGATACACACTACCC
E074_enh3355:chr1:244382101-244382231:1	GTCATATCGGTCACTGTTCTAAAAACACAAAAACTCTTTTAATAACGTTGGAGGCTCATCGTTCCTATTCAGGCAGATGTTATCGAGGTCCGACNNNNNNNAAAAATAAATTAAACACCTATCTAAAAACCCTGATCAGGATACACACTACCC
E074_enh3356:chr1:244592730-244592869:1	GTCATATCGGTCACTGTTATTATAATTTAAAACATTAAAATTCTCATGTTGGAGGCTCATCGTTCCTATTCAGGCAGATGTTATCGAGGTCCGACNNNNNNNTTTTAATATAATCAATTCTATAATAATAAAAGATCAGGATACACACTACCC
E074_enh3356:chr1:244593712-244593852:1	GTCATATCGGTCACTGTTCACAAAACAAACAACATAACAAAAAGTTGGAGGCTCATCGTTCCTATTCAGGCAGATGTTATCGAGGTCCGACNNNNNNNCTTAACACTAACCTCTTTCCAACAAACTAATATCAGATCAGGATACACACTACCC
E074_enh3361:chr1:245262047-245262185:1	GTCATATCGGTCACTGTTAAATAAACCCTTCACAAAAATAATATACCTAAAGTTGGAGGCTCATCGTTCCTATTCAGGCAGATGTTATCGAGGTCCGACNNNNNNNTACTATAATTTCTCAATATCTCTAAAAGATCAGGATACACACTACCC
E074_enh3361:chr1:245262391-245262531:1	GTCATATCGGTCACTGTTAAAAACTAAAATAACCCTTATAAAAAGTTGGAGGCTCATCGTTCCTATTCAGGCAGATGTTATCGAGGTCCGACNNNNNNNTAACTCCAATCCCTTACTAACCAATCATAATAAAGATCAGGATACACACTACCC
E074_enh3361:chr1:245262700-245262835:1	GTCATATCGGTCACTGTTCCCATTCCTAACCCAAAAACCCTACCTACTCTCGTTGGAGGCTCATCGTTCCTATTCAGGCAGATGTTATCGAGGTCCGACNNNNNNNACTAAATAACAACCAAACCCTAAAACAGATCAGGATACACACTACCC
E074_enh3361:chr1:245262763-245262903:1	GTCATATCGGTCACTGTTAAATAAACAAAACTAATAACTATACTATTAACTAGTTGGAGGCTCATCGTTCCTATTCAGGCAGATGTTATCGAGGTCCGACNNNNNNNAAATTAATAAACCTTTATTTTCAAAAGATCAGGATACACACTACCC
E074_enh3366:chr1:245752516-245752654:1	GTCATATCGGTCACTGTTACTAACAAAACCTTTATAATAAACTAGTTGGAGGCTCATCGTTCCTATTCAGGCAGATGTTATCGAGGTCCGACNNNNNNNTTCCCTTAATTTCTTAAATTCTTCCTTCCTCTCCGATCAGGATACACACTACCC
E074_enh3383:chr1:248520435-248520573:1	GTCATATCGGTCACTGTTACTACATCAACCTTCCCTCCAACCCTTTAGTTGGAGGCTCATCGTTCCTATTCAGGCAGATGTTATCGAGGTCCGACNNNNNNNTTTCAACTACATTTATAAAAATACAAAACATGATCAGGATACACACTACCC
E074_enh4125:chr2:55522784-55522924:1	GTCATATCGGTCACTGTTATTCTTTTACTAATTTTATTTTTCCTTAAATGTTGGAGGCTCATCGTTCCTATTCAGGCAGATGTTATCGAGGTCCGACNNNNNNNTCAACAACAACTAATAATAAATCAACTAAGATCAGGATACACACTACCC
E074_enh4157:chr2:56033138-56033276:1	GTCATATCGGTCACTGTTACTAAATATTTCTAATTATATATTTTAATTAAGTTGGAGGCTCATCGTTCCTATTCAGGCAGATGTTATCGAGGTCCGACNNNNNNNTAAACTAATTAAATATAAACATCCATTAGATCAGGATACACACTACCC
E074_enh4157:chr2:56033192-56033323:1	GTCATATCGGTCACTGTTATCCCCTAACTTTTCTATAAATTCTTAACTAATACGTTGGAGGCTCATCGTTCCTATTCAGGCAGATGTTATCGAGGTCCGACNNNNNNNTCTATTAAAACAATCTCTAAAACCAGATCAGGATACACACTACCC
E074_enh4194:chr2:58519984-58520124:1	GTCATATCGGTCACTGTTAAATAAAAATAATATTCCCATCACACATTTTTGTTGGAGGCTCATCGTTCCTATTCAGGCAGATGTTATCGAGGTCCGACNNNNNNNAATCATATCAAACAATATTAAATCACTAGATCAGGATACACACTACCC
E074_enh4194:chr2:58520880-58521011:1	GTCATATCGGTCACTGTTATTAATTACAATACTTTCTAAAATAATAAAAAGTTGGAGGCTCATCGTTCCTATTCAGGCAGATGTTATCGAGGTCCGACNNNNNNNTTAATAAAAATAATATCATCTTACCTTAGATCAGGATACACACTACCC
E074_enh4195:chr2:58591441-58591581:1	GTCATATCGGTCACTGTTCATTTTCTATATAAATATTAAAACTCTTCCAACCTGTTGGAGGCTCATCGTTCCTATTCAGGCAGATGTTATCGAGGTCCGACNNNNNNNTATTATATCTACAAACACTTTATCAGATCAGGATACACACTACCC
E074_enh4201:chr2:58735149-58735279:1	GTCATATCGGTCACTGTTCAACAATCTTTTCTTAATATCCAAAATTAAAATTTGTTGGAGGCTCATCGTTCCTATTCAGGCAGATGTTATCGAGGTCCGACNNNNNNNCTTATACATCACTCTACACTTTACAGATCAGGATACACACTACCC
E074_enh4207:chr2:59476545-59476685:1	GTCATATCGGTCACTGTTATATCAATTATTTATCCAAACTTACCAATAAAAGTTGGAGGCTCATCGTTCCTATTCAGGCAGATGTTATCGAGGTCCGACNNNNNNNATTATTCTTTCTCAATATTTAAAAACAGATCAGGATACACACTACCC
E074_enh4218:chr2:61441315-61441450:1	GTCATATCGGTCACTGTTCTATAACATTCTAAAACTCTACTATAAACAATCGTTGGAGGCTCATCGTTCCTATTCAGGCAGATGTTATCGAGGTCCGACNNNNNNNTTTACTTTCATTTTAATACAATATCTAGATCAGGATACACACTACCC
E074_enh4237:chr2:62650557-62650691:1	GTCATATCGGTCACTGTTAAACATAAAACTAAACATATTTAAAATCTTTACCTGTTGGAGGCTCATCGTTCCTATTCAGGCAGATGTTATCGAGGTCCGACNNNNNNNCTTTTAAAAATTCTAAAACTAAACAGATCAGGATACACACTACCC
E074_enh4238:chr2:62654561-62654692:1	GTCATATCGGTCACTGTTACCAAACTTTTCATACCAAACTAAAAAGTTGGAGGCTCATCGTTCCTATTCAGGCAGATGTTATCGAGGTCCGACNNNNNNNACAAACTTTACTTCTAAAAATTCTCCTAAAATAGATCAGGATACACACTACCC
E074_enh4256:chr2:64752529-64752669:1	GTCATATCGGTCACTGTTAACTTTAATTTTCAACTTTTCCTACAATATAAATCGTTGGAGGCTCATCGTTCCTATTCAGGCAGATGTTATCGAGGTCCGACNNNNNNNTTTTCCTTATTACTTTATACAAATTGATCAGGATACACACTACCC
E074_enh4263:chr2:64946438-64946578:1	GTCATATCGGTCACTGTTAAAAATTATTCTAACTTAATTACAACAAATTAACAGTTGGAGGCTCATCGTTCCTATTCAGGCAGATGTTATCGAGGTCCGACNNNNNNNTATCAACTATCAAAATAACTAAAAAGATCAGGATACACACTACCC
E074_enh4275:chr2:66784028-66784159:1	GTCATATCGGTCACTGTTATCATACTATTTCTTTTAAAATTACAAATGTTGGAGGCTCATCGTTCCTATTCAGGCAGATGTTATCGAGGTCCGACNNNNNNNAAAAATATAATAAATTATAACAAAAATTCCTGATCAGGATACACACTACCC
E074_enh4276:chr2:68075686-68075826:1	GTCATATCGGTCACTGTTACCCAAATCTACAATTCATATAATAAAATTACAAGTTGGAGGCTCATCGTTCCTATTCAGGCAGATGTTATCGAGGTCCGACNNNNNNNTTAAACTCAACTTCTACTAATAAACAGATCAGGATACACACTACCC
E074_enh4289:chr2:70167907-70168047:1	GTCATATCGGTCACTGTTATTTATCCTCTCTCATTCACTAATCCACCAACCGTTGGAGGCTCATCGTTCCTATTCAGGCAGATGTTATCGAGGTCCGACNNNNNNNAACATTACTTTCAAAACTTAAAATAAAGATCAGGATACACACTACCC
E074_enh4293:chr2:70377490-70377626:1	GTCATATCGGTCACTGTTTAAAACAAAACAAAATAATAATCTTTTACTACTTAGTTGGAGGCTCATCGTTCCTATTCAGGCAGATGTTATCGAGGTCCGACNNNNNNNAATAAATCCCAAATATCCTTCCCCAGATCAGGATACACACTACCC
E074_enh4325:chr2:71649689-71649822:1	GTCATATCGGTCACTGTTATTTTCCCTCCTCTATCAAATTAACCCCTAAGTTGGAGGCTCATCGTTCCTATTCAGGCAGATGTTATCGAGGTCCGACNNNNNNNTACTAATACCAATTATTAAAACTTCCTAAGATCAGGATACACACTACCC
E074_enh4327:chr2:71773912-71774046:1	GTCATATCGGTCACTGTTATACAAAACTAAAACTTATAACTCACTAAACTAAGTTGGAGGCTCATCGTTCCTATTCAGGCAGATGTTATCGAGGTCCGACNNNNNNNTAATTTCCCAACAATTTTCAATTTCTGATCAGGATACACACTACCC
E074_enh4327:chr2:71774284-71774416:1	GTCATATCGGTCACTGTTATTACACATTCCCAATACCTCCTCCTACACCTAATGTTGGAGGCTCATCGTTCCTATTCAGGCAGATGTTATCGAGGTCCGACNNNNNNNTAAAAACTTTATCTTAAATAACTTCGATCAGGATACACACTACCC
E074_enh4328:chr2:71779734-71779869:1	GTCATATCGGTCACTGTTACTCAAAATCTCTCCCTCAACAACCAACTCTTCAAGTTGGAGGCTCATCGTTCCTATTCAGGCAGATGTTATCGAGGTCCGACNNNNNNNAAACTACCCCTAATCCAAACCAACAGATCAGGATACACACTACCC
E074_enh4328:chr2:71779788-71779928:1	GTCATATCGGTCACTGTTAACCAAACACATACAAACCTAAAATAAACTTATTCGTTGGAGGCTCATCGTTCCTATTCAGGCAGATGTTATCGAGGTCCGACNNNNNNNCTAATAACTTAAAAACCTTAAACCCGATCAGGATACACACTACCC
E074_enh4332:chr2:71812947-71813084:1	GTCATATCGGTCACTGTTACACCCATCTACTTATCCCACTAAAAACCGTTGGAGGCTCATCGTTCCTATTCAGGCAGATGTTATCGAGGTCCGACNNNNNNNTAAAATCTCCTTTCTTACCCCCAAACCCTTAGATCAGGATACACACTACCC
E074_enh4335:chr2:71826722-71826861:1	GTCATATCGGTCACTGTTCTCATACTCCCTTCTCCTCCTTCCAAACCTCTAGTTGGAGGCTCATCGTTCCTATTCAGGCAGATGTTATCGAGGTCCGACNNNNNNNTTACTAACAATATCTTCCAAACCCAACGATCAGGATACACACTACCC
E074_enh4335:chr2:71827126-71827260:1	GTCATATCGGTCACTGTTACCAAAACCTATACCCTTCTCCAAACAATCCCAGTTGGAGGCTCATCGTTCCTATTCAGGCAGATGTTATCGAGGTCCGACNNNNNNNAAATCTATCACACTAAATACAAAAACAGATCAGGATACACACTACCC
E074_enh4335:chr2:71827482-71827620:1	GTCATATCGGTCACTGTTACAATACAAATTTTTACAATTCCAAGTTGGAGGCTCATCGTTCCTATTCAGGCAGATGTTATCGAGGTCCGACNNNNNNNACTATAAACAACCTATAATAACTATCACTAAATTTGATCAGGATACACACTACCC
E074_enh4335:chr2:71827791-71827931:1	GTCATATCGGTCACTGTTAAAAACTACTAACCTCTTTTAAACTCATCCAGTTGGAGGCTCATCGTTCCTATTCAGGCAGATGTTATCGAGGTCCGACNNNNNNNAATCTCTCTAAAACTCCCTAAAACCCTAAGATCAGGATACACACTACCC
E074_enh4350:chr2:72742167-72742303:1	GTCATATCGGTCACTGTTAATTACCATCTTCACTTTTCTCACATTTTTACTTTGTTGGAGGCTCATCGTTCCTATTCAGGCAGATGTTATCGAGGTCCGACNNNNNNNCTTCTCTTTTCCCTTAAAATAAAAAGATCAGGATACACACTACCC
E074_enh4378:chr2:74212765-74212895:1	GTCATATCGGTCACTGTTCCAAAACCCCCAACAACCCTCAAACCGTTGGAGGCTCATCGTTCCTATTCAGGCAGATGTTATCGAGGTCCGACNNNNNNNAAAACTCTCAACAAACTTTATTTTAAAAACTCAAGATCAGGATACACACTACCC
E074_enh4383:chr2:74285273-74285403:1	GTCATATCGGTCACTGTTAACTTCTCAATACACTTTTTATATACTTTATAGTTGGAGGCTCATCGTTCCTATTCAGGCAGATGTTATCGAGGTCCGACNNNNNNNTATATAAAATCCCTACTATCCCTCTCTTGATCAGGATACACACTACCC
E074_enh4384:chr2:74310983-74311113:1	GTCATATCGGTCACTGTTATAAAACATTCAAAACACACAAATCACCCAACCAAGTTGGAGGCTCATCGTTCCTATTCAGGCAGATGTTATCGAGGTCCGACNNNNNNNACCTAACTTCCTACAAATTAAACTAGATCAGGATACACACTACCC
E074_enh4384:chr2:74311129-74311269:1	GTCATATCGGTCACTGTTTCAAAACAAAAATTCATAACCAAAAATATATTTTAGTTGGAGGCTCATCGTTCCTATTCAGGCAGATGTTATCGAGGTCCGACNNNNNNNTAATACACTCAACCTAATCTACAAAGATCAGGATACACACTACCC
E074_enh4386:chr2:74320815-74320955:1	GTCATATCGGTCACTGTTCTATAACAAAACACAAACTTACCACGTTGGAGGCTCATCGTTCCTATTCAGGCAGATGTTATCGAGGTCCGACNNNNNNNTCTATTCAAAAATTTTCTAATAAAATTTTCTCTAAGATCAGGATACACACTACCC
E074_enh4390:chr2:74593096-74593234:1	GTCATATCGGTCACTGTTAAACCCTACCTTCTAAACAAAATAATACTCTCCAAGTTGGAGGCTCATCGTTCCTATTCAGGCAGATGTTATCGAGGTCCGACNNNNNNNAACTTCAAACCCAAACCTTCAACATGATCAGGATACACACTACCC
E074_enh4391:chr2:74597036-74597167:1	GTCATATCGGTCACTGTTATCTCCTCAACACCCAAAACAACATCCACGTTGGAGGCTCATCGTTCCTATTCAGGCAGATGTTATCGAGGTCCGACNNNNNNNACACCCTACTCAAAAACCAAAAATCACATATGATCAGGATACACACTACCC
E074_enh4391:chr2:74598710-74598850:1	GTCATATCGGTCACTGTTTCCTCACCTCTCCTAAAACAATCCCCCGTTGGAGGCTCATCGTTCCTATTCAGGCAGATGTTATCGAGGTCCGACNNNNNNNCTAATCTACCTCTACCCTTTCTAAATAACCCACGATCAGGATACACACTACCC
E074_enh4429:chr2:78500649-78500785:1	GTCATATCGGTCACTGTTAATCAAAAATACAATAAATACAATAAAATACATCAGTTGGAGGCTCATCGTTCCTATTCAGGCAGATGTTATCGAGGTCCGACNNNNNNNCAAATATCTAAATCCTATTATATCAGATCAGGATACACACTACCC
E074_enh4453:chr2:80057822-80057962:1	GTCATATCGGTCACTGTTCCAACTTTCTCCTTCCTACTACTAAACGTTGGAGGCTCATCGTTCCTATTCAGGCAGATGTTATCGAGGTCCGACNNNNNNNAAAATATCTTTAAAAACTCACAAAATAAATCTCGATCAGGATACACACTACCC
E074_enh4465:chr2:80162773-80162904:1	GTCATATCGGTCACTGTTACAATATAACACCAATTCTTCTATTTCAAAAATAGTTGGAGGCTCATCGTTCCTATTCAGGCAGATGTTATCGAGGTCCGACNNNNNNNAAATATATTATTTATTACTACCAAACGATCAGGATACACACTACCC
E074_enh4466:chr2:80163543-80163683:1	GTCATATCGGTCACTGTTCCTAACATCTTTCAACCCACCTCAATTATAAACAAGTTGGAGGCTCATCGTTCCTATTCAGGCAGATGTTATCGAGGTCCGACNNNNNNNTTTATACCTCTACTTCCTAAATATAGATCAGGATACACACTACCC
E074_enh4478:chr2:80286727-80286867:1	GTCATATCGGTCACTGTTACCCCACTCTACTCTCCATCACCACAAAGTTGGAGGCTCATCGTTCCTATTCAGGCAGATGTTATCGAGGTCCGACNNNNNNNTAATAAATCCAAATCACTAATTCCATAATAATGATCAGGATACACACTACCC
E074_enh4478:chr2:80287351-80287491:1	GTCATATCGGTCACTGTTAATAATTTCTACAAAAATATAACAATTCAATAAACGTTGGAGGCTCATCGTTCCTATTCAGGCAGATGTTATCGAGGTCCGACNNNNNNNAAAACTTAAAAATAACAAAATTACCGATCAGGATACACACTACCC
E074_enh4487:chr2:80681470-80681610:1	GTCATATCGGTCACTGTTTACTACTTCCAAAAACCTTCCATAAGTTGGAGGCTCATCGTTCCTATTCAGGCAGATGTTATCGAGGTCCGACNNNNNNNAAATAATAATATTAAATAACTAATTATCACCAACAGATCAGGATACACACTACCC
E074_enh4528:chr2:86130955-86131094:1	GTCATATCGGTCACTGTTAAACACCTAAAACCCAAATAAACTACCACTTAAAAGTTGGAGGCTCATCGTTCCTATTCAGGCAGATGTTATCGAGGTCCGACNNNNNNNTACCTACCTATATATAAACCCAATCGATCAGGATACACACTACCC
E074_enh4528:chr2:86131153-86131283:1	GTCATATCGGTCACTGTTATCCAAAAATACTAAAATACTCAAAACTCGTTGGAGGCTCATCGTTCCTATTCAGGCAGATGTTATCGAGGTCCGACNNNNNNNACCCAACCTTCCATCCTAATTCCTAACTCCAGATCAGGATACACACTACCC
E074_enh4536:chr2:86257104-86257237:1	GTCATATCGGTCACTGTTAACCTCCCAATAACTAAATCTTAAAACAAGTTGGAGGCTCATCGTTCCTATTCAGGCAGATGTTATCGAGGTCCGACNNNNNNNTCTAAATTAAATAAATTCAACAAAATACTTTGATCAGGATACACACTACCC
E074_enh4536:chr2:86257212-86257348:1	GTCATATCGGTCACTGTTAATTCCTTCTATATTTAACACAAACTCCTTCTCGTTGGAGGCTCATCGTTCCTATTCAGGCAGATGTTATCGAGGTCCGACNNNNNNNAACCTAAAAACACAAATAACTCAAAAAGATCAGGATACACACTACCC
E074_enh4536:chr2:86257785-86257922:1	GTCATATCGGTCACTGTTATACACATATCTAAACATCCAAATCATCCAAACGTTGGAGGCTCATCGTTCCTATTCAGGCAGATGTTATCGAGGTCCGACNNNNNNNAACATTAAAATTCACATCCACTCTACAGATCAGGATACACACTACCC
E074_enh4788:chr2:120395034-120395165:1	GTCATATCGGTCACTGTTCTTAACTTATAAAAACTCAATCTCACTACCAAAAAGTTGGAGGCTCATCGTTCCTATTCAGGCAGATGTTATCGAGGTCCGACNNNNNNNTAAAACAAAAACCCTATTCTTATCCGATCAGGATACACACTACCC
E074_enh4790:chr2:120473925-120474058:1	GTCATATCGGTCACTGTTACCAAAATCCTCTCTCAACAATATACCCAGTTGGAGGCTCATCGTTCCTATTCAGGCAGATGTTATCGAGGTCCGACNNNNNNNAAAAACACTACTTTCATTTCATAATTCTACAGATCAGGATACACACTACCC
E074_enh4790:chr2:120473978-120474114:1	GTCATATCGGTCACTGTTCCTTCTATTAAAAACAATAAAATAATCTTTCACTAGTTGGAGGCTCATCGTTCCTATTCAGGCAGATGTTATCGAGGTCCGACNNNNNNNTTACACCCATTTCTCCCCTAACTAAGATCAGGATACACACTACCC
E074_enh4799:chr2:121337543-121337674:1	GTCATATCGGTCACTGTTAAATAAATTAACCCTCTAAATCTCACTTTCTCCGTTGGAGGCTCATCGTTCCTATTCAGGCAGATGTTATCGAGGTCCGACNNNNNNNTTCCATAAAATCTTAATCCAACTCCCAGATCAGGATACACACTACCC
E074_enh4799:chr2:121337604-121337738:1	GTCATATCGGTCACTGTTTACATTTTCCCTCACAAACTATAAATAAAAAGTTGGAGGCTCATCGTTCCTATTCAGGCAGATGTTATCGAGGTCCGACNNNNNNNTAATCCTCCAACAATATATAAACTAAATAGATCAGGATACACACTACCC
E074_enh4807:chr2:122140075-122140215:1	GTCATATCGGTCACTGTTACAAAATTTATTCTTTTCTCTATATAATAAGTTGGAGGCTCATCGTTCCTATTCAGGCAGATGTTATCGAGGTCCGACNNNNNNNTATTATATCCTTCCCAATACATACAAATACGATCAGGATACACACTACCC
E074_enh4810:chr2:122172045-122172185:1	GTCATATCGGTCACTGTTATATTTTATCAATATATAATACATATACAAGTTGGAGGCTCATCGTTCCTATTCAGGCAGATGTTATCGAGGTCCGACNNNNNNNTACTCCAAACTAAATATACATCAACCAACTGATCAGGATACACACTACCC
E074_enh4810:chr2:122172134-122172270:1	GTCATATCGGTCACTGTTATACTCTATAACTCCTACTATTCTTCATATTACAGTTGGAGGCTCATCGTTCCTATTCAGGCAGATGTTATCGAGGTCCGACNNNNNNNTATTAAACCCCCTTCCTATAATTTTAGATCAGGATACACACTACCC
E074_enh4812:chr2:122217500-122217639:1	GTCATATCGGTCACTGTTCAAAAATATCTCCTTAAACATATAAGTTGGAGGCTCATCGTTCCTATTCAGGCAGATGTTATCGAGGTCCGACNNNNNNNACTAATACTACTAAATATAATAACTTCTTTCAACAGATCAGGATACACACTACCC
E074_enh4821:chr2:122870485-122870623:1	GTCATATCGGTCACTGTTCTTTTCTTCTTCAAAATCTCTTTCTAAATAAACTGTTGGAGGCTCATCGTTCCTATTCAGGCAGATGTTATCGAGGTCCGACNNNNNNNTTCTATATTCCTCTCTTAAAACTATTGATCAGGATACACACTACCC
E074_enh4830:chr2:125520705-125520840:1	GTCATATCGGTCACTGTTAACTCTAACTTTATTTTTATTAACCATACAAATGTTGGAGGCTCATCGTTCCTATTCAGGCAGATGTTATCGAGGTCCGACNNNNNNNCACAAATTCCACTCAAAAATCACTCCAGATCAGGATACACACTACCC
E074_enh4848:chr2:127138792-127138928:1	GTCATATCGGTCACTGTTATACATAAACACACACTAATCTCTCATTCACACCCGTTGGAGGCTCATCGTTCCTATTCAGGCAGATGTTATCGAGGTCCGACNNNNNNNTTTATCTAACATTCACTCCTATTCAGATCAGGATACACACTACCC
E074_enh4856:chr2:127876109-127876247:1	GTCATATCGGTCACTGTTACCCAAAACACAATAATAAAATAATAAATAAATGTTGGAGGCTCATCGTTCCTATTCAGGCAGATGTTATCGAGGTCCGACNNNNNNNTTCTATATCCTCTTCTATAAAATCTAAGATCAGGATACACACTACCC
E074_enh4861:chr2:127895947-127896084:1	GTCATATCGGTCACTGTTACCAACACTTAATCCTACCTAAAACAACAACTCTTGTTGGAGGCTCATCGTTCCTATTCAGGCAGATGTTATCGAGGTCCGACNNNNNNNAAACTCTACCCTATACTCAACCATAGATCAGGATACACACTACCC
E074_enh4861:chr2:127896116-127896256:1	GTCATATCGGTCACTGTTAATTACTATTTTAAACAAAACTAAATACTAACACAGTTGGAGGCTCATCGTTCCTATTCAGGCAGATGTTATCGAGGTCCGACNNNNNNNAAATCTCCTAATACCTCAACTTAAAGATCAGGATACACACTACCC
E074_enh4873:chr2:128934316-128934456:1	GTCATATCGGTCACTGTTTAAATCCATCATCCTTCTCATAAAAGTTGGAGGCTCATCGTTCCTATTCAGGCAGATGTTATCGAGGTCCGACNNNNNNNCTACTTTTACCAAACTCACCTTCACTTTAATAATTGATCAGGATACACACTACCC
E074_enh4874:chr2:128949483-128949613:1	GTCATATCGGTCACTGTTACCCCCATAACACCTTTCCCCATATCTTTCTAGTTGGAGGCTCATCGTTCCTATTCAGGCAGATGTTATCGAGGTCCGACNNNNNNNTTTATTCAAACTACATCTTCACATTAAAGATCAGGATACACACTACCC
E074_enh4883:chr2:129746384-129746524:1	GTCATATCGGTCACTGTTATATTTACCTAACTATACAATTAATTCTTCTCATAGTTGGAGGCTCATCGTTCCTATTCAGGCAGATGTTATCGAGGTCCGACNNNNNNNCTTAATACCTACTCTTACCTCTAAAGATCAGGATACACACTACCC
E074_enh4886:chr2:129998561-129998701:1	GTCATATCGGTCACTGTTTAACTAAACCTACCACCACCATAAAATAAAAAGTTGGAGGCTCATCGTTCCTATTCAGGCAGATGTTATCGAGGTCCGACNNNNNNNCCCATCTCCTATAAAATAAAACCCTTTCGATCAGGATACACACTACCC
E074_enh4888:chr2:130105125-130105265:1	GTCATATCGGTCACTGTTACTTACTTCCCCTCCATCTACTAAATCCAACTCACGTTGGAGGCTCATCGTTCCTATTCAGGCAGATGTTATCGAGGTCCGACNNNNNNNTTAATTCTATATTTAAAACTTCAAAGATCAGGATACACACTACCC
E074_enh4889:chr2:130196338-130196475:1	GTCATATCGGTCACTGTTAATCAACTTATCTACTAAATCACACAACCTATAAAGTTGGAGGCTCATCGTTCCTATTCAGGCAGATGTTATCGAGGTCCGACNNNNNNNTAACTAATAACAACATATATACCCAGATCAGGATACACACTACCC
E074_enh4925:chr2:133417595-133417728:1	GTCATATCGGTCACTGTTATTAAATATAAATATACAAAACAATTTGTTGGAGGCTCATCGTTCCTATTCAGGCAGATGTTATCGAGGTCCGACNNNNNNNTCCAATACATTTCATTTCTCACTAAACATAAACGATCAGGATACACACTACCC
E074_enh4952:chr2:133991428-133991568:1	GTCATATCGGTCACTGTTATATATAATACAATAATTTAAAATATAAACTAGTTGGAGGCTCATCGTTCCTATTCAGGCAGATGTTATCGAGGTCCGACNNNNNNNTTTTAATCTAATTATCTAACCCTTCTTTGATCAGGATACACACTACCC
E074_enh4956:chr2:134004191-134004321:1	GTCATATCGGTCACTGTTACAATACTATTTCACAAAATAAAACGTTGGAGGCTCATCGTTCCTATTCAGGCAGATGTTATCGAGGTCCGACNNNNNNNTTATTCAAATAAATTCTACAAAACTCCACTTCTAAGATCAGGATACACACTACCC
E074_enh4985:chr2:134302837-134302970:1	GTCATATCGGTCACTGTTAAACAAACAATCTTACCAAAAATAACATAAACAAAGTTGGAGGCTCATCGTTCCTATTCAGGCAGATGTTATCGAGGTCCGACNNNNNNNTTAAACAACAACTTCCTAAATCTACGATCAGGATACACACTACCC
E074_enh5006:chr2:134486129-134486267:1	GTCATATCGGTCACTGTTATTTCTACAAACCACTTCAACAAACAATAAATGTTGGAGGCTCATCGTTCCTATTCAGGCAGATGTTATCGAGGTCCGACNNNNNNNACAATATAAACACAAAACTATTCTTTCAGATCAGGATACACACTACCC
E074_enh5024:chr2:135335874-135336006:1	GTCATATCGGTCACTGTTATTCCTATCAACCAATTATATTTACAACTTATCATGTTGGAGGCTCATCGTTCCTATTCAGGCAGATGTTATCGAGGTCCGACNNNNNNNTTCTAAATATACCCCATTTCAAAAAGATCAGGATACACACTACCC
E074_enh5024:chr2:135335956-135336092:1	GTCATATCGGTCACTGTTACATTAACATACACAAAATATTCTACTCTTCCCTTGTTGGAGGCTCATCGTTCCTATTCAGGCAGATGTTATCGAGGTCCGACNNNNNNNTCTTTCCAAATAACTACATACAACAGATCAGGATACACACTACCC
E074_enh5033:chr2:136620223-136620362:1	GTCATATCGGTCACTGTTATTTACATTATTAATAACCCAAATACAACTAAAAAGTTGGAGGCTCATCGTTCCTATTCAGGCAGATGTTATCGAGGTCCGACNNNNNNNTTTCTTCTAAAAATATTTAACTTCAGATCAGGATACACACTACCC
E074_enh5043:chr2:138944848-138944978:1	GTCATATCGGTCACTGTTACTAAAATAATAACAAAAATAATAAAAAGTTGGAGGCTCATCGTTCCTATTCAGGCAGATGTTATCGAGGTCCGACNNNNNNNACTTTCTATCTTATAAAACAATCCCACTTAATGATCAGGATACACACTACCC
E074_enh5045:chr2:139228156-139228296:1	GTCATATCGGTCACTGTTATCTATACAAAAATCCTAACAAATAAAAAGTTGGAGGCTCATCGTTCCTATTCAGGCAGATGTTATCGAGGTCCGACNNNNNNNCACTTAATACCAACACAACTATAATCAAAACGATCAGGATACACACTACCC
E074_enh5064:chr2:142000171-142000311:1	GTCATATCGGTCACTGTTACTTCAAAATTCTATTACAACTTATAGTTGGAGGCTCATCGTTCCTATTCAGGCAGATGTTATCGAGGTCCGACNNNNNNNCAAATTCTCCTAAACCCCTAAAACTCTACTAATTGATCAGGATACACACTACCC
E074_enh5095:chr2:142699698-142699837:1	GTCATATCGGTCACTGTTAATTTTAACCCAAATAAACTAATTATTTAAATAATGTTGGAGGCTCATCGTTCCTATTCAGGCAGATGTTATCGAGGTCCGACNNNNNNNATTTACTTCATTAAACAAAACAATAGATCAGGATACACACTACCC
E074_enh5103:chr2:142821349-142821489:1	GTCATATCGGTCACTGTTCCTTAAAATTTTAACAATATTTCTCTAATTTTAAAGTTGGAGGCTCATCGTTCCTATTCAGGCAGATGTTATCGAGGTCCGACNNNNNNNACCCTAAAATCCATAATCATTTATAGATCAGGATACACACTACCC
E074_enh5134:chr2:145156859-145156990:1	GTCATATCGGTCACTGTTAAACCCTCCTCTTATCATCTATACTTTCTAAAAGTTGGAGGCTCATCGTTCCTATTCAGGCAGATGTTATCGAGGTCCGACNNNNNNNTCCATTTTCATACCAATTCTATAAAAAGATCAGGATACACACTACCC
E074_enh5138:chr2:145178348-145178479:1	GTCATATCGGTCACTGTTCCATACTATCCCTTCAAACCCTAATCCCCCAGTTGGAGGCTCATCGTTCCTATTCAGGCAGATGTTATCGAGGTCCGACNNNNNNNTTCTTAAAATCCTAAATTACCCCTTAACAGATCAGGATACACACTACCC
E074_enh5152:chr2:145733745-145733883:1	GTCATATCGGTCACTGTTATCTATATTAAAACTAAACAAATTTTCTAATATTGTTGGAGGCTCATCGTTCCTATTCAGGCAGATGTTATCGAGGTCCGACNNNNNNNAAACATCACATTAATAATTTAAATAAGATCAGGATACACACTACCC
E074_enh5161:chr2:147839468-147839608:1	GTCATATCGGTCACTGTTAAACAACTACCTTTATCTCAAAACTATACAAACAAGTTGGAGGCTCATCGTTCCTATTCAGGCAGATGTTATCGAGGTCCGACNNNNNNNTACTAACTATTCCTTTTCTTTATTTGATCAGGATACACACTACCC
E074_enh5172:chr2:149642981-149643111:1	GTCATATCGGTCACTGTTCCAATACATACCCATCCTTAATATAAACTAAAGTTGGAGGCTCATCGTTCCTATTCAGGCAGATGTTATCGAGGTCCGACNNNNNNNTACTACTACTTCACCTTACCTTAACTTAGATCAGGATACACACTACCC
E074_enh5172:chr2:149643143-149643283:1	GTCATATCGGTCACTGTTTTCAATTCACATCAAAAATAAATATACACTAGTTGGAGGCTCATCGTTCCTATTCAGGCAGATGTTATCGAGGTCCGACNNNNNNNCACTTTTCCTCCAACTCCATCTCCCTTCAGATCAGGATACACACTACCC
E074_enh5178:chr2:149665347-149665487:1	GTCATATCGGTCACTGTTCTTCTCCCTACCCCTCACCTTCCTTCAAAAGTTGGAGGCTCATCGTTCCTATTCAGGCAGATGTTATCGAGGTCCGACNNNNNNNAACTCTAACATAAATCTCCAAATAACCCCAGATCAGGATACACACTACCC
E074_enh5194:chr2:149838030-149838169:1	GTCATATCGGTCACTGTTCTTATCCTCCACTTCCTATAATTTCTAATCATAAGTTGGAGGCTCATCGTTCCTATTCAGGCAGATGTTATCGAGGTCCGACNNNNNNNTCTAACACTAAATAACTATTCAACCAGATCAGGATACACACTACCC
E074_enh5195:chr2:149838951-149839087:1	GTCATATCGGTCACTGTTCAACTTCCCAAAATAAAAACTACTACCTCTGTTGGAGGCTCATCGTTCCTATTCAGGCAGATGTTATCGAGGTCCGACNNNNNNNCAATAACCTAATATCCTAAACTTATACCCAGATCAGGATACACACTACCC
E074_enh5197:chr2:149847552-149847692:1	GTCATATCGGTCACTGTTACCAACTACTCATCTCCCAAATAAACCCTTCCCGTTGGAGGCTCATCGTTCCTATTCAGGCAGATGTTATCGAGGTCCGACNNNNNNNAACAAATATAAATAAAATCATTAAAAAGATCAGGATACACACTACCC
E074_enh5207:chr2:152732856-152732987:1	GTCATATCGGTCACTGTTAATACTTTTCTATATACAAAATATTTCTAAGTTGGAGGCTCATCGTTCCTATTCAGGCAGATGTTATCGAGGTCCGACNNNNNNNTAACTTCATTCCAAATCCACTCAAATTAAAGATCAGGATACACACTACCC
E074_enh5211:chr2:152831763-152831903:1	GTCATATCGGTCACTGTTAAACAAACCTCCTTTCCTAAATCCAAAACCAACCAGTTGGAGGCTCATCGTTCCTATTCAGGCAGATGTTATCGAGGTCCGACNNNNNNNTATTAATACCACTCCCAAAATATACGATCAGGATACACACTACCC
E074_enh5234:chr2:153246094-153246226:1	GTCATATCGGTCACTGTTATATTACTAACCATAACTCAACAACAGTTGGAGGCTCATCGTTCCTATTCAGGCAGATGTTATCGAGGTCCGACNNNNNNNAAATTCTTATATACCTTTTAAAAATAAAAACTAAGATCAGGATACACACTACCC
E074_enh5240:chr2:153280720-153280860:1	GTCATATCGGTCACTGTTAAATTTTTATACCCTAAAAACAAAAGTTGGAGGCTCATCGTTCCTATTCAGGCAGATGTTATCGAGGTCCGACNNNNNNNAAAAACACAAACAACAAATCAATCAATTAATAAATGATCAGGATACACACTACCC
E074_enh5255:chr2:153371668-153371800:1	GTCATATCGGTCACTGTTCATTAATACCTTATCAAAACCTAAATTTACCATGTTGGAGGCTCATCGTTCCTATTCAGGCAGATGTTATCGAGGTCCGACNNNNNNNTAATACCATTCTTTACCATCCTCCCCAGATCAGGATACACACTACCC
E074_enh5271:chr2:153432432-153432572:1	GTCATATCGGTCACTGTTAAATCAACCTACATCTCAATTACCCAAAAAGTTGGAGGCTCATCGTTCCTATTCAGGCAGATGTTATCGAGGTCCGACNNNNNNNATTTAAATTCCACTTTTCTAAATAAAACCCGATCAGGATACACACTACCC
E074_enh5287:chr2:153477730-153477862:1	GTCATATCGGTCACTGTTACCCCAAATAAAATACCACAACAAACACATCTCACGTTGGAGGCTCATCGTTCCTATTCAGGCAGATGTTATCGAGGTCCGACNNNNNNNTCACACAAAACATAACCCCTTAAAAGATCAGGATACACACTACCC
E074_enh5292:chr2:153493860-153493990:1	GTCATATCGGTCACTGTTACAAAACCTCCTACCACTTCTACACACAAACATACGTTGGAGGCTCATCGTTCCTATTCAGGCAGATGTTATCGAGGTCCGACNNNNNNNAATACAAAACAACAACCACAAAACAGATCAGGATACACACTACCC
E074_enh5321:chr2:155669675-155669812:1	GTCATATCGGTCACTGTTACCCTACTAACTACTAAATTATAAATAAAACTCTTGTTGGAGGCTCATCGTTCCTATTCAGGCAGATGTTATCGAGGTCCGACNNNNNNNTTATAAATAAAAATTCTTATCAACAGATCAGGATACACACTACCC
E074_enh5337:chr2:157915440-157915575:1	GTCATATCGGTCACTGTTATAAAACTCCAAATAATACTTATTTATTTATTTTTGTTGGAGGCTCATCGTTCCTATTCAGGCAGATGTTATCGAGGTCCGACNNNNNNNTTTTCTACAACACTCCCTAACCTTAGATCAGGATACACACTACCC
E074_enh5338:chr2:158159519-158159659:1	GTCATATCGGTCACTGTTATTATCTATCTAAAATAATAATCTACTTAGTTGGAGGCTCATCGTTCCTATTCAGGCAGATGTTATCGAGGTCCGACNNNNNNNTAATAAAATTATTAACTTCAAATATTATTAAGATCAGGATACACACTACCC
E074_enh5338:chr2:158159569-158159709:1	GTCATATCGGTCACTGTTATTAAACTACTAACAAACAATCTATAACTCGTTGGAGGCTCATCGTTCCTATTCAGGCAGATGTTATCGAGGTCCGACNNNNNNNTAAACTCCACAACTTCTTTTTATTACTTACGATCAGGATACACACTACCC
E074_enh5344:chr2:158454346-158454484:1	GTCATATCGGTCACTGTTAAAAACCACTATTTCCAAATAAAAAGTTGGAGGCTCATCGTTCCTATTCAGGCAGATGTTATCGAGGTCCGACNNNNNNNATTAAAAACTTAATTATCAATTTCTCATTTCTTCTGATCAGGATACACACTACCC
E074_enh5356:chr2:159330652-159330790:1	GTCATATCGGTCACTGTTATTAAAACTTATTAATAACTATAAAAATAAAAAGTTGGAGGCTCATCGTTCCTATTCAGGCAGATGTTATCGAGGTCCGACNNNNNNNCCAAAATATCATTACTAATTACAAAAAGATCAGGATACACACTACCC
E074_enh5361:chr2:159370396-159370529:1	GTCATATCGGTCACTGTTACATTTATCACACTATTTTTACTCCTTTATTCCTAGTTGGAGGCTCATCGTTCCTATTCAGGCAGATGTTATCGAGGTCCGACNNNNNNNTTTTAAACTATTAACATTCTCTAAAGATCAGGATACACACTACCC
E074_enh5390:chr2:160074658-160074797:1	GTCATATCGGTCACTGTTAAAAATTCCCTACTCCCTTAAATAAACCACAACAAGTTGGAGGCTCATCGTTCCTATTCAGGCAGATGTTATCGAGGTCCGACNNNNNNNAAAAACCAACAAACATCAACAAAAAGATCAGGATACACACTACCC
E074_enh5406:chr2:163154872-163155011:1	GTCATATCGGTCACTGTTCCTACTATAATACAAAACCACTTTTGTTGGAGGCTCATCGTTCCTATTCAGGCAGATGTTATCGAGGTCCGACNNNNNNNTAACTACAAAAATAAAACTAAAATACATCACAAAAGATCAGGATACACACTACCC
E074_enh5408:chr2:163694689-163694827:1	GTCATATCGGTCACTGTTAATTTCACAACCTCTTAAATTAACAAAACCTAGTTGGAGGCTCATCGTTCCTATTCAGGCAGATGTTATCGAGGTCCGACNNNNNNNTTCCCTTTAAAATAATAAAATAATAAAAGATCAGGATACACACTACCC
E074_enh5415:chr2:164508550-164508690:1	GTCATATCGGTCACTGTTTTTAAACTTCCTAACTAAAAATATAACAACAATAAGTTGGAGGCTCATCGTTCCTATTCAGGCAGATGTTATCGAGGTCCGACNNNNNNNATTTATAACAAAATTATTTACTACAGATCAGGATACACACTACCC
E074_enh5440:chr2:165352149-165352289:1	GTCATATCGGTCACTGTTCTTTTCCCATTCCCAAATAAATCACCACTACGTTGGAGGCTCATCGTTCCTATTCAGGCAGATGTTATCGAGGTCCGACNNNNNNNATAAATCCAATATAAATCTCACTATACCTGATCAGGATACACACTACCC
E074_enh5442:chr2:165873665-165873795:1	GTCATATCGGTCACTGTTAATAAACAAATCAATAAACTAAAATTATTTAAAAAGTTGGAGGCTCATCGTTCCTATTCAGGCAGATGTTATCGAGGTCCGACNNNNNNNTAATTACTAAACAAATCTATTATCAGATCAGGATACACACTACCC
E074_enh5442:chr2:165873762-165873902:1	GTCATATCGGTCACTGTTACACATTTTAATTAAATACAATTTAAATAAGTTGGAGGCTCATCGTTCCTATTCAGGCAGATGTTATCGAGGTCCGACNNNNNNNTACAAAAATTATATCTAATTTACCCAAAATGATCAGGATACACACTACCC
E074_enh5455:chr2:166505516-166505656:1	GTCATATCGGTCACTGTTAAAAACCAACTCTCCTCCCAATCTCTCTTAACAAAGTTGGAGGCTCATCGTTCCTATTCAGGCAGATGTTATCGAGGTCCGACNNNNNNNTTTAAACAACAAAAACAAAATAACAGATCAGGATACACACTACCC
E074_enh5471:chr2:168908585-168908724:1	GTCATATCGGTCACTGTTACATTTAAAAATATAAATATACTATATTTGTTGGAGGCTCATCGTTCCTATTCAGGCAGATGTTATCGAGGTCCGACNNNNNNNAAAAACTACAAAACAAATTCTCTATCAAAAAGATCAGGATACACACTACCC
E074_enh5471:chr2:168911064-168911203:1	GTCATATCGGTCACTGTTATATTCTCTTTTAATTATTTTCTTTAGTTGGAGGCTCATCGTTCCTATTCAGGCAGATGTTATCGAGGTCCGACNNNNNNNAAAATCAATATCATACTATAATCTTTAATAAAAAGATCAGGATACACACTACCC
E074_enh5481:chr2:168974570-168974705:1	GTCATATCGGTCACTGTTACTCCCTCTAATCCTAATATACCATTTCTTTCCTTGTTGGAGGCTCATCGTTCCTATTCAGGCAGATGTTATCGAGGTCCGACNNNNNNNCTAACTTTTCTAAAACTAAAATAACGATCAGGATACACACTACCC
E074_enh5500:chr2:170189775-170189909:1	GTCATATCGGTCACTGTTATTTTAAACTTTCTACTTATAAAATCATTTCCGTTGGAGGCTCATCGTTCCTATTCAGGCAGATGTTATCGAGGTCCGACNNNNNNNATCTTAATTTCACACATATATTCTAACAGATCAGGATACACACTACCC
E074_enh5504:chr2:170201741-170201876:1	GTCATATCGGTCACTGTTATATCATTTTAAATTACTTCAAAAATAAACAAAAGTTGGAGGCTCATCGTTCCTATTCAGGCAGATGTTATCGAGGTCCGACNNNNNNNAAAAATTTCTTAAATATATTTTCTTTGATCAGGATACACACTACCC
E074_enh5524:chr2:171817458-171817596:1	GTCATATCGGTCACTGTTCACTTATTTAACACTCATTTTCATTTATCTAACATGTTGGAGGCTCATCGTTCCTATTCAGGCAGATGTTATCGAGGTCCGACNNNNNNNTAACAATCCTTTAAAATCTAACACAGATCAGGATACACACTACCC
E074_enh5536:chr2:172967960-172968099:1	GTCATATCGGTCACTGTTACACTTAACATAATCAATTAATTTAATTATCGTTGGAGGCTCATCGTTCCTATTCAGGCAGATGTTATCGAGGTCCGACNNNNNNNTAAAATCCCCTCTCCCATTCTATAAACAAGATCAGGATACACACTACCC
E074_enh5634:chr2:183989940-183990078:1	GTCATATCGGTCACTGTTAATAAATAATAAAAATAAATCTTTAAAAAGTTGGAGGCTCATCGTTCCTATTCAGGCAGATGTTATCGAGGTCCGACNNNNNNNTAACCTAACTTTTCAAATAAATCTCTATAACGATCAGGATACACACTACCC
E074_enh5652:chr2:187570484-187570622:1	GTCATATCGGTCACTGTTAAATTAATTATATAACTATCATACTTACTAATTTTGTTGGAGGCTCATCGTTCCTATTCAGGCAGATGTTATCGAGGTCCGACNNNNNNNCTAAATATAAATCAATTTCAAATCAGATCAGGATACACACTACCC
E074_enh5675:chr2:191043308-191043446:1	GTCATATCGGTCACTGTTAACCCAAATCAAATCTAACAAAAATAACTAAGTTGGAGGCTCATCGTTCCTATTCAGGCAGATGTTATCGAGGTCCGACNNNNNNNTTAAAAATTTCTTTCACTCAATTTAAAAAGATCAGGATACACACTACCC
E074_enh5689:chr2:191232959-191233092:1	GTCATATCGGTCACTGTTCCATCATTATCTCTTTCTTCCTTCTAACTTAAAAAGTTGGAGGCTCATCGTTCCTATTCAGGCAGATGTTATCGAGGTCCGACNNNNNNNTTTAAACTCTTTAAATCTTTTACCAGATCAGGATACACACTACCC
E074_enh5690:chr2:191235637-191235777:1	GTCATATCGGTCACTGTTATATTTAAAACAACTAAAACTAATTATAAAAACCTGTTGGAGGCTCATCGTTCCTATTCAGGCAGATGTTATCGAGGTCCGACNNNNNNNAACATACATTCACTACAACTCACCAGATCAGGATACACACTACCC
E074_enh5701:chr2:191349193-191349333:1	GTCATATCGGTCACTGTTATTAACAAAAACTTCAAATTATTAAAATTACTGTTGGAGGCTCATCGTTCCTATTCAGGCAGATGTTATCGAGGTCCGACNNNNNNNCTTTTATCCCCTCTACTTTACAAAAATAGATCAGGATACACACTACCC
E074_enh5760:chr2:193021375-193021505:1	GTCATATCGGTCACTGTTATATCTACAAACTAAAATACTATTTAGTTGGAGGCTCATCGTTCCTATTCAGGCAGATGTTATCGAGGTCCGACNNNNNNNATATATCACCAATAACAAATTTTACATATACCAAGATCAGGATACACACTACCC
E074_enh5792:chr2:197349511-197349646:1	GTCATATCGGTCACTGTTATATAAAATAAATAAAATATAAACTTACCACTCCCGTTGGAGGCTCATCGTTCCTATTCAGGCAGATGTTATCGAGGTCCGACNNNNNNNTCTAACAATTTCATCTTACTACCTAGATCAGGATACACACTACCC
E074_enh5794:chr2:197367376-197367513:1	GTCATATCGGTCACTGTTACTCTTCCCAATACCACCAAACAATAAAAAGTTGGAGGCTCATCGTTCCTATTCAGGCAGATGTTATCGAGGTCCGACNNNNNNNTCCCTCCCTTCTACTACTCCTCAAATCCCAGATCAGGATACACACTACCC
E074_enh5813:chr2:197948078-197948209:1	GTCATATCGGTCACTGTTACTCATACTTCCTCTAAAAACAAAATTAAAAAGTTGGAGGCTCATCGTTCCTATTCAGGCAGATGTTATCGAGGTCCGACNNNNNNNTCAAAACCCCTTTACACTATACAACTACGATCAGGATACACACTACCC
E074_enh5818:chr2:197970433-197970563:1	GTCATATCGGTCACTGTTAATTCAAATCATAATTAACTATCTATTAAATCCCTGTTGGAGGCTCATCGTTCCTATTCAGGCAGATGTTATCGAGGTCCGACNNNNNNNACAACTAAAACTTTCAAACAAACCAGATCAGGATACACACTACCC
E074_enh5818:chr2:197970527-197970662:1	GTCATATCGGTCACTGTTAATCCACATCCTTCCCAACCAAAAATCACCAAATCGTTGGAGGCTCATCGTTCCTATTCAGGCAGATGTTATCGAGGTCCGACNNNNNNNATCCCCACAAATACCTCAAAACAATGATCAGGATACACACTACCC
E074_enh5823:chr2:198424860-198425000:1	GTCATATCGGTCACTGTTACTATTAAAATAAATTATAAAATCTAACTAAAATAGTTGGAGGCTCATCGTTCCTATTCAGGCAGATGTTATCGAGGTCCGACNNNNNNNACTATTTAATATACCATATACTACTGATCAGGATACACACTACCC
E074_enh5823:chr2:198424952-198425084:1	GTCATATCGGTCACTGTTACTATAATTTTAATTAATTATAAAACAAGTTGGAGGCTCATCGTTCCTATTCAGGCAGATGTTATCGAGGTCCGACNNNNNNNTAATCATTATCTAAATTATAAAAATAAATTAAGATCAGGATACACACTACCC
E074_enh5827:chr2:198463173-198463311:1	GTCATATCGGTCACTGTTACCTAATTCTTTCATATAATTCTCCACCTAAATCAGTTGGAGGCTCATCGTTCCTATTCAGGCAGATGTTATCGAGGTCCGACNNNNNNNCAAACATCAAATCTTAATACATTCAGATCAGGATACACACTACCC
E074_enh5827:chr2:198463230-198463364:1	GTCATATCGGTCACTGTTATACATTCCAAACATTAAAATACCTATTAGTTGGAGGCTCATCGTTCCTATTCAGGCAGATGTTATCGAGGTCCGACNNNNNNNAAAATCAAAATAAAATTATTCTTCTTAAAAAGATCAGGATACACACTACCC
E074_enh5848:chr2:198766243-198766382:1	GTCATATCGGTCACTGTTATACCTCTACTCATAATATATTATCATCCTACTTCGTTGGAGGCTCATCGTTCCTATTCAGGCAGATGTTATCGAGGTCCGACNNNNNNNACTTCAAATTACTCTAAATCTTTATGATCAGGATACACACTACCC
E074_enh5874:chr2:198945257-198945397:1	GTCATATCGGTCACTGTTATAATCTTAACTATAATCATCAACAAACAAAATAAGTTGGAGGCTCATCGTTCCTATTCAGGCAGATGTTATCGAGGTCCGACNNNNNNNTAAAACACCATTTCCATCTCCCCTCGATCAGGATACACACTACCC
E074_enh6669:chr3:141229-141369:1	GTCATATCGGTCACTGTTAAATCTAAACTACCCATACAAACAATAACCATACCGTTGGAGGCTCATCGTTCCTATTCAGGCAGATGTTATCGAGGTCCGACNNNNNNNAATCATCTCTCAACTAATAAATACAGATCAGGATACACACTACCC
E074_enh6673:chr3:320580-320715:1	GTCATATCGGTCACTGTTCTTCCACAATATAACTCACAATAATATCATTTCTTGTTGGAGGCTCATCGTTCCTATTCAGGCAGATGTTATCGAGGTCCGACNNNNNNNATTATTTTTCTATAAATCCCTTTTTGATCAGGATACACACTACCC
E074_enh6697:chr3:6962982-6963121:1	GTCATATCGGTCACTGTTATCATTAACTATCACCTACCCCCATCTCTCCTCTGTTGGAGGCTCATCGTTCCTATTCAGGCAGATGTTATCGAGGTCCGACNNNNNNNTTTCAAATAAATAAAAACTATTAACTGATCAGGATACACACTACCC
E074_enh6748:chr3:9276263-9276397:1	GTCATATCGGTCACTGTTACAAACTACATCTACCAAAAACAAACAAACAATCCGTTGGAGGCTCATCGTTCCTATTCAGGCAGATGTTATCGAGGTCCGACNNNNNNNAAAACTATCTCATCCTACCAAACTTGATCAGGATACACACTACCC
E074_enh6748:chr3:9276720-9276859:1	GTCATATCGGTCACTGTTACTAAACTAACTCATCAAAAACTTCCCTCACTACCGTTGGAGGCTCATCGTTCCTATTCAGGCAGATGTTATCGAGGTCCGACNNNNNNNTAACCTAAAAATAAACAATTTATCAGATCAGGATACACACTACCC
E074_enh6749:chr3:9280074-9280214:1	GTCATATCGGTCACTGTTAAATACCAAAAATTAACTCTTTTTCTACATTATGTTGGAGGCTCATCGTTCCTATTCAGGCAGATGTTATCGAGGTCCGACNNNNNNNTACTTTACTAATTTACTCTCCACTTTAGATCAGGATACACACTACCC
E074_enh6750:chr3:9282468-9282598:1	GTCATATCGGTCACTGTTACCCAATCCACCACCAACCTAAAAATACGTTGGAGGCTCATCGTTCCTATTCAGGCAGATGTTATCGAGGTCCGACNNNNNNNACACTCCTACTAATCCAACCTCTCCTAATTTAGATCAGGATACACACTACCC
E074_enh5899:chr2:199029839-199029978:1	GTCATATCGGTCACTGTTAAAATTTACCCACCCAATAACTCTAACACGTTGGAGGCTCATCGTTCCTATTCAGGCAGATGTTATCGAGGTCCGACNNNNNNNAAAACAACTAATTAAAATAAATTCTACAACAGATCAGGATACACACTACCC
E074_enh5918:chr2:200635904-200636038:1	GTCATATCGGTCACTGTTTCAATTACTAATTTTTACATTCATAGTTGGAGGCTCATCGTTCCTATTCAGGCAGATGTTATCGAGGTCCGACNNNNNNNAAAAATATAACACTAAATAATATCTAATATAAAAAGATCAGGATACACACTACCC
E074_enh5921:chr2:200695317-200695447:1	GTCATATCGGTCACTGTTAATCACAACTTCACACTTCAAAACAAAACATATAAGTTGGAGGCTCATCGTTCCTATTCAGGCAGATGTTATCGAGGTCCGACNNNNNNNAAAATTTCTTCAAATTCTAACCATAGATCAGGATACACACTACCC
E074_enh5934:chr2:201337069-201337203:1	GTCATATCGGTCACTGTTTATTCTAAAAACTTAAAAATAAAATAATATTAAGTTGGAGGCTCATCGTTCCTATTCAGGCAGATGTTATCGAGGTCCGACNNNNNNNAAAATTCCCTCTCTAACCCTATCTACAGATCAGGATACACACTACCC
E074_enh5949:chr2:202098696-202098831:1	GTCATATCGGTCACTGTTACCTCTCTAACTAAACCCTCCTTCTACTAATATCTGTTGGAGGCTCATCGTTCCTATTCAGGCAGATGTTATCGAGGTCCGACNNNNNNNCTCTAAAAATCCCAAACTTACCTCAGATCAGGATACACACTACCC
E074_enh5949:chr2:202098745-202098885:1	GTCATATCGGTCACTGTTACTATTACTATTCCCTATCTAAACACCAATAAACGTTGGAGGCTCATCGTTCCTATTCAGGCAGATGTTATCGAGGTCCGACNNNNNNNCATCTCTCCTTCCTTCCAAAAACAACGATCAGGATACACACTACCC
E074_enh5966:chr2:205193174-205193312:1	GTCATATCGGTCACTGTTCAATACAACTACAATCAAACCTCAACTCCAACGTTGGAGGCTCATCGTTCCTATTCAGGCAGATGTTATCGAGGTCCGACNNNNNNNAAAAATCCCCTTACCACTTACACTTCCAGATCAGGATACACACTACCC
E074_enh5977:chr2:205587299-205587438:1	GTCATATCGGTCACTGTTATAAATACTTAAAATTCACAAATTATAAAATTTACGTTGGAGGCTCATCGTTCCTATTCAGGCAGATGTTATCGAGGTCCGACNNNNNNNATCTTATCTATACATTTCTTAACTAGATCAGGATACACACTACCC
E074_enh5995:chr2:207928715-207928849:1	GTCATATCGGTCACTGTTATAATAATACTTCTAATACTATAATAATAAAAGTTGGAGGCTCATCGTTCCTATTCAGGCAGATGTTATCGAGGTCCGACNNNNNNNAAAAATAACACTCAATAAAAATTAAAAAGATCAGGATACACACTACCC
E074_enh5996:chr2:207929542-207929680:1	GTCATATCGGTCACTGTTATCTCCATTTATAACACTTAACCTCTCTCTTTCCCGTTGGAGGCTCATCGTTCCTATTCAGGCAGATGTTATCGAGGTCCGACNNNNNNNTTTACTAACAAAAATTCTCATCATTGATCAGGATACACACTACCC
E074_enh6002:chr2:207965293-207965424:1	GTCATATCGGTCACTGTTAAAAACTATACCCTTATCTAAATTTTCACTGTTGGAGGCTCATCGTTCCTATTCAGGCAGATGTTATCGAGGTCCGACNNNNNNNTCACCCATCACTTCTTACATAACCCTCTAAGATCAGGATACACACTACCC
E074_enh6006:chr2:207978695-207978825:1	GTCATATCGGTCACTGTTATTATTTAATATCTCAAAACTTACAAGTTGGAGGCTCATCGTTCCTATTCAGGCAGATGTTATCGAGGTCCGACNNNNNNNTTCACCCTATTTAAAAATATAATATATAACAAAAGATCAGGATACACACTACCC
E074_enh6009:chr2:207983752-207983887:1	GTCATATCGGTCACTGTTAAAAACATAACTTCTTCACATCTCCCTTCACTACGTTGGAGGCTCATCGTTCCTATTCAGGCAGATGTTATCGAGGTCCGACNNNNNNNATATAAAATACTAAACAAATTACACAGATCAGGATACACACTACCC
E074_enh6012:chr2:208335711-208335850:1	GTCATATCGGTCACTGTTATTAATTCTAATAAATTATTCATACATAATGTTGGAGGCTCATCGTTCCTATTCAGGCAGATGTTATCGAGGTCCGACNNNNNNNCTAATTTTCTTATCACATTAAAAATATTTAGATCAGGATACACACTACCC
E074_enh6044:chr2:211456226-211456361:1	GTCATATCGGTCACTGTTAAAAACTACAATAATTTTAAAACCCGTTGGAGGCTCATCGTTCCTATTCAGGCAGATGTTATCGAGGTCCGACNNNNNNNTCCCAATAATTTTCCCAACAAAAATCAATTCAAAAGATCAGGATACACACTACCC
E074_enh6050:chr2:211528841-211528981:1	GTCATATCGGTCACTGTTCCCCTTTCTAAAAATCCAAATACAAACAAAACAAGTTGGAGGCTCATCGTTCCTATTCAGGCAGATGTTATCGAGGTCCGACNNNNNNNAAACCATCTAAAATCAACATTACTAAGATCAGGATACACACTACCC
E074_enh6056:chr2:212261259-212261396:1	GTCATATCGGTCACTGTTATAAATTTTATTCAATATTTTAAATAATAAAGTTGGAGGCTCATCGTTCCTATTCAGGCAGATGTTATCGAGGTCCGACNNNNNNNAAACTCAAAATACTTTATTATATATTCAAGATCAGGATACACACTACCC
E074_enh6063:chr2:212399543-212399683:1	GTCATATCGGTCACTGTTCTCTCTCCCTCTTCCCATCTATTTTCGTTGGAGGCTCATCGTTCCTATTCAGGCAGATGTTATCGAGGTCCGACNNNNNNNATATAAATTTCCCTAATAATAATAACAATAAAAAGATCAGGATACACACTACCC
E074_enh6142:chr2:215187829-215187969:1	GTCATATCGGTCACTGTTAAAAATAACCTAACACACTTCTATATACATACACGTTGGAGGCTCATCGTTCCTATTCAGGCAGATGTTATCGAGGTCCGACNNNNNNNACTATTTCTTAATTATTTACTAAAAAGATCAGGATACACACTACCC
E074_enh6160:chr2:217029949-217030086:1	GTCATATCGGTCACTGTTAATAAATCAAAACCCTCTAATAATATCACAAAACCGTTGGAGGCTCATCGTTCCTATTCAGGCAGATGTTATCGAGGTCCGACNNNNNNNACTTTTTAAAACAACATTTTAAAATGATCAGGATACACACTACCC
E074_enh6160:chr2:217030173-217030313:1	GTCATATCGGTCACTGTTACCAAAACTCACTTCTCTTACAAACCCAAAAGTTGGAGGCTCATCGTTCCTATTCAGGCAGATGTTATCGAGGTCCGACNNNNNNNAAATAAATTACTTATTAACAACTAATTCTGATCAGGATACACACTACCC
E074_enh6167:chr2:218582548-218582686:1	GTCATATCGGTCACTGTTAATTAAAACCTAAAACCCCTCCAAACCAATTAACCGTTGGAGGCTCATCGTTCCTATTCAGGCAGATGTTATCGAGGTCCGACNNNNNNNTCTAACCTCTCAACTCCCAAAAACAGATCAGGATACACACTACCC
E074_enh6181:chr2:219889855-219889986:1	GTCATATCGGTCACTGTTACCCCAACTTAATAAAAACCTCTAATCAAAAAGTTGGAGGCTCATCGTTCCTATTCAGGCAGATGTTATCGAGGTCCGACNNNNNNNAAAACAACTACTTCCCAAAAACCTTCCTGATCAGGATACACACTACCC
E074_enh6181:chr2:219890490-219890630:1	GTCATATCGGTCACTGTTAAATACAAAAATATATTTCTAAAACCATCAAAGTTGGAGGCTCATCGTTCCTATTCAGGCAGATGTTATCGAGGTCCGACNNNNNNNTTTAAACCTAAAAATCATAAAAACCAATGATCAGGATACACACTACCC
E074_enh6183:chr2:219891900-219892036:1	GTCATATCGGTCACTGTTCTATCCCCAACCCTACTATTCTAACCCCGTTGGAGGCTCATCGTTCCTATTCAGGCAGATGTTATCGAGGTCCGACNNNNNNNAAAAACCTCCTAACTTCTCTACTAATCCTTAAGATCAGGATACACACTACCC
E074_enh6201:chr2:224852715-224852855:1	GTCATATCGGTCACTGTTAATAAATTAAAAACTAAATAAACAAAAGTTGGAGGCTCATCGTTCCTATTCAGGCAGATGTTATCGAGGTCCGACNNNNNNNCTTTAATAAAAATTAAAATAAATATTTTAAAAAGATCAGGATACACACTACCC
E074_enh6204:chr2:224907765-224907895:1	GTCATATCGGTCACTGTTACCCCAATAATTTTTCAACATTCTTTATCACCTTTGTTGGAGGCTCATCGTTCCTATTCAGGCAGATGTTATCGAGGTCCGACNNNNNNNCTTCCTTTTACCACCAAACAATAAAGATCAGGATACACACTACCC
E074_enh6210:chr2:225230151-225230281:1	GTCATATCGGTCACTGTTAAAAATAATATACTCACTAATTATATATCTGTTGGAGGCTCATCGTTCCTATTCAGGCAGATGTTATCGAGGTCCGACNNNNNNNAACTACCTCATTAAACTATCTCTTCTTTATGATCAGGATACACACTACCC
E074_enh6210:chr2:225230204-225230340:1	GTCATATCGGTCACTGTTATAAATCTAAATTTAATACCTAATTTAACTTTATAGTTGGAGGCTCATCGTTCCTATTCAGGCAGATGTTATCGAGGTCCGACNNNNNNNTACCATAAAAATAAAAACCTAAAAAGATCAGGATACACACTACCC
E074_enh6219:chr2:225716565-225716695:1	GTCATATCGGTCACTGTTATAAAAACTATAATATTTCACTCTACAAAACTACGTTGGAGGCTCATCGTTCCTATTCAGGCAGATGTTATCGAGGTCCGACNNNNNNNTACTAACCCAATAACTAATATAAAAAGATCAGGATACACACTACCC
E074_enh6297:chr2:230481708-230481848:1	GTCATATCGGTCACTGTTCTAATATCTACCAAAATTAACCATATTCAGTTGGAGGCTCATCGTTCCTATTCAGGCAGATGTTATCGAGGTCCGACNNNNNNNACTCTCCATCCTAATTTTTACTCATTATAAAGATCAGGATACACACTACCC
E074_enh6304:chr2:230500852-230500992:1	GTCATATCGGTCACTGTTAAATCAAAAACACCCCTATACTCCCTACCCTAATGTTGGAGGCTCATCGTTCCTATTCAGGCAGATGTTATCGAGGTCCGACNNNNNNNTCCTCCAAAACATTATTTACTAATACGATCAGGATACACACTACCC
E074_enh6305:chr2:230510836-230510966:1	GTCATATCGGTCACTGTTATCCCAACAAACACAAACTAACATATTACTTAAATGTTGGAGGCTCATCGTTCCTATTCAGGCAGATGTTATCGAGGTCCGACNNNNNNNCCTCTCTATATTTCTCTCCTTTCCAGATCAGGATACACACTACCC
E074_enh6306:chr2:230515328-230515463:1	GTCATATCGGTCACTGTTACATTATCATTTCCAAACTAATACTTACCTCACCTGTTGGAGGCTCATCGTTCCTATTCAGGCAGATGTTATCGAGGTCCGACNNNNNNNCCTCACACCTACTACCACCCCTCCAGATCAGGATACACACTACCC
E074_enh6314:chr2:230550938-230551070:1	GTCATATCGGTCACTGTTCAACTTTCACCATCATTACCATAACGTTGGAGGCTCATCGTTCCTATTCAGGCAGATGTTATCGAGGTCCGACNNNNNNNCACCCACATTTACACTCCCCACAAAATAAAAACCAGATCAGGATACACACTACCC
E074_enh6314:chr2:230550996-230551127:1	GTCATATCGGTCACTGTTATAAAAACAAAACTATAACTATACCAAATAAACAGTTGGAGGCTCATCGTTCCTATTCAGGCAGATGTTATCGAGGTCCGACNNNNNNNAAAACTATATCTTTCCTAAACCATTCGATCAGGATACACACTACCC
E074_enh6319:chr2:230569749-230569885:1	GTCATATCGGTCACTGTTCTCTTATAATTTCTTCCACCACAAAATATCTTCCAGTTGGAGGCTCATCGTTCCTATTCAGGCAGATGTTATCGAGGTCCGACNNNNNNNATTTTACTCCAAATAACATAATACAGATCAGGATACACACTACCC
E074_enh6321:chr2:230650433-230650570:1	GTCATATCGGTCACTGTTATACTCTTAATTAAATATTATTTAAATTTCTTAATGTTGGAGGCTCATCGTTCCTATTCAGGCAGATGTTATCGAGGTCCGACNNNNNNNCTAACAATTATACTTTCTTTATAACGATCAGGATACACACTACCC
E074_enh6321:chr2:230650489-230650620:1	GTCATATCGGTCACTGTTCTTTAATAAACAAATAACATTTCTTAAAATACAAAGTTGGAGGCTCATCGTTCCTATTCAGGCAGATGTTATCGAGGTCCGACNNNNNNNAAACTCACCTCATTTTCATACTAAAGATCAGGATACACACTACCC
E074_enh6333:chr2:231906751-231906889:1	GTCATATCGGTCACTGTTCCTAAAATCCATCTCTCTAAACACACCCCAATCTGTTGGAGGCTCATCGTTCCTATTCAGGCAGATGTTATCGAGGTCCGACNNNNNNNTCCCTCATTTCCATTTAATAACCTAAGATCAGGATACACACTACCC
E074_enh6357:chr2:232954120-232954260:1	GTCATATCGGTCACTGTTACTCTAAATAACCAAATCCTTCATTAACAAAATGTTGGAGGCTCATCGTTCCTATTCAGGCAGATGTTATCGAGGTCCGACNNNNNNNTTTTAAATACTATTCCTTAACATTTTAGATCAGGATACACACTACCC
E074_enh6364:chr2:233123495-233123634:1	GTCATATCGGTCACTGTTATTACTTTCCAATTTAAAAACTAAATTCACATCAAGTTGGAGGCTCATCGTTCCTATTCAGGCAGATGTTATCGAGGTCCGACNNNNNNNAAAACCTAAAACCATCTTCTACAAAGATCAGGATACACACTACCC
E074_enh6384:chr2:233506618-233506758:1	GTCATATCGGTCACTGTTAAATAATCCATAATATATTTAAACTTAAAAACTCCGTTGGAGGCTCATCGTTCCTATTCAGGCAGATGTTATCGAGGTCCGACNNNNNNNAAAACCCCAAAATTACTTTTAAAAAGATCAGGATACACACTACCC
E074_enh6386:chr2:233510211-233510348:1	GTCATATCGGTCACTGTTTAAAAACTATCAACAACCAAATTTTGTTGGAGGCTCATCGTTCCTATTCAGGCAGATGTTATCGAGGTCCGACNNNNNNNCATTAAAAATACCCAATAATCCATAAAATCAACCAGATCAGGATACACACTACCC
E074_enh6388:chr2:233512116-233512256:1	GTCATATCGGTCACTGTTAAAAACACAAATCTCAAAACAAACCAAAACAACCAGTTGGAGGCTCATCGTTCCTATTCAGGCAGATGTTATCGAGGTCCGACNNNNNNNATTCCCAAAAACCCTATAAATATCAGATCAGGATACACACTACCC
E074_enh6397:chr2:233534091-233534223:1	GTCATATCGGTCACTGTTTAAATATTATCAAATACAAAACAAAGTTGGAGGCTCATCGTTCCTATTCAGGCAGATGTTATCGAGGTCCGACNNNNNNNCTTCTACAAACCTTCCAAATCCTCACTTAAATATCGATCAGGATACACACTACCC
E074_enh6408:chr2:233742816-233742954:1	GTCATATCGGTCACTGTTCCCTCAACACACTAAAATAAAACTAAAAGTTGGAGGCTCATCGTTCCTATTCAGGCAGATGTTATCGAGGTCCGACNNNNNNNTATCACATACCTATACATCTCTATAATTCTCAGATCAGGATACACACTACCC
E074_enh6408:chr2:233744344-233744481:1	GTCATATCGGTCACTGTTAAAACACTAAAAATCCAACTAACCTTTCCCAAAAAGTTGGAGGCTCATCGTTCCTATTCAGGCAGATGTTATCGAGGTCCGACNNNNNNNATCTCCTCAATCATAAAACTAAAAAGATCAGGATACACACTACCC
E074_enh6409:chr2:233745318-233745458:1	GTCATATCGGTCACTGTTAATCACATCTATATATCTACAATAATTACTCCTAAGTTGGAGGCTCATCGTTCCTATTCAGGCAGATGTTATCGAGGTCCGACNNNNNNNCTATACTTACAACTTCAAATAAAACGATCAGGATACACACTACCC
E074_enh6409:chr2:233745561-233745691:1	GTCATATCGGTCACTGTTCTAACCCTAACCTCAACACCCCCATCACAATAAGTTGGAGGCTCATCGTTCCTATTCAGGCAGATGTTATCGAGGTCCGACNNNNNNNACTTAAACACTACCCATACTAACTTCAGATCAGGATACACACTACCC
E074_enh6412:chr2:233925065-233925195:1	GTCATATCGGTCACTGTTCCACCAACTTAACTAACTAACTTCCTATTTCAAACGTTGGAGGCTCATCGTTCCTATTCAGGCAGATGTTATCGAGGTCCGACNNNNNNNATAATATTACCATAATTCCAACAAAGATCAGGATACACACTACCC
E074_enh6413:chr2:234193662-234193802:1	GTCATATCGGTCACTGTTAAAACAAAAACATAAACTCCTCAACTCTCACAACGTTGGAGGCTCATCGTTCCTATTCAGGCAGATGTTATCGAGGTCCGACNNNNNNNCAATATACCACAAAATAAATTAAAACGATCAGGATACACACTACCC
E074_enh6416:chr2:234198978-234199118:1	GTCATATCGGTCACTGTTATATTAACTTATTAACACTTAACTATTCTTTCCCGTTGGAGGCTCATCGTTCCTATTCAGGCAGATGTTATCGAGGTCCGACNNNNNNNATAATAAATAAACATTTTAACAAAAAGATCAGGATACACACTACCC
E074_enh6417:chr2:234255126-234255261:1	GTCATATCGGTCACTGTTACCTTTATTTTCTCCCATTAATACTAATTAAAAAGTTGGAGGCTCATCGTTCCTATTCAGGCAGATGTTATCGAGGTCCGACNNNNNNNCTAAAACCTTCTCCTCCAACACAAAAGATCAGGATACACACTACCC
E074_enh6417:chr2:234255300-234255432:1	GTCATATCGGTCACTGTTAAATTCCTTTAACTAACACCAATAAAAAGTTGGAGGCTCATCGTTCCTATTCAGGCAGATGTTATCGAGGTCCGACNNNNNNNACATCCTAATAACTAAAATAAAACAAACAACAGATCAGGATACACACTACCC
E074_enh6419:chr2:234375126-234375261:1	GTCATATCGGTCACTGTTCACCCTTCCTCTACTCTTCTACCTCAGTTGGAGGCTCATCGTTCCTATTCAGGCAGATGTTATCGAGGTCCGACNNNNNNNTTTTTCATAATTTTACTTTCAAACTTTATTTAAAGATCAGGATACACACTACCC
E074_enh6433:chr2:236049331-236049461:1	GTCATATCGGTCACTGTTACATCACATCTCCCACACTAATACTAAATAAAACGTTGGAGGCTCATCGTTCCTATTCAGGCAGATGTTATCGAGGTCCGACNNNNNNNTACCCTTCTACCTCCCTCTACCCATAGATCAGGATACACACTACCC
E074_enh6434:chr2:236053566-236053706:1	GTCATATCGGTCACTGTTATAAATACAATTACAACTCCAAAAAGTTGGAGGCTCATCGTTCCTATTCAGGCAGATGTTATCGAGGTCCGACNNNNNNNAAACTAACTAACTCCATCCCTACTTCCTAATCCAAGATCAGGATACACACTACCC
E074_enh6434:chr2:236053633-236053771:1	GTCATATCGGTCACTGTTCAAACTCAATATAAATACAACACCAAAAACAAAAAGTTGGAGGCTCATCGTTCCTATTCAGGCAGATGTTATCGAGGTCCGACNNNNNNNTCTCCTAAATCCATCAAATCCATAAGATCAGGATACACACTACCC
E074_enh6445:chr2:236223139-236223279:1	GTCATATCGGTCACTGTTACATCCTCATTTTTATATAAAATTTATATAATTTGTTGGAGGCTCATCGTTCCTATTCAGGCAGATGTTATCGAGGTCCGACNNNNNNNCCACAACTTATAATAATACTACAAAAGATCAGGATACACACTACCC
E074_enh6445:chr2:236223559-236223694:1	GTCATATCGGTCACTGTTCTTTTATCCCAACTTTACCCTAAAATACGTTGGAGGCTCATCGTTCCTATTCAGGCAGATGTTATCGAGGTCCGACNNNNNNNTTTCCCATATTTATATTCTCTTTATTCTTATTGATCAGGATACACACTACCC
E074_enh6446:chr2:236244349-236244489:1	GTCATATCGGTCACTGTTAAAAACATTACTCAACTCTTAATAATACTACTAAGTTGGAGGCTCATCGTTCCTATTCAGGCAGATGTTATCGAGGTCCGACNNNNNNNAAATTTAACCCCTCTCTACCCTAAACGATCAGGATACACACTACCC
E074_enh6451:chr2:236371357-236371487:1	GTCATATCGGTCACTGTTACAACCAAATAAAATACCTATCACAGTTGGAGGCTCATCGTTCCTATTCAGGCAGATGTTATCGAGGTCCGACNNNNNNNTCTTCTTTAAATTTCTTATTAATTAAATACCTCTTGATCAGGATACACACTACCC
E074_enh6451:chr2:236371482-236371615:1	GTCATATCGGTCACTGTTCAACTATAACTAAACACAACCAACCCGTTGGAGGCTCATCGTTCCTATTCAGGCAGATGTTATCGAGGTCCGACNNNNNNNTTTTTAAATTAACAAATATTCAAATTCATTTTAAGATCAGGATACACACTACCC
E074_enh6453:chr2:236445399-236445529:1	GTCATATCGGTCACTGTTACCTCTCCCTTCCCTCTATAATTAAACAAACCATAGTTGGAGGCTCATCGTTCCTATTCAGGCAGATGTTATCGAGGTCCGACNNNNNNNTCTTTAAATCTATTTAACATCCCCAGATCAGGATACACACTACCC
E074_enh6458:chr2:236499016-236499149:1	GTCATATCGGTCACTGTTAACCATACCCAAAAACAAAACTTCTAAAAGTTGGAGGCTCATCGTTCCTATTCAGGCAGATGTTATCGAGGTCCGACNNNNNNNTATCCTTTTATACCAAATACCAAATTAACCAGATCAGGATACACACTACCC
E074_enh6459:chr2:236501879-236502010:1	GTCATATCGGTCACTGTTCTACAAAACAAAATCTCCTTAAAAACTCAAAAAGTTGGAGGCTCATCGTTCCTATTCAGGCAGATGTTATCGAGGTCCGACNNNNNNNACTATAACTCATTCTAAAATAAATTTTGATCAGGATACACACTACCC
E074_enh6467:chr2:236528270-236528408:1	GTCATATCGGTCACTGTTACCTCTTCTCTCCTCCAAACCAAAAACTACAGTTGGAGGCTCATCGTTCCTATTCAGGCAGATGTTATCGAGGTCCGACNNNNNNNTTAAACTACTAAAACAATATACAACAATTGATCAGGATACACACTACCC
E074_enh6470:chr2:236540980-236541119:1	GTCATATCGGTCACTGTTACTTTACATACCTAATAAACTTTAATAAACTAACAGTTGGAGGCTCATCGTTCCTATTCAGGCAGATGTTATCGAGGTCCGACNNNNNNNTCTAAACTTCAAAACCTTTAACTATGATCAGGATACACACTACCC
E074_enh6470:chr2:236541031-236541169:1	GTCATATCGGTCACTGTTAAAAATCCCAATCCCCCAAAACTACCGTTGGAGGCTCATCGTTCCTATTCAGGCAGATGTTATCGAGGTCCGACNNNNNNNCTTAACCATCAACAAATAATCACAAATAACCCCAGATCAGGATACACACTACCC
E074_enh6473:chr2:236555135-236555275:1	GTCATATCGGTCACTGTTACCCCTAACTTTTCCACCTAATCTCTAACTTCTCCGTTGGAGGCTCATCGTTCCTATTCAGGCAGATGTTATCGAGGTCCGACNNNNNNNATAATTTTATTAACCAAAACCAAACGATCAGGATACACACTACCC
E074_enh6474:chr2:236564306-236564439:1	GTCATATCGGTCACTGTTAAATTAAATTTATTCAATAAAAATTTCCAAAATGTTGGAGGCTCATCGTTCCTATTCAGGCAGATGTTATCGAGGTCCGACNNNNNNNTAAAATCCCAAACCAAACAATTAACTAGATCAGGATACACACTACCC
E074_enh6475:chr2:236571472-236571606:1	GTCATATCGGTCACTGTTCTCCCAACAACCCCTAATATATTTTCCTTCAAACCGTTGGAGGCTCATCGTTCCTATTCAGGCAGATGTTATCGAGGTCCGACNNNNNNNAAAACCCCTCACCCTACTCAATACTGATCAGGATACACACTACCC
E074_enh6485:chr2:236621229-236621359:1	GTCATATCGGTCACTGTTAAATTAACAATAACAACCTCTTCCTACCTTAAATAGTTGGAGGCTCATCGTTCCTATTCAGGCAGATGTTATCGAGGTCCGACNNNNNNNTTAATTTCCTTTTCAACAAACCTCAGATCAGGATACACACTACCC
E074_enh6485:chr2:236621394-236621532:1	GTCATATCGGTCACTGTTACATTTTAACCCCTTATTTTATTTTCCTTTCACGTTGGAGGCTCATCGTTCCTATTCAGGCAGATGTTATCGAGGTCCGACNNNNNNNAATAACAACCTCTTCCTACCTTAAATAGATCAGGATACACACTACCC
E074_enh6488:chr2:236638900-236639040:1	GTCATATCGGTCACTGTTACTCCTTATCCCTCAAACCCTATTTCTCTAGTTGGAGGCTCATCGTTCCTATTCAGGCAGATGTTATCGAGGTCCGACNNNNNNNATCTAAAATATTTAAATAATACTTTCTCACGATCAGGATACACACTACCC
E074_enh6490:chr2:236642955-236643095:1	GTCATATCGGTCACTGTTAAAAACATAACTAACAAATCCTAAATCCCTTTCGTTGGAGGCTCATCGTTCCTATTCAGGCAGATGTTATCGAGGTCCGACNNNNNNNTATAAAACCCACTATTTCCCTTTACCAGATCAGGATACACACTACCC
E074_enh6490:chr2:236643285-236643418:1	GTCATATCGGTCACTGTTACTTTATTTCTATAAAACTTATCTTAACAAAAATTGTTGGAGGCTCATCGTTCCTATTCAGGCAGATGTTATCGAGGTCCGACNNNNNNNTTTTTAATTTCCTAAACACAATAATGATCAGGATACACACTACCC
E074_enh6492:chr2:236644807-236644939:1	GTCATATCGGTCACTGTTCAACTACCTAACCCTAAAATAAAACGTTGGAGGCTCATCGTTCCTATTCAGGCAGATGTTATCGAGGTCCGACNNNNNNNTTCAATCTCCCCAAACCTAATATCCCTATCAAACAGATCAGGATACACACTACCC
E074_enh6492:chr2:236646399-236646533:1	GTCATATCGGTCACTGTTAAACCTCATCAAAATTAAACCTTAAAATTCATCAAGTTGGAGGCTCATCGTTCCTATTCAGGCAGATGTTATCGAGGTCCGACNNNNNNNCTCCCCAAATTCCCACTCCTAAAAAGATCAGGATACACACTACCC
E074_enh6492:chr2:236646691-236646823:1	GTCATATCGGTCACTGTTATCCTAAACCCCACATATACTCCTCTATACCCTGTTGGAGGCTCATCGTTCCTATTCAGGCAGATGTTATCGAGGTCCGACNNNNNNNTTCCCTACCCCTCACATTCATTAAAATGATCAGGATACACACTACCC
E074_enh6492:chr2:236647985-236648118:1	GTCATATCGGTCACTGTTACTTTTCTAACAAAACTATTATCATCATAAAACAAGTTGGAGGCTCATCGTTCCTATTCAGGCAGATGTTATCGAGGTCCGACNNNNNNNATAAAACCCACTAAAAATAATCAAAGATCAGGATACACACTACCC
E074_enh6492:chr2:236648038-236648168:1	GTCATATCGGTCACTGTTCAACAAAATAAAAATTTATCTACTTTAACATCAAAGTTGGAGGCTCATCGTTCCTATTCAGGCAGATGTTATCGAGGTCCGACNNNNNNNATTCAAAAACCCTAAATCTTTAAAAGATCAGGATACACACTACCC
E074_enh6492:chr2:236648205-236648345:1	GTCATATCGGTCACTGTTCCCACTACCCCAATCAACCCTCTATAACCTCGTTGGAGGCTCATCGTTCCTATTCAGGCAGATGTTATCGAGGTCCGACNNNNNNNTAAAAATTTATCTACTTTAACATCAAAAAGATCAGGATACACACTACCC
E074_enh6492:chr2:236648267-236648407:1	GTCATATCGGTCACTGTTCATTTACTAAAACAAATAAATCTACTATTCAATTGTTGGAGGCTCATCGTTCCTATTCAGGCAGATGTTATCGAGGTCCGACNNNNNNNAAATCCCCATCCCAACCTAAAAATATGATCAGGATACACACTACCC
E074_enh6492:chr2:236648390-236648530:1	GTCATATCGGTCACTGTTAACAACTACCCTCTAAAACCACAAAAAGTTGGAGGCTCATCGTTCCTATTCAGGCAGATGTTATCGAGGTCCGACNNNNNNNAAAACCCAAAAACTACCTACCAACTCCACTACCGATCAGGATACACACTACCC
E074_enh6492:chr2:236648615-236648750:1	GTCATATCGGTCACTGTTCCAAAAACCCTATCTAAACCCCAAATCGTTGGAGGCTCATCGTTCCTATTCAGGCAGATGTTATCGAGGTCCGACNNNNNNNTCCACCCTAACTCCTCTACCTTCTCCAATAACAGATCAGGATACACACTACCC
E074_enh6494:chr2:236652776-236652908:1	GTCATATCGGTCACTGTTAAAAATCCAACAAAACTTCCTTAAAAGTTGGAGGCTCATCGTTCCTATTCAGGCAGATGTTATCGAGGTCCGACNNNNNNNTTTTATTAATTTCCCTAAAAATAAATAATCATTTGATCAGGATACACACTACCC
E074_enh6494:chr2:236652934-236653074:1	GTCATATCGGTCACTGTTATAATTTATATCCTCTAAAAACAAAATAACTTAAGTTGGAGGCTCATCGTTCCTATTCAGGCAGATGTTATCGAGGTCCGACNNNNNNNAAAAATCCAACAAAACTTCCTTAAAAGATCAGGATACACACTACCC
E074_enh6494:chr2:236652997-236653132:1	GTCATATCGGTCACTGTTAAACCAAACCCACCTCCTACCAAAACCCGTTGGAGGCTCATCGTTCCTATTCAGGCAGATGTTATCGAGGTCCGACNNNNNNNTAAACACACCATACCTAATATTCCCCTTAAAAGATCAGGATACACACTACCC
E074_enh6497:chr2:236688166-236688306:1	GTCATATCGGTCACTGTTCCCCTAATTTCCTTCAAATAAAATCATGTTGGAGGCTCATCGTTCCTATTCAGGCAGATGTTATCGAGGTCCGACNNNNNNNATAAAAATTTATCAAAACTCAACTCAACACTCAGATCAGGATACACACTACCC
E074_enh6498:chr2:236692020-236692160:1	GTCATATCGGTCACTGTTATCCCTATCATCACAAAATTCTAATATCTTATTATGTTGGAGGCTCATCGTTCCTATTCAGGCAGATGTTATCGAGGTCCGACNNNNNNNAAAAACTCTTTATTCCTTACTCATCGATCAGGATACACACTACCC
E074_enh6501:chr2:236751869-236752000:1	GTCATATCGGTCACTGTTCTTCCTTTCTTTAAATTCATTTCAAAATTCCTCCTGTTGGAGGCTCATCGTTCCTATTCAGGCAGATGTTATCGAGGTCCGACNNNNNNNCATCACCAACCCTCCTTCTTAAAAAGATCAGGATACACACTACCC
E074_enh6502:chr2:236754316-236754456:1	GTCATATCGGTCACTGTTAAAAACAAAAACAAACAAATTATACCAGTTGGAGGCTCATCGTTCCTATTCAGGCAGATGTTATCGAGGTCCGACNNNNNNNCATCCAAACCCCAAACCACATACATAACTCCTTGATCAGGATACACACTACCC
E074_enh6503:chr2:236758170-236758307:1	GTCATATCGGTCACTGTTACCACCTACTAAACATAAAATATCCAACCTCACCCGTTGGAGGCTCATCGTTCCTATTCAGGCAGATGTTATCGAGGTCCGACNNNNNNNTTTACAAAACATCACAATTTAAAAAGATCAGGATACACACTACCC
E074_enh6503:chr2:236758343-236758482:1	GTCATATCGGTCACTGTTACCCAATACTCCTATCCCCATCTCACAGTTGGAGGCTCATCGTTCCTATTCAGGCAGATGTTATCGAGGTCCGACNNNNNNNACCTACTAAACATAAAATATCCAACCTCACCCAGATCAGGATACACACTACCC
E074_enh6503:chr2:236758674-236758814:1	GTCATATCGGTCACTGTTACATCAATACTCCTCCCTACCTTTCCTCTACCGTTGGAGGCTCATCGTTCCTATTCAGGCAGATGTTATCGAGGTCCGACNNNNNNNACTCAACTACAACCTCTATATTTACTAAGATCAGGATACACACTACCC
E074_enh6503:chr2:236758783-236758917:1	GTCATATCGGTCACTGTTAATCTATTATATCTAAATACAATAAAAATCTCCATGTTGGAGGCTCATCGTTCCTATTCAGGCAGATGTTATCGAGGTCCGACNNNNNNNTCTTAACAATACTATAAACAAATTCGATCAGGATACACACTACCC
E074_enh6504:chr2:236763456-236763596:1	GTCATATCGGTCACTGTTTATAAAAATAATACTAATAATAAACAAACGTTGGAGGCTCATCGTTCCTATTCAGGCAGATGTTATCGAGGTCCGACNNNNNNNTCTAAAACACCCTCCCTCTCACAAAATCTACGATCAGGATACACACTACCC
E074_enh6504:chr2:236763547-236763686:1	GTCATATCGGTCACTGTTATTATTTTAAACTAAAATAACTAATAAACCCTTAGTTGGAGGCTCATCGTTCCTATTCAGGCAGATGTTATCGAGGTCCGACNNNNNNNATACAATATCCTCAAAAATATAAATCGATCAGGATACACACTACCC
E074_enh6504:chr2:236763700-236763839:1	GTCATATCGGTCACTGTTACATATACTACCATCCCTTAAAATAACGTTGGAGGCTCATCGTTCCTATTCAGGCAGATGTTATCGAGGTCCGACNNNNNNNTTCTAAAATCTTAATACCAATTATTTTAAACTAGATCAGGATACACACTACCC
E074_enh6512:chr2:236825813-236825949:1	GTCATATCGGTCACTGTTAATCTCAACCATACTATTTTCTCCACACTTCAACAGTTGGAGGCTCATCGTTCCTATTCAGGCAGATGTTATCGAGGTCCGACNNNNNNNCTTTCCCCTTCTCCTCTACATCCCCGATCAGGATACACACTACCC
E074_enh6512:chr2:236826192-236826332:1	GTCATATCGGTCACTGTTAAAAATTAATAAAACCTAAAAATACATTAAAGTTGGAGGCTCATCGTTCCTATTCAGGCAGATGTTATCGAGGTCCGACNNNNNNNAAATAAATCATAATAAAAACATTTAAAAAGATCAGGATACACACTACCC
E074_enh6512:chr2:236826404-236826544:1	GTCATATCGGTCACTGTTAAAAATAACTAAACCCATTAAATCAAACCTTTATCGTTGGAGGCTCATCGTTCCTATTCAGGCAGATGTTATCGAGGTCCGACNNNNNNNCTATTACCACTAAAACAACAACTTCGATCAGGATACACACTACCC
E074_enh6514:chr2:236830714-236830846:1	GTCATATCGGTCACTGTTCCCTAAATATTTCTAAAAATAAAAACTCCATAAAAGTTGGAGGCTCATCGTTCCTATTCAGGCAGATGTTATCGAGGTCCGACNNNNNNNCCTCCTTCATCCAATTATAATTCCAGATCAGGATACACACTACCC
E074_enh6514:chr2:236830959-236831090:1	GTCATATCGGTCACTGTTAAATCAAATACCAACTATTATTTTCCTAATTAAATGTTGGAGGCTCATCGTTCCTATTCAGGCAGATGTTATCGAGGTCCGACNNNNNNNAAAATATACAATTCTACAATAAAAAGATCAGGATACACACTACCC
E074_enh6516:chr2:236837382-236837513:1	GTCATATCGGTCACTGTTATCTCTTAAAATACCACATACCTAACCGTTGGAGGCTCATCGTTCCTATTCAGGCAGATGTTATCGAGGTCCGACNNNNNNNTTCTATAAAATCTAAATACCCTATTATAATAAAGATCAGGATACACACTACCC
E074_enh6517:chr2:236864707-236864846:1	GTCATATCGGTCACTGTTAAAATCTCTCAAAATAATTTCATTTCCACCTAACAGTTGGAGGCTCATCGTTCCTATTCAGGCAGATGTTATCGAGGTCCGACNNNNNNNTCCTAATTTAATTAAATTTTCTACAGATCAGGATACACACTACCC
E074_enh6517:chr2:236866175-236866307:1	GTCATATCGGTCACTGTTCCTTAAATAACAAAAATAACCTATTCTTTATTTGTTGGAGGCTCATCGTTCCTATTCAGGCAGATGTTATCGAGGTCCGACNNNNNNNAAAACAATAATACCAATCTCTAAAACAGATCAGGATACACACTACCC
E074_enh6517:chr2:236866335-236866472:1	GTCATATCGGTCACTGTTAAAAACAAACCACCTTTACCATCCAAAAAGTTGGAGGCTCATCGTTCCTATTCAGGCAGATGTTATCGAGGTCCGACNNNNNNNCAATTAAAAACTAAAACCCCCTATAAACTCAGATCAGGATACACACTACCC
E074_enh6518:chr2:236867419-236867550:1	GTCATATCGGTCACTGTTAAACTAATAAACCAAAAATATATTCTTAACTATCAGTTGGAGGCTCATCGTTCCTATTCAGGCAGATGTTATCGAGGTCCGACNNNNNNNAACAATAATAATCACAATCTACAATGATCAGGATACACACTACCC
E074_enh6520:chr2:236884362-236884502:1	GTCATATCGGTCACTGTTAACTAAATCTCCCCTCCAACCACCTCCAAATAGTTGGAGGCTCATCGTTCCTATTCAGGCAGATGTTATCGAGGTCCGACNNNNNNNTTACTATTAATTATACAATTTTTAAAAAGATCAGGATACACACTACCC
E074_enh6521:chr2:236885672-236885802:1	GTCATATCGGTCACTGTTATATTTTCCTATATACACCCTAAAATTAAAATTGTTGGAGGCTCATCGTTCCTATTCAGGCAGATGTTATCGAGGTCCGACNNNNNNNTAACTACTCACAAAATCCCTTTCTAAAGATCAGGATACACACTACCC
E074_enh6521:chr2:236885728-236885865:1	GTCATATCGGTCACTGTTAAAAATCTCTAAATCTAACTAAAAAGTTGGAGGCTCATCGTTCCTATTCAGGCAGATGTTATCGAGGTCCGACNNNNNNNAACTTCAAAACAAATCCTAAATTCTAATAAAAATCGATCAGGATACACACTACCC
E074_enh6521:chr2:236885835-236885970:1	GTCATATCGGTCACTGTTATAATCCACTTAAACCAAAATCCTAAAACCAAAAAGTTGGAGGCTCATCGTTCCTATTCAGGCAGATGTTATCGAGGTCCGACNNNNNNNCTATATACACCCTAAAATTAAAATTGATCAGGATACACACTACCC
E074_enh6521:chr2:236885906-236886046:1	GTCATATCGGTCACTGTTAAAAATAACTTCAAAACAAATCCTAAATTGTTGGAGGCTCATCGTTCCTATTCAGGCAGATGTTATCGAGGTCCGACNNNNNNNAAAAATAAATAAAAATTTAAAATAATAAAAAGATCAGGATACACACTACCC
E074_enh6521:chr2:236886125-236886265:1	GTCATATCGGTCACTGTTATATCCCTATACTTTATATATAAAATACATACAACGTTGGAGGCTCATCGTTCCTATTCAGGCAGATGTTATCGAGGTCCGACNNNNNNNCTAAAACATCTAAAAATATAACCCCGATCAGGATACACACTACCC
E074_enh6522:chr2:236887980-236888115:1	GTCATATCGGTCACTGTTAAAAACTTAATCAATCACCACCCTCCTCCCTCGTTGGAGGCTCATCGTTCCTATTCAGGCAGATGTTATCGAGGTCCGACNNNNNNNAAATAAACACACAAAATTTATCTCAACTGATCAGGATACACACTACCC
E074_enh6522:chr2:236888036-236888168:1	GTCATATCGGTCACTGTTACTTTCCACTCCACCCCTTTCTCATCTCAGTTGGAGGCTCATCGTTCCTATTCAGGCAGATGTTATCGAGGTCCGACNNNNNNNACTAATTTAAATATTAATCAAATACCTATCTGATCAGGATACACACTACCC
E074_enh6522:chr2:236888149-236888279:1	GTCATATCGGTCACTGTTACACAACTTCACAAAAACCTCTTATACAGTTGGAGGCTCATCGTTCCTATTCAGGCAGATGTTATCGAGGTCCGACNNNNNNNTTAAAATAAACTTTATATATTTATTTAATAATGATCAGGATACACACTACCC
E074_enh6522:chr2:236888569-236888704:1	GTCATATCGGTCACTGTTAAATAATAATCACATCACTATATAACAACTAAAAAGTTGGAGGCTCATCGTTCCTATTCAGGCAGATGTTATCGAGGTCCGACNNNNNNNAATCCACAATACTATAATAAAATCAGATCAGGATACACACTACCC
E074_enh6522:chr2:236888667-236888800:1	GTCATATCGGTCACTGTTATTTTTAATCACACACTAATTAAACACAAGTTGGAGGCTCATCGTTCCTATTCAGGCAGATGTTATCGAGGTCCGACNNNNNNNAAAAACTTATAAAATATAACTCCCTATCCCAGATCAGGATACACACTACCC
E074_enh6522:chr2:236888759-236888894:1	GTCATATCGGTCACTGTTCCTTTCACTCTCCTCATAAAATCTCTTCGTTGGAGGCTCATCGTTCCTATTCAGGCAGATGTTATCGAGGTCCGACNNNNNNNCTAACTACCTACCAAAACCCAAACAACAACCAGATCAGGATACACACTACCC
E074_enh6522:chr2:236889072-236889202:1	GTCATATCGGTCACTGTTAAATTCAATTATATAACCACTATATTCAAATTCCGTTGGAGGCTCATCGTTCCTATTCAGGCAGATGTTATCGAGGTCCGACNNNNNNNAATAAACATATTAACCATTAAAAACAGATCAGGATACACACTACCC
E074_enh6523:chr2:236909202-236909334:1	GTCATATCGGTCACTGTTCATAACCTTCTAAAAACAAACTTAAAAAGTTGGAGGCTCATCGTTCCTATTCAGGCAGATGTTATCGAGGTCCGACNNNNNNNAAACTAATTACCTCAAACATATACCACTATCTGATCAGGATACACACTACCC
E074_enh6524:chr2:236917564-236917694:1	GTCATATCGGTCACTGTTATATTTCAACATAACTCCTTCTCTATAAACTGTTGGAGGCTCATCGTTCCTATTCAGGCAGATGTTATCGAGGTCCGACNNNNNNNAAATATTTTATCTTCTATATTTTATAACTGATCAGGATACACACTACCC
E074_enh6524:chr2:236917925-236918065:1	GTCATATCGGTCACTGTTATTAAAAATTAAAAATTTCTTTTATACTAAGTTGGAGGCTCATCGTTCCTATTCAGGCAGATGTTATCGAGGTCCGACNNNNNNNCTACTCCTTAAAATATTTCAAACTAACTACGATCAGGATACACACTACCC
E074_enh6524:chr2:236918376-236918507:1	GTCATATCGGTCACTGTTACAACCCTCAAAATCAATTATAAAAACTAATAAAAGTTGGAGGCTCATCGTTCCTATTCAGGCAGATGTTATCGAGGTCCGACNNNNNNNTTATTAATCAAATAAATATTCCTCAGATCAGGATACACACTACCC
E074_enh6524:chr2:236918945-236919083:1	GTCATATCGGTCACTGTTCTTTCTACTAAATTAAAATAACTAAAATCATTTAAGTTGGAGGCTCATCGTTCCTATTCAGGCAGATGTTATCGAGGTCCGACNNNNNNNACAAAACATTTCTTAAAACATCTAAGATCAGGATACACACTACCC
E074_enh6524:chr2:236919261-236919400:1	GTCATATCGGTCACTGTTACAAAATATACTAATATCTACACTAACTAGTTGGAGGCTCATCGTTCCTATTCAGGCAGATGTTATCGAGGTCCGACNNNNNNNTTTATTTATCCTTATATAATATAACAATAATGATCAGGATACACACTACCC
E074_enh6524:chr2:236919323-236919461:1	GTCATATCGGTCACTGTTCTCTACATTATCTTAACCTAAATTTTTCAAAATTGTTGGAGGCTCATCGTTCCTATTCAGGCAGATGTTATCGAGGTCCGACNNNNNNNAATCTCTCTTTATAATTCAAAAACTAGATCAGGATACACACTACCC
E074_enh6526:chr2:236944667-236944804:1	GTCATATCGGTCACTGTTACTTAAATAAAAATTAACCCTACAACGTTGGAGGCTCATCGTTCCTATTCAGGCAGATGTTATCGAGGTCCGACNNNNNNNTAAAACCTATCTCAACTAAAATCCTCCTAAAACAGATCAGGATACACACTACCC
E074_enh6528:chr2:236997375-236997510:1	GTCATATCGGTCACTGTTAAATACTCAATTAATATTTCTTAAAAAGTTGGAGGCTCATCGTTCCTATTCAGGCAGATGTTATCGAGGTCCGACNNNNNNNTCTACATAATAAAACCATAAATTCTCTTTTATTGATCAGGATACACACTACCC
E074_enh6528:chr2:236997666-236997796:1	GTCATATCGGTCACTGTTACTTTAAAACATATTATACAAACCAATTCTTTCTGTTGGAGGCTCATCGTTCCTATTCAGGCAGATGTTATCGAGGTCCGACNNNNNNNTACAAAAATATACAAACTAAACTTAAGATCAGGATACACACTACCC
E074_enh6529:chr2:236999145-236999275:1	GTCATATCGGTCACTGTTCCTCCCTTCACAATCTCTTTAAAACACATTTAAAAGTTGGAGGCTCATCGTTCCTATTCAGGCAGATGTTATCGAGGTCCGACNNNNNNNAAAACCCCCTCCCTACTAACTTTCAGATCAGGATACACACTACCC
E074_enh6530:chr2:237011292-237011422:1	GTCATATCGGTCACTGTTATTATATTATTTTACAACAAATTAAAAAGTTGGAGGCTCATCGTTCCTATTCAGGCAGATGTTATCGAGGTCCGACNNNNNNNAACTTCCTTTAAACAAAATAATAAAAATACCTGATCAGGATACACACTACCC
E074_enh6530:chr2:237011519-237011658:1	GTCATATCGGTCACTGTTACCCCCAAACCTAACCTCCTAAATACCACATCGTTGGAGGCTCATCGTTCCTATTCAGGCAGATGTTATCGAGGTCCGACNNNNNNNTCTAAAACATTCTAAATATTTTACCTTTGATCAGGATACACACTACCC
E074_enh6533:chr2:237023672-237023811:1	GTCATATCGGTCACTGTTAATAAACTCCTATATACTCACATAAGTTGGAGGCTCATCGTTCCTATTCAGGCAGATGTTATCGAGGTCCGACNNNNNNNAAACTTAACAAAACCTCTAACCAAAAACATCCCCCGATCAGGATACACACTACCC
E074_enh6534:chr2:237045397-237045536:1	GTCATATCGGTCACTGTTCCTAACATCCAAAAACACTACAAACAATTAACGTTGGAGGCTCATCGTTCCTATTCAGGCAGATGTTATCGAGGTCCGACNNNNNNNATACAATAAACAAAAACCTAACAATCCAGATCAGGATACACACTACCC
E074_enh6536:chr2:237242041-237242178:1	GTCATATCGGTCACTGTTAAATCACAAATAAAACCCCAAAAACTAAAATTAGTTGGAGGCTCATCGTTCCTATTCAGGCAGATGTTATCGAGGTCCGACNNNNNNNAAACATAACCCATAATAAAAATAATCAGATCAGGATACACACTACCC
E074_enh6536:chr2:237242237-237242369:1	GTCATATCGGTCACTGTTCCACAACAATCACAATCTTAAAAATTTTCTACCCAGTTGGAGGCTCATCGTTCCTATTCAGGCAGATGTTATCGAGGTCCGACNNNNNNNCATCCCAAACTAAATTTCATACTTAGATCAGGATACACACTACCC
E074_enh6543:chr2:237578190-237578327:1	GTCATATCGGTCACTGTTACCTTAACTCAAAACCCTTACAAACCCCCTCTAAAGTTGGAGGCTCATCGTTCCTATTCAGGCAGATGTTATCGAGGTCCGACNNNNNNNAAACCTCTTAATAAACACATCCCAAGATCAGGATACACACTACCC
E074_enh6543:chr2:237578909-237579044:1	GTCATATCGGTCACTGTTACTAACTTCTCTATATACTAACTATCACCATAACCGTTGGAGGCTCATCGTTCCTATTCAGGCAGATGTTATCGAGGTCCGACNNNNNNNTAATTTTACCAAAATTAAATAACAAGATCAGGATACACACTACCC
E074_enh6546:chr2:237700131-237700265:1	GTCATATCGGTCACTGTTAATAATCCAAACCCAAAAACTACATGTTGGAGGCTCATCGTTCCTATTCAGGCAGATGTTATCGAGGTCCGACNNNNNNNCCTACATCAAAAATTACATTTTTAAATTTCTTCCTGATCAGGATACACACTACCC
E074_enh6547:chr2:237821324-237821459:1	GTCATATCGGTCACTGTTATTACTTACTATTTAATTATATTCTATCATATTATGTTGGAGGCTCATCGTTCCTATTCAGGCAGATGTTATCGAGGTCCGACNNNNNNNACTAACTCTCCTTTACTCCCCTAATGATCAGGATACACACTACCC
E074_enh6548:chr2:237824423-237824560:1	GTCATATCGGTCACTGTTACAACACTCCACTAACCCATTAAACAATTTCTTAAGTTGGAGGCTCATCGTTCCTATTCAGGCAGATGTTATCGAGGTCCGACNNNNNNNAAAAATAATTCTTATAACTTAAACAGATCAGGATACACACTACCC
E074_enh6558:chr2:238950347-238950485:1	GTCATATCGGTCACTGTTACATAAAATCATTCACTATAAATCTCTTATTAAAAGTTGGAGGCTCATCGTTCCTATTCAGGCAGATGTTATCGAGGTCCGACNNNNNNNCCAAACAAAATTAATTTTCTACACAGATCAGGATACACACTACCC
E074_enh6560:chr2:238990870-238991007:1	GTCATATCGGTCACTGTTAAAAACCTCTACAAACTTACCTTATACCCCACGTTGGAGGCTCATCGTTCCTATTCAGGCAGATGTTATCGAGGTCCGACNNNNNNNTCCTAACATACTAACCATATAAAACTCCGATCAGGATACACACTACCC
E074_enh6568:chr2:239960834-239960971:1	GTCATATCGGTCACTGTTCTCCATTACCCTAAAAACCAAAAATAACTCCCAGTTGGAGGCTCATCGTTCCTATTCAGGCAGATGTTATCGAGGTCCGACNNNNNNNTATACCTCCTCCAAACAATAACCTACAGATCAGGATACACACTACCC
E074_enh6569:chr2:239962761-239962895:1	GTCATATCGGTCACTGTTACACACCACCCTTAATTCATAATATTCACATTCCTGTTGGAGGCTCATCGTTCCTATTCAGGCAGATGTTATCGAGGTCCGACNNNNNNNTAAACCCTACCTATATTAAAACAATGATCAGGATACACACTACCC
E074_enh6569:chr2:239963857-239963996:1	GTCATATCGGTCACTGTTAAATAATAACAAAACTACCACTATCACCATATAAAGTTGGAGGCTCATCGTTCCTATTCAGGCAGATGTTATCGAGGTCCGACNNNNNNNAAATTTTCACATTTCTATTTAATCAGATCAGGATACACACTACCC
E074_enh6569:chr2:239963963-239964102:1	GTCATATCGGTCACTGTTACATAACTCAAATATAAACCTTCCCAGTTGGAGGCTCATCGTTCCTATTCAGGCAGATGTTATCGAGGTCCGACNNNNNNNAATTAATAAAATAATTAAAATAAAATATATTTTTGATCAGGATACACACTACCC
E074_enh6573:chr2:239998519-239998652:1	GTCATATCGGTCACTGTTCCTACTCCCCTCAATCCCATCTCACTTCAGTTGGAGGCTCATCGTTCCTATTCAGGCAGATGTTATCGAGGTCCGACNNNNNNNTCTCACTTTTTCCTAAAAACAAACTAAAACAGATCAGGATACACACTACCC
E074_enh6576:chr2:240012715-240012855:1	GTCATATCGGTCACTGTTTCACTAAAACAAAACAAAACAACTCTCCTCACCCGTTGGAGGCTCATCGTTCCTATTCAGGCAGATGTTATCGAGGTCCGACNNNNNNNCCTAAATTAAACCAAAACTATAAAAAGATCAGGATACACACTACCC
E074_enh6576:chr2:240012779-240012919:1	GTCATATCGGTCACTGTTACACAAAACAATCTCCTATAAAAATCTAACCAAAGTTGGAGGCTCATCGTTCCTATTCAGGCAGATGTTATCGAGGTCCGACNNNNNNNACTAACCTTTTCCACTTCAAACAAAAGATCAGGATACACACTACCC
E074_enh6576:chr2:240013230-240013362:1	GTCATATCGGTCACTGTTACTCCTACTTAAAAACCCCAAAACACTGTTGGAGGCTCATCGTTCCTATTCAGGCAGATGTTATCGAGGTCCGACNNNNNNNTTTAACTCACCTTACTTTAATAATAAAACTTCAGATCAGGATACACACTACCC
E074_enh6578:chr2:240030055-240030195:1	GTCATATCGGTCACTGTTAATCTACCCTAAATAACTAAACCTTACAAAAATAAGTTGGAGGCTCATCGTTCCTATTCAGGCAGATGTTATCGAGGTCCGACNNNNNNNAAAACTCCTTAACTAACCAAACCCAGATCAGGATACACACTACCC
E074_enh6579:chr2:240051929-240052065:1	GTCATATCGGTCACTGTTACTCCATCCCCAAAAACTCAAACAAATACTAATTAGTTGGAGGCTCATCGTTCCTATTCAGGCAGATGTTATCGAGGTCCGACNNNNNNNAAAATACCCCTAACTTCTATATTAAGATCAGGATACACACTACCC
E074_enh6579:chr2:240052540-240052670:1	GTCATATCGGTCACTGTTAAAATAAACTCCTAAACTCCACTCCCGTTGGAGGCTCATCGTTCCTATTCAGGCAGATGTTATCGAGGTCCGACNNNNNNNAAATCCTAACAACAAATTACATAATTCTCAAAATGATCAGGATACACACTACCC
E074_enh6579:chr2:240052657-240052791:1	GTCATATCGGTCACTGTTAAATATCTATACAAAACCCTATACTACTACTTTAAGTTGGAGGCTCATCGTTCCTATTCAGGCAGATGTTATCGAGGTCCGACNNNNNNNATATCCCTATTCATATACTACTCCAGATCAGGATACACACTACCC
E074_enh6579:chr2:240052774-240052914:1	GTCATATCGGTCACTGTTAAAACCCTAAACCATAACTCACCCCTCTAATCTCTGTTGGAGGCTCATCGTTCCTATTCAGGCAGATGTTATCGAGGTCCGACNNNNNNNCAAAAATCTAAATCCACAATAACCAGATCAGGATACACACTACCC
E074_enh6582:chr2:240096966-240097106:1	GTCATATCGGTCACTGTTACCCTTAACTCACTATATATTTATATCCTTTCCGTTGGAGGCTCATCGTTCCTATTCAGGCAGATGTTATCGAGGTCCGACNNNNNNNACCCCTACTAACTATAAACTACTAAAAGATCAGGATACACACTACCC
E074_enh6583:chr2:240098336-240098474:1	GTCATATCGGTCACTGTTATTAAAAACAAAAACCATTAACTTAGTTGGAGGCTCATCGTTCCTATTCAGGCAGATGTTATCGAGGTCCGACNNNNNNNCACACACACACAAAAACCCAATAAAAACCCAAAAAGATCAGGATACACACTACCC
E074_enh6583:chr2:240098394-240098534:1	GTCATATCGGTCACTGTTACAAAACAAAACAATACCCAAAACCACACCAAAGTTGGAGGCTCATCGTTCCTATTCAGGCAGATGTTATCGAGGTCCGACNNNNNNNTTCTCAAAATAACATTTCCAACTTACAGATCAGGATACACACTACCC
E074_enh6588:chr2:240306538-240306675:1	GTCATATCGGTCACTGTTATTTTATTTAAACTATTATATTATTAAAATATGTTGGAGGCTCATCGTTCCTATTCAGGCAGATGTTATCGAGGTCCGACNNNNNNNACAATTCTATTCTCCTATATCCTAACTCGATCAGGATACACACTACCC
E074_enh6589:chr2:240341040-240341180:1	GTCATATCGGTCACTGTTAATTAAAATAACTCAAAATACCTAATTCCTATTTGTTGGAGGCTCATCGTTCCTATTCAGGCAGATGTTATCGAGGTCCGACNNNNNNNAATATTTTCTTTATCTCCCCTATACAGATCAGGATACACACTACCC
E074_enh6590:chr2:240341500-240341633:1	GTCATATCGGTCACTGTTAACTTTTACAACTCAATTCAATACTATTATTCAAAGTTGGAGGCTCATCGTTCCTATTCAGGCAGATGTTATCGAGGTCCGACNNNNNNNCAAACTATCTCCATAAAACATATCAGATCAGGATACACACTACCC
E074_enh6591:chr2:240347526-240347664:1	GTCATATCGGTCACTGTTAACCAACAAAAACTTCCCAACACTTAACAAAAAGTTGGAGGCTCATCGTTCCTATTCAGGCAGATGTTATCGAGGTCCGACNNNNNNNAATACCCAATACAAAAACAACTAAAAAGATCAGGATACACACTACCC
E074_enh6591:chr2:240347782-240347921:1	GTCATATCGGTCACTGTTATTAATCAAACCCACCTCCTCTAAAACCAACAGTTGGAGGCTCATCGTTCCTATTCAGGCAGATGTTATCGAGGTCCGACNNNNNNNAACCCCAAACAATACTAATATCTTTTCAGATCAGGATACACACTACCC
E074_enh6591:chr2:240348153-240348283:1	GTCATATCGGTCACTGTTACAAAATAAATAACAAAAACCCTAACTATCCAAAAGTTGGAGGCTCATCGTTCCTATTCAGGCAGATGTTATCGAGGTCCGACNNNNNNNATAACTTTAACCCCAAAACCATACAGATCAGGATACACACTACCC
E074_enh6597:chr2:240383793-240383933:1	GTCATATCGGTCACTGTTAACTTAACTATAAACATACCATCCCAAAATAAAAAGTTGGAGGCTCATCGTTCCTATTCAGGCAGATGTTATCGAGGTCCGACNNNNNNNACTCCCCTTAATTCCTCCCTAAACAGATCAGGATACACACTACCC
E074_enh6604:chr2:240726093-240726230:1	GTCATATCGGTCACTGTTAATCAACTAAAACTACACCAAACATATCCCTAAAAGTTGGAGGCTCATCGTTCCTATTCAGGCAGATGTTATCGAGGTCCGACNNNNNNNAACCTAAAACTAAAACTACTATAACGATCAGGATACACACTACCC
E074_enh6605:chr2:240728517-240728655:1	GTCATATCGGTCACTGTTATTCAACCCTAACTAATACCCATCCTCCCACGTTGGAGGCTCATCGTTCCTATTCAGGCAGATGTTATCGAGGTCCGACNNNNNNNTACTACAACTCCTCCATATACCACTTACAGATCAGGATACACACTACCC
E074_enh6605:chr2:240728870-240729001:1	GTCATATCGGTCACTGTTCCAAAAACACCTTCCATCCTACAACAATAAAAACGTTGGAGGCTCATCGTTCCTATTCAGGCAGATGTTATCGAGGTCCGACNNNNNNNAATAAATACAAAAACCTCTCTAAACAGATCAGGATACACACTACCC
E074_enh6607:chr2:240743129-240743260:1	GTCATATCGGTCACTGTTAAAAACACTTAAACTTCAATATCAAAAACAGTTGGAGGCTCATCGTTCCTATTCAGGCAGATGTTATCGAGGTCCGACNNNNNNNACCTACTATTTAAATATAACCTAATATATTGATCAGGATACACACTACCC
E074_enh6607:chr2:240743214-240743352:1	GTCATATCGGTCACTGTTAAAAACATCCCACACTACTCCATTTCACGTTGGAGGCTCATCGTTCCTATTCAGGCAGATGTTATCGAGGTCCGACNNNNNNNACTTTCTACCATCCACCAACACAAAAATATCTGATCAGGATACACACTACCC
E074_enh6612:chr2:240887923-240888063:1	GTCATATCGGTCACTGTTCTACAAAATAAACAATAAACTATAAACCCTAAACAGTTGGAGGCTCATCGTTCCTATTCAGGCAGATGTTATCGAGGTCCGACNNNNNNNCCTAATTTATCCTTATATTTAAAACGATCAGGATACACACTACCC
E074_enh6612:chr2:240888003-240888143:1	GTCATATCGGTCACTGTTATCTTCCACAAATCCAAACCTCCAATATCTAAAACGTTGGAGGCTCATCGTTCCTATTCAGGCAGATGTTATCGAGGTCCGACNNNNNNNAAAACTACCAAAACTAAAAACCCCAGATCAGGATACACACTACCC
E074_enh6613:chr2:240890563-240890697:1	GTCATATCGGTCACTGTTCCCAAAACCCCAATAAAAATCCAAACTCAAAAAGTTGGAGGCTCATCGTTCCTATTCAGGCAGATGTTATCGAGGTCCGACNNNNNNNTTATCCCTATCTCCAAAACAACAACACGATCAGGATACACACTACCC
E074_enh6614:chr2:240900024-240900164:1	GTCATATCGGTCACTGTTACCTACTATATTTATTTTAATAATATACTACATTGTTGGAGGCTCATCGTTCCTATTCAGGCAGATGTTATCGAGGTCCGACNNNNNNNTCTAACTTCCAAAAATAAAAATATTTGATCAGGATACACACTACCC
E074_enh6617:chr2:240907625-240907765:1	GTCATATCGGTCACTGTTATTAATCAAATAAAATTTCTCCACCCTTTTCGTTGGAGGCTCATCGTTCCTATTCAGGCAGATGTTATCGAGGTCCGACNNNNNNNTTTTCCATATCAAAACTTCTTTAAAACCAGATCAGGATACACACTACCC
E074_enh6619:chr2:240987617-240987753:1	GTCATATCGGTCACTGTTCCCCACTCTAACTACTTCTACTATAACGTTGGAGGCTCATCGTTCCTATTCAGGCAGATGTTATCGAGGTCCGACNNNNNNNATAAAAATTACATTAATAAAATCTAATAAAACAGATCAGGATACACACTACCC
E074_enh6619:chr2:240987780-240987910:1	GTCATATCGGTCACTGTTACCACAACAAAAACAACCAAAATAAAAAGTTGGAGGCTCATCGTTCCTATTCAGGCAGATGTTATCGAGGTCCGACNNNNNNNAAAATACTTCACAAACACCTCCCAAATAAAAAGATCAGGATACACACTACCC
E074_enh6619:chr2:240987856-240987989:1	GTCATATCGGTCACTGTTCCTCTCTCACTACTAACCAAAACACCAAAAACACGTTGGAGGCTCATCGTTCCTATTCAGGCAGATGTTATCGAGGTCCGACNNNNNNNTCTCCTAATTACACTTACTATATTCAGATCAGGATACACACTACCC
E074_enh6619:chr2:240991947-240992081:1	GTCATATCGGTCACTGTTATCCTCCAACCTCTCCTAAACTACTATTCTATGTTGGAGGCTCATCGTTCCTATTCAGGCAGATGTTATCGAGGTCCGACNNNNNNNACTAAAAATTTCTATAATACTATTAACAGATCAGGATACACACTACCC
E074_enh6619:chr2:240992804-240992935:1	GTCATATCGGTCACTGTTTATCCACAAAATACATTATAAATACAAAACCTTAAGTTGGAGGCTCATCGTTCCTATTCAGGCAGATGTTATCGAGGTCCGACNNNNNNNAAAACATAAAAACCCAAAAATATCTGATCAGGATACACACTACCC
E074_enh6619:chr2:240992851-240992987:1	GTCATATCGGTCACTGTTAAATACCTCTAATAAAATCTCTTCCTCCCATACATGTTGGAGGCTCATCGTTCCTATTCAGGCAGATGTTATCGAGGTCCGACNNNNNNNAACATAACCCCTCTCTCTAAAAACAGATCAGGATACACACTACCC
E074_enh6619:chr2:240993152-240993286:1	GTCATATCGGTCACTGTTATCCCTCTACAAAACTAACTCCTATATCCAACCAAGTTGGAGGCTCATCGTTCCTATTCAGGCAGATGTTATCGAGGTCCGACNNNNNNNTTTCTAAACCCACATTTTAACTCTTGATCAGGATACACACTACCC
E074_enh6620:chr2:240996483-240996622:1	GTCATATCGGTCACTGTTAACCAATCATAAAACAAAAATCTCAACCGTTGGAGGCTCATCGTTCCTATTCAGGCAGATGTTATCGAGGTCCGACNNNNNNNTCCATCTTTCTACATTATAAATCAAACAAACAGATCAGGATACACACTACCC
E074_enh6620:chr2:240996561-240996697:1	GTCATATCGGTCACTGTTCCTCTCCCTCTACAATCTAAAATCTTCACCCAAAAGTTGGAGGCTCATCGTTCCTATTCAGGCAGATGTTATCGAGGTCCGACNNNNNNNTTCCTTCTACCAATAAAATAACTAAGATCAGGATACACACTACCC
E074_enh6625:chr2:241141333-241141463:1	GTCATATCGGTCACTGTTATAATATTCTCATATATTTATTAACTATATTTCACGTTGGAGGCTCATCGTTCCTATTCAGGCAGATGTTATCGAGGTCCGACNNNNNNNTACCCTATATATTTCCATCCATAACGATCAGGATACACACTACCC
E074_enh6626:chr2:241152181-241152319:1	GTCATATCGGTCACTGTTAAATAAACAAAACTAACTTAATCACCAAACCCAAAGTTGGAGGCTCATCGTTCCTATTCAGGCAGATGTTATCGAGGTCCGACNNNNNNNAAATTCTAATCTTTCCCTTCACTCAGATCAGGATACACACTACCC
E074_enh6628:chr2:241279419-241279552:1	GTCATATCGGTCACTGTTTACTCTACAAAATCCTAACTCTAAAAACTAACTATGTTGGAGGCTCATCGTTCCTATTCAGGCAGATGTTATCGAGGTCCGACNNNNNNNCTCTATACAACACCCTCCCCCACTCGATCAGGATACACACTACCC
E074_enh6633:chr2:241706919-241707057:1	GTCATATCGGTCACTGTTAAACAACCCCAACTCTCAACATATAAAAACCCTAAGTTGGAGGCTCATCGTTCCTATTCAGGCAGATGTTATCGAGGTCCGACNNNNNNNCAAACTAATCACTCCAAACCAAAAAGATCAGGATACACACTACCC
E074_enh6634:chr2:241708440-241708580:1	GTCATATCGGTCACTGTTCCATCCTCCCTCATAACCACACCCATCTGTTGGAGGCTCATCGTTCCTATTCAGGCAGATGTTATCGAGGTCCGACNNNNNNNAACTTCACAACCCCAATACCTAAACCAAAACCGATCAGGATACACACTACCC
E074_enh6634:chr2:241708989-241709129:1	GTCATATCGGTCACTGTTAACCTAAACAAAATAAACACTAAACCCTACCCTCCGTTGGAGGCTCATCGTTCCTATTCAGGCAGATGTTATCGAGGTCCGACNNNNNNNACAACTCACTATACTCTACCTCAATGATCAGGATACACACTACCC
E074_enh6634:chr2:241709112-241709252:1	GTCATATCGGTCACTGTTAATCATAACTAAACTCAATAAAACCTAAAAAGTTGGAGGCTCATCGTTCCTATTCAGGCAGATGTTATCGAGGTCCGACNNNNNNNTAAACTTTACCTTAATCTTCTAAATACCTGATCAGGATACACACTACCC
E074_enh6634:chr2:241709376-241709511:1	GTCATATCGGTCACTGTTATCTCCCAAAAACATTTACTTCTCTTTTCCTTCCAGTTGGAGGCTCATCGTTCCTATTCAGGCAGATGTTATCGAGGTCCGACNNNNNNNACCCTTCTAAAATATTAAAATCCCAGATCAGGATACACACTACCC
E074_enh6635:chr2:241716828-241716967:1	GTCATATCGGTCACTGTTCCCAACCTCCACCATCCCAAACCTAGTTGGAGGCTCATCGTTCCTATTCAGGCAGATGTTATCGAGGTCCGACNNNNNNNAATAAATTCTCTACTATATATCACATTCCTTACTTGATCAGGATACACACTACCC
E074_enh6636:chr2:241729753-241729893:1	GTCATATCGGTCACTGTTATACCAACATACACCCTAAAAACCTACCACCAAAAGTTGGAGGCTCATCGTTCCTATTCAGGCAGATGTTATCGAGGTCCGACNNNNNNNCCACCACCATCACATCAACAAACCTGATCAGGATACACACTACCC
E074_enh6639:chr2:241737103-241737243:1	GTCATATCGGTCACTGTTAACTCCAAATACATCATTCAAATATCTAAAAACGTTGGAGGCTCATCGTTCCTATTCAGGCAGATGTTATCGAGGTCCGACNNNNNNNCTCAAATATTATTTCTAATTCATATTTGATCAGGATACACACTACCC
E074_enh6639:chr2:241737560-241737694:1	GTCATATCGGTCACTGTTTAATAACCACATCAACAATAATATAATCTCTAAATGTTGGAGGCTCATCGTTCCTATTCAGGCAGATGTTATCGAGGTCCGACNNNNNNNAAAAATCTTCCCCTATAAATACAAAGATCAGGATACACACTACCC
E074_enh6642:chr2:241754978-241755118:1	GTCATATCGGTCACTGTTACCCTCTCAAAAATTAAAATATCTTTAAATCTCAAGTTGGAGGCTCATCGTTCCTATTCAGGCAGATGTTATCGAGGTCCGACNNNNNNNCACTTTCTCCTCCACCCCCATTACCGATCAGGATACACACTACCC
E074_enh6645:chr2:241763603-241763742:1	GTCATATCGGTCACTGTTACCTCCACCCACTTCACAAACCTCATCTATTTTGTTGGAGGCTCATCGTTCCTATTCAGGCAGATGTTATCGAGGTCCGACNNNNNNNTCTCTAAACAACTCTCTATTATCTCCAGATCAGGATACACACTACCC
E074_enh6647:chr2:241779692-241779825:1	GTCATATCGGTCACTGTTACAAATTCTATCTCCCCCAACCCCAAATACAATGTTGGAGGCTCATCGTTCCTATTCAGGCAGATGTTATCGAGGTCCGACNNNNNNNTTTAAAAATCAATTCCCTTTTCCTCTAGATCAGGATACACACTACCC
E074_enh6650:chr2:242162187-242162317:1	GTCATATCGGTCACTGTTACAAAACCCTCCCTCCCTATCATAAACTACATTCGTTGGAGGCTCATCGTTCCTATTCAGGCAGATGTTATCGAGGTCCGACNNNNNNNCCCCAAATAACAAATACTTTATTTTCGATCAGGATACACACTACCC
E074_enh6650:chr2:242162237-242162375:1	GTCATATCGGTCACTGTTACAACCCAACACATCCACCTTTAAAACCCGTTGGAGGCTCATCGTTCCTATTCAGGCAGATGTTATCGAGGTCCGACNNNNNNNAACAAATAAACTACTAATCTCACAAAAATCAGATCAGGATACACACTACCC
E074_enh6662:chr2:242513352-242513483:1	GTCATATCGGTCACTGTTCCCATATCCAACCTATATCTCCTAAATACCATACTGTTGGAGGCTCATCGTTCCTATTCAGGCAGATGTTATCGAGGTCCGACNNNNNNNCCCTACCCTCCAATAAAATCTCAATGATCAGGATACACACTACCC
E074_enh6765:chr3:10651014-10651151:1	GTCATATCGGTCACTGTTATATCTCTACCCTACTACTAACAACCAAAATTCCAGTTGGAGGCTCATCGTTCCTATTCAGGCAGATGTTATCGAGGTCCGACNNNNNNNTTTTCTTTCTTTTTACACACACTTAGATCAGGATACACACTACCC
E074_enh6768:chr3:10713795-10713934:1	GTCATATCGGTCACTGTTCTTCCAAACCCATAAACAAAATATAAATACACCGTTGGAGGCTCATCGTTCCTATTCAGGCAGATGTTATCGAGGTCCGACNNNNNNNCAATTAATAAAATATTTTAAATCTACAGATCAGGATACACACTACCC
E074_enh6777:chr3:10885818-10885955:1	GTCATATCGGTCACTGTTACTAACCTTATATCTCTTAACAACCTAAACCATCTGTTGGAGGCTCATCGTTCCTATTCAGGCAGATGTTATCGAGGTCCGACNNNNNNNATAAATAAATAAACACATAAACCCAGATCAGGATACACACTACCC
E074_enh6777:chr3:10885879-10886014:1	GTCATATCGGTCACTGTTAAATCACTAAAACTAAAACTAACCCATTTTCAAGTTGGAGGCTCATCGTTCCTATTCAGGCAGATGTTATCGAGGTCCGACNNNNNNNAACCTCTTACCTTTCCTATAAACTTAAGATCAGGATACACACTACCC
E074_enh6779:chr3:10894965-10895099:1	GTCATATCGGTCACTGTTAAATTAATATAAAACTAAATCCCCTTCCAAAAAGTTGGAGGCTCATCGTTCCTATTCAGGCAGATGTTATCGAGGTCCGACNNNNNNNACAAAAACAATAATAAACAAAAACTCAGATCAGGATACACACTACCC
E074_enh6779:chr3:10895015-10895155:1	GTCATATCGGTCACTGTTATCCAATCCCAAACTCATATCATCTCTCTCTACTAGTTGGAGGCTCATCGTTCCTATTCAGGCAGATGTTATCGAGGTCCGACNNNNNNNTAACATAAATAACAACAAAAATAAAGATCAGGATACACACTACCC
E074_enh6781:chr3:10990874-10991005:1	GTCATATCGGTCACTGTTATCCAAACTCTCTAACATAATAACTAAATACCTACGTTGGAGGCTCATCGTTCCTATTCAGGCAGATGTTATCGAGGTCCGACNNNNNNNAAAAACAACAACTCTTTATCCATACGATCAGGATACACACTACCC
E074_enh6782:chr3:10991121-10991260:1	GTCATATCGGTCACTGTTATAATACAACACACATAAACTAAAATCCTCATTCTGTTGGAGGCTCATCGTTCCTATTCAGGCAGATGTTATCGAGGTCCGACNNNNNNNTCCAATTAAATCTATTTCAAAAACAGATCAGGATACACACTACCC
E074_enh6788:chr3:11039306-11039445:1	GTCATATCGGTCACTGTTACTTTACTAAAAATACTCTTACAACTACTTTTTCTGTTGGAGGCTCATCGTTCCTATTCAGGCAGATGTTATCGAGGTCCGACNNNNNNNAACAACAAATTACTTTCATAACTATGATCAGGATACACACTACCC
E074_enh6788:chr3:11039384-11039519:1	GTCATATCGGTCACTGTTACACTAATACCAAATATCTTTACTCACCTCCCGTTGGAGGCTCATCGTTCCTATTCAGGCAGATGTTATCGAGGTCCGACNNNNNNNAAAAATTCTTCTCCAAAATCTCAAAAACGATCAGGATACACACTACCC
E074_enh6790:chr3:11041641-11041773:1	GTCATATCGGTCACTGTTAACAATACTACATCTACTCTATCATTAATAACATGTTGGAGGCTCATCGTTCCTATTCAGGCAGATGTTATCGAGGTCCGACNNNNNNNTACTTTATAACTCCTATCTAACTCCAGATCAGGATACACACTACCC
E074_enh6796:chr3:11055669-11055808:1	GTCATATCGGTCACTGTTAAATATATATTCAAATTCAACCAAATACCTATGTTGGAGGCTCATCGTTCCTATTCAGGCAGATGTTATCGAGGTCCGACNNNNNNNTCTACACCATCCCTCTAATTCACCAAAAGATCAGGATACACACTACCC
E074_enh6796:chr3:11056218-11056349:1	GTCATATCGGTCACTGTTACAAACACCCTACTAAATCCAAAACTCTCTCTAACGTTGGAGGCTCATCGTTCCTATTCAGGCAGATGTTATCGAGGTCCGACNNNNNNNAACTAAAACCCACAAAAATAAATCAGATCAGGATACACACTACCC
E074_enh6797:chr3:11060216-11060347:1	GTCATATCGGTCACTGTTCTAAACCATTTACTACCTATACAACTCCTTCACCGTTGGAGGCTCATCGTTCCTATTCAGGCAGATGTTATCGAGGTCCGACNNNNNNNAAAATCAATAAAATTATAAAAATCATGATCAGGATACACACTACCC
E074_enh6798:chr3:11062860-11062992:1	GTCATATCGGTCACTGTTACACAATAAAATACTAAAACCCAAATCTCTCTAACGTTGGAGGCTCATCGTTCCTATTCAGGCAGATGTTATCGAGGTCCGACNNNNNNNACATCCTAATTCATCCTAAAAACCAGATCAGGATACACACTACCC
E074_enh6798:chr3:11063842-11063981:1	GTCATATCGGTCACTGTTAACTCTATATAACTTTCTCCTCCCTCCACTGTTGGAGGCTCATCGTTCCTATTCAGGCAGATGTTATCGAGGTCCGACNNNNNNNTCTCTTTAATCTCTTAACCAAACAACACTTGATCAGGATACACACTACCC
E074_enh6798:chr3:11063968-11064107:1	GTCATATCGGTCACTGTTATAACCCAAAAATACCCAAAACATAACCACAAATAGTTGGAGGCTCATCGTTCCTATTCAGGCAGATGTTATCGAGGTCCGACNNNNNNNTTCCAAATACAAAAATACACAAAAAGATCAGGATACACACTACCC
E074_enh6799:chr3:11078510-11078644:1	GTCATATCGGTCACTGTTACATCTAAAATAAAAACCACTCACCGTTGGAGGCTCATCGTTCCTATTCAGGCAGATGTTATCGAGGTCCGACNNNNNNNAACCAATTCCTCACCATCCCAAACTAAAATTTTCCGATCAGGATACACACTACCC
E074_enh6799:chr3:11078742-11078877:1	GTCATATCGGTCACTGTTTTTTAATCCAAACCCCATCAACATCCCAGTTGGAGGCTCATCGTTCCTATTCAGGCAGATGTTATCGAGGTCCGACNNNNNNNCCACTTAATATCTAAAAATACCTTCCATCTCAGATCAGGATACACACTACCC
E074_enh6799:chr3:11079651-11079788:1	GTCATATCGGTCACTGTTAAAAATATAATTTATTCCTTTCTAAAATTAAACTCGTTGGAGGCTCATCGTTCCTATTCAGGCAGATGTTATCGAGGTCCGACNNNNNNNACTACCACCCACCCCAAACTACTACGATCAGGATACACACTACCC
E074_enh6799:chr3:11079864-11079999:1	GTCATATCGGTCACTGTTAAATAACTATAACTATAAAATTTTTAATCTCTTATGTTGGAGGCTCATCGTTCCTATTCAGGCAGATGTTATCGAGGTCCGACNNNNNNNCTTCAAACAAAAACAATTTCTTACAGATCAGGATACACACTACCC
E074_enh6807:chr3:11995333-11995463:1	GTCATATCGGTCACTGTTATATTTATCTATCTCTAAATATCTAATATCTTTAAGTTGGAGGCTCATCGTTCCTATTCAGGCAGATGTTATCGAGGTCCGACNNNNNNNTCCCTACATCCATCTCTACAAATTCGATCAGGATACACACTACCC
E074_enh6807:chr3:11995453-11995583:1	GTCATATCGGTCACTGTTACCAAAACAAACAATAATATATAAAACTCAACCACGTTGGAGGCTCATCGTTCCTATTCAGGCAGATGTTATCGAGGTCCGACNNNNNNNTCTCAAAATCAATCCCTTTCATAACGATCAGGATACACACTACCC
E074_enh6809:chr3:12623588-12623727:1	GTCATATCGGTCACTGTTTAATTACTACTAAAAACAACAAAAAGTTGGAGGCTCATCGTTCCTATTCAGGCAGATGTTATCGAGGTCCGACNNNNNNNCATCTACTCTTTAAAATTCTAATAATTCCACTCCAGATCAGGATACACACTACCC
E074_enh6818:chr3:13185740-13185874:1	GTCATATCGGTCACTGTTTAATTCCCTCCATATCCTAAACCTCGTTGGAGGCTCATCGTTCCTATTCAGGCAGATGTTATCGAGGTCCGACNNNNNNNCACTCTCCCTACCTCCCTCTAATATAAATAACTACGATCAGGATACACACTACCC
E074_enh6820:chr3:13358122-13358252:1	GTCATATCGGTCACTGTTATCTACTAAAATTCTAAAATAACACAAAAACAAGTTGGAGGCTCATCGTTCCTATTCAGGCAGATGTTATCGAGGTCCGACNNNNNNNAAAATCCCTTCTAAATAAACAAACCCTGATCAGGATACACACTACCC
E074_enh6820:chr3:13358538-13358675:1	GTCATATCGGTCACTGTTCCCAACCATAAACCACTATAAACAAACTTCAATCCGTTGGAGGCTCATCGTTCCTATTCAGGCAGATGTTATCGAGGTCCGACNNNNNNNTAACTACTACTAAAACTTCTAAAAAGATCAGGATACACACTACCC
E074_enh6825:chr3:13730435-13730574:1	GTCATATCGGTCACTGTTACAAATAACTTCTATTAATTATATTTCTTGTTGGAGGCTCATCGTTCCTATTCAGGCAGATGTTATCGAGGTCCGACNNNNNNNTTAAAAACCCTCCAATCTAACAAAAATAACCGATCAGGATACACACTACCC
E074_enh6828:chr3:13834134-13834274:1	GTCATATCGGTCACTGTTCTAAAAACCTCCTACCTACTCATCTCCAATCTCCAGTTGGAGGCTCATCGTTCCTATTCAGGCAGATGTTATCGAGGTCCGACNNNNNNNCCTTAAATAAACACTCAATCCACCAGATCAGGATACACACTACCC
E074_enh6829:chr3:13835120-13835251:1	GTCATATCGGTCACTGTTCACCAAAAATAAATCAAAACAAATAACTACATTGTTGGAGGCTCATCGTTCCTATTCAGGCAGATGTTATCGAGGTCCGACNNNNNNNAACCCAAACCTCCCATATACTACTACAGATCAGGATACACACTACCC
E074_enh6829:chr3:13835208-13835338:1	GTCATATCGGTCACTGTTAATCTTTCCCCTCTTACTCTACAAAATAAAAGTTGGAGGCTCATCGTTCCTATTCAGGCAGATGTTATCGAGGTCCGACNNNNNNNTACTATTACCCCAAATAACCCTAATTAATGATCAGGATACACACTACCC
E074_enh6840:chr3:15089706-15089836:1	GTCATATCGGTCACTGTTACTAAAAACTAAATAACCCACTATCTCAGTTGGAGGCTCATCGTTCCTATTCAGGCAGATGTTATCGAGGTCCGACNNNNNNNTTTTAATTCATTTAAAAACTATCAAATTTCCAGATCAGGATACACACTACCC
E074_enh6867:chr3:17235700-17235840:1	GTCATATCGGTCACTGTTAAAAATATTCAAAAATAAATATTAATAAAGTTGGAGGCTCATCGTTCCTATTCAGGCAGATGTTATCGAGGTCCGACNNNNNNNTCTCCTAAAAACTTATCACCCTACTTCTCTCGATCAGGATACACACTACCC
E074_enh6894:chr3:17976855-17976985:1	GTCATATCGGTCACTGTTATATTAACAATTAAATATCTATATACAACAACAACGTTGGAGGCTCATCGTTCCTATTCAGGCAGATGTTATCGAGGTCCGACNNNNNNNTACAAACATTCTCTAACCAAAAACAGATCAGGATACACACTACCC
E074_enh6941:chr3:20226932-20227063:1	GTCATATCGGTCACTGTTATCCCTTCTATCTACCACACCCCCTACTAATAACCGTTGGAGGCTCATCGTTCCTATTCAGGCAGATGTTATCGAGGTCCGACNNNNNNNACTAACTAATATCCTACCTAACTATGATCAGGATACACACTACCC
E074_enh6949:chr3:23257604-23257742:1	GTCATATCGGTCACTGTTAAATTAAATCCCTAAACAAAAATACTACTCACACAGTTGGAGGCTCATCGTTCCTATTCAGGCAGATGTTATCGAGGTCCGACNNNNNNNCTCCAATAAAATTAATATCAACTTCGATCAGGATACACACTACCC
E074_enh6965:chr3:23435614-23435744:1	GTCATATCGGTCACTGTTAACAAACTTAAACATCTATCCATTATACACACAATGTTGGAGGCTCATCGTTCCTATTCAGGCAGATGTTATCGAGGTCCGACNNNNNNNATTAATCCATTTTCATAAAAACTCTGATCAGGATACACACTACCC
E074_enh6979:chr3:23606157-23606290:1	GTCATATCGGTCACTGTTAACCCTAACTCAACATCATATTTACTTAAAACTAAGTTGGAGGCTCATCGTTCCTATTCAGGCAGATGTTATCGAGGTCCGACNNNNNNNTTACACTACTTTAATTCTTTCTCCAGATCAGGATACACACTACCC
E074_enh6985:chr3:23931909-23932049:1	GTCATATCGGTCACTGTTAAACATAACAAAATAACCAAACAATAAACCAAAGTTGGAGGCTCATCGTTCCTATTCAGGCAGATGTTATCGAGGTCCGACNNNNNNNAAAATAAATTTAATCACACATACTTTAGATCAGGATACACACTACCC
E074_enh6996:chr3:24534676-24534815:1	GTCATATCGGTCACTGTTATACATTACATACTATACATTCTTACAGTTGGAGGCTCATCGTTCCTATTCAGGCAGATGTTATCGAGGTCCGACNNNNNNNCATCAACTACTTAAAATACTTTACACTAAAACAGATCAGGATACACACTACCC
E074_enh7059:chr3:35687600-35687730:1	GTCATATCGGTCACTGTTATTTATTTTTCAACTTTTTATATATTTCTAAAACGTTGGAGGCTCATCGTTCCTATTCAGGCAGATGTTATCGAGGTCCGACNNNNNNNTTATCTCACTACTATTACATAAACCTGATCAGGATACACACTACCC
E074_enh7068:chr3:35726901-35727031:1	GTCATATCGGTCACTGTTATATTTTCTATCAACCCCCTACTCCCGTTGGAGGCTCATCGTTCCTATTCAGGCAGATGTTATCGAGGTCCGACNNNNNNNTACAATCCATATACTATATACATCTACCAATATTGATCAGGATACACACTACCC
E074_enh7076:chr3:35830387-35830527:1	GTCATATCGGTCACTGTTATTTATAAAATTTAAAATATCTACATTATATGTTGGAGGCTCATCGTTCCTATTCAGGCAGATGTTATCGAGGTCCGACNNNNNNNCTTACTACAAAAATAATAAAAACATTAACGATCAGGATACACACTACCC
E074_enh7089:chr3:37375109-37375245:1	GTCATATCGGTCACTGTTATCTAAAAATATCTAATAAAAATCTCTACTATACTGTTGGAGGCTCATCGTTCCTATTCAGGCAGATGTTATCGAGGTCCGACNNNNNNNTATTCTTTCAAACAAAACTAAACCAGATCAGGATACACACTACCC
E074_enh7089:chr3:37375164-37375298:1	GTCATATCGGTCACTGTTACATCACTATTCTCTATCTTAATTTATTAACATTTGTTGGAGGCTCATCGTTCCTATTCAGGCAGATGTTATCGAGGTCCGACNNNNNNNTTCTTAAACTTAATTACAAAAACAAGATCAGGATACACACTACCC
E074_enh7095:chr3:38527556-38527687:1	GTCATATCGGTCACTGTTCTCAACCCTCCCTTAACCAAATCAAAACTTCTCACGTTGGAGGCTCATCGTTCCTATTCAGGCAGATGTTATCGAGGTCCGACNNNNNNNTCTCCTAACACACAATCTAATAACAGATCAGGATACACACTACCC
E074_enh7095:chr3:38527607-38527746:1	GTCATATCGGTCACTGTTATCCATACCAATTCTTTAAACTTCAAACCACTCTTGTTGGAGGCTCATCGTTCCTATTCAGGCAGATGTTATCGAGGTCCGACNNNNNNNATCAAAACACAATACAAACAAATCAGATCAGGATACACACTACCC
E074_enh7111:chr3:39499142-39499274:1	GTCATATCGGTCACTGTTAAACCTTACTAAACCTTCAAAAACATTCTTTCAAGTTGGAGGCTCATCGTTCCTATTCAGGCAGATGTTATCGAGGTCCGACNNNNNNNAAAAACCACTAATTACCTACCTAATAGATCAGGATACACACTACCC
E074_enh7114:chr3:39525934-39526064:1	GTCATATCGGTCACTGTTACCACAAAAATAATATAAAATTAATTGTTGGAGGCTCATCGTTCCTATTCAGGCAGATGTTATCGAGGTCCGACNNNNNNNTTTTAATTTATAAACACTCAAATTTACCCTAAAAGATCAGGATACACACTACCC
E074_enh7116:chr3:39540136-39540276:1	GTCATATCGGTCACTGTTATATTTTCTCCCTCCTTTAATAAAATATTTATATTGTTGGAGGCTCATCGTTCCTATTCAGGCAGATGTTATCGAGGTCCGACNNNNNNNAACTTCCCTCACTCCCTATCTCCCCGATCAGGATACACACTACCC
E074_enh7116:chr3:39540947-39541077:1	GTCATATCGGTCACTGTTAAATAAAAACTTTAAATCCTAAATTTAAAATACGTTGGAGGCTCATCGTTCCTATTCAGGCAGATGTTATCGAGGTCCGACNNNNNNNTACCTTTCTAAATACCCATTACTCCTTGATCAGGATACACACTACCC
E074_enh7118:chr3:39544582-39544722:1	GTCATATCGGTCACTGTTAACCACAACCACCTAAAATATACACCAATAACACCGTTGGAGGCTCATCGTTCCTATTCAGGCAGATGTTATCGAGGTCCGACNNNNNNNAAATTACCCTCTCCTTTTACTTATAGATCAGGATACACACTACCC
E074_enh7124:chr3:39572215-39572355:1	GTCATATCGGTCACTGTTAAAAACTAAATTATTCTCATCCAATCACTTACCCAGTTGGAGGCTCATCGTTCCTATTCAGGCAGATGTTATCGAGGTCCGACNNNNNNNTCCCTAAAACACAACAATTCTAAAAGATCAGGATACACACTACCC
E074_enh7136:chr3:40215972-40216102:1	GTCATATCGGTCACTGTTATAAACATCTTACAATACAAATCTATAACTAATTAGTTGGAGGCTCATCGTTCCTATTCAGGCAGATGTTATCGAGGTCCGACNNNNNNNAAAAACCTAAATCTAAAAATAAAAAGATCAGGATACACACTACCC
E074_enh7161:chr3:42684041-42684172:1	GTCATATCGGTCACTGTTACCTCTACTATACCATCCTCTACTCGTTGGAGGCTCATCGTTCCTATTCAGGCAGATGTTATCGAGGTCCGACNNNNNNNAAACCAATAATATATTCAATAATAACATAATTCTTGATCAGGATACACACTACCC
E074_enh7165:chr3:42729917-42730056:1	GTCATATCGGTCACTGTTACCTAAATAAATACCCTCCCCCACCCCCGTTGGAGGCTCATCGTTCCTATTCAGGCAGATGTTATCGAGGTCCGACNNNNNNNTAAAACCTTATACTTAAAATAAAAATAAACTTGATCAGGATACACACTACCC
E074_enh7167:chr3:42750072-42750207:1	GTCATATCGGTCACTGTTAAATAAACATATCCCCCATACCACTCAACCCTACCGTTGGAGGCTCATCGTTCCTATTCAGGCAGATGTTATCGAGGTCCGACNNNNNNNAAACCCAACAACCCACTAACAAAAAGATCAGGATACACACTACCC
E074_enh7167:chr3:42750140-42750273:1	GTCATATCGGTCACTGTTATCCCACCAAAACTTCTCTTCTACCTTCCTAACCGTTGGAGGCTCATCGTTCCTATTCAGGCAGATGTTATCGAGGTCCGACNNNNNNNTCCAAAACTAATACCTAAAATAAAAAGATCAGGATACACACTACCC
E074_enh7167:chr3:42751340-42751473:1	GTCATATCGGTCACTGTTAACACAAAACTATAACCTCCTCACAAAAAGTTGGAGGCTCATCGTTCCTATTCAGGCAGATGTTATCGAGGTCCGACNNNNNNNATAACAAAAACCAAAACCAAAAACAAAAACAGATCAGGATACACACTACCC
E074_enh7182:chr3:43752596-43752735:1	GTCATATCGGTCACTGTTAAACAAATCTATCTACCTTATCCATAATATGTTGGAGGCTCATCGTTCCTATTCAGGCAGATGTTATCGAGGTCCGACNNNNNNNATACCAACAACAATTATCTCCTATAAATCAGATCAGGATACACACTACCC
E074_enh7201:chr3:46522163-46522300:1	GTCATATCGGTCACTGTTAATATACCATTATCCTCTTTATAACTAAAACAGTTGGAGGCTCATCGTTCCTATTCAGGCAGATGTTATCGAGGTCCGACNNNNNNNAAAACTTCTCTCCTAAATTTAATTCTCAGATCAGGATACACACTACCC
E074_enh7201:chr3:46522217-46522352:1	GTCATATCGGTCACTGTTACTAAACATCTACCCCAAAAACAACCATACAACGTTGGAGGCTCATCGTTCCTATTCAGGCAGATGTTATCGAGGTCCGACNNNNNNNACTTTAAACAATATTAATTTATTATTTGATCAGGATACACACTACCC
E074_enh7204:chr3:46656947-46657086:1	GTCATATCGGTCACTGTTAAACCCTTCCTAAAATAAAATCCAAATCCTCTCTAGTTGGAGGCTCATCGTTCCTATTCAGGCAGATGTTATCGAGGTCCGACNNNNNNNTCCACTCTTCATCATCTTTACCCCTGATCAGGATACACACTACCC
E074_enh7205:chr3:46936159-46936290:1	GTCATATCGGTCACTGTTAAAAATATAAATAACAAAATAAAATACAATAAAAAGTTGGAGGCTCATCGTTCCTATTCAGGCAGATGTTATCGAGGTCCGACNNNNNNNTCTAACTTATATTCCTTCAACCACCGATCAGGATACACACTACCC
E074_enh7208:chr3:47122231-47122371:1	GTCATATCGGTCACTGTTACACATTTTAACTCCTAAAATAAACCTCAACCAAAGTTGGAGGCTCATCGTTCCTATTCAGGCAGATGTTATCGAGGTCCGACNNNNNNNAAACAAAAATAATTAACTCACTAACGATCAGGATACACACTACCC
E074_enh7210:chr3:47453547-47453683:1	GTCATATCGGTCACTGTTCCAAACCTAACCTAAAACTCTCATCCCTCCCGTTGGAGGCTCATCGTTCCTATTCAGGCAGATGTTATCGAGGTCCGACNNNNNNNAAAACCCTCAAACCCACCCTCTACCTACAGATCAGGATACACACTACCC
E074_enh7212:chr3:47577852-47577988:1	GTCATATCGGTCACTGTTACCAATCCCATACCCTCCAAATCTTATACTTTAAAGTTGGAGGCTCATCGTTCCTATTCAGGCAGATGTTATCGAGGTCCGACNNNNNNNAAAAATCAAAACAACCCTTCTACCAGATCAGGATACACACTACCC
E074_enh7218:chr3:47719722-47719859:1	GTCATATCGGTCACTGTTAAAAACTTAACTAAAAATATATATACTATAATGTTGGAGGCTCATCGTTCCTATTCAGGCAGATGTTATCGAGGTCCGACNNNNNNNAAAATCTAAAAATTTTTAAATTTCTAAAGATCAGGATACACACTACCC
E074_enh7250:chr3:49034163-49034301:1	GTCATATCGGTCACTGTTAAAACATATAAACAATAATAACAAAGTTGGAGGCTCATCGTTCCTATTCAGGCAGATGTTATCGAGGTCCGACNNNNNNNCATTACCACACACACCCCTACTCTTTCATAAACCTGATCAGGATACACACTACCC
E074_enh7258:chr3:49949983-49950114:1	GTCATATCGGTCACTGTTACCTTACTAAATACCATTATAATTAGTTGGAGGCTCATCGTTCCTATTCAGGCAGATGTTATCGAGGTCCGACNNNNNNNAACTAACCTAATCCCTACCCTAAAACAATCACAAAGATCAGGATACACACTACCC
E074_enh7260:chr3:50314521-50314661:1	GTCATATCGGTCACTGTTCCCCACCTCCAACAACCCAACCTATTCGTTGGAGGCTCATCGTTCCTATTCAGGCAGATGTTATCGAGGTCCGACNNNNNNNCCTTTAATCCTCACCAAACAACCTTAAACAAAAGATCAGGATACACACTACCC
E074_enh7265:chr3:50715557-50715687:1	GTCATATCGGTCACTGTTACTTTCCTTTCTATTACCATAAATACTTAAAAAGTTGGAGGCTCATCGTTCCTATTCAGGCAGATGTTATCGAGGTCCGACNNNNNNNATATTTTTCTTAATTTTCTTCTTAACAGATCAGGATACACACTACCC
E074_enh7280:chr3:51392261-51392399:1	GTCATATCGGTCACTGTTACCATACAACACCCCAACCATCCTAATAAGTTGGAGGCTCATCGTTCCTATTCAGGCAGATGTTATCGAGGTCCGACNNNNNNNTATATATAACTACTAACTCCAAAATAAAAATGATCAGGATACACACTACCC
E074_enh7290:chr3:52068575-52068706:1	GTCATATCGGTCACTGTTACCCTAAAATACCTAAACACAAACAAAACCCCCGTTGGAGGCTCATCGTTCCTATTCAGGCAGATGTTATCGAGGTCCGACNNNNNNNTATTTAACCACTCCCTACTAAATTCCAGATCAGGATACACACTACCC
E074_enh7292:chr3:52206696-52206830:1	GTCATATCGGTCACTGTTCAATAAATCATACAAACAAAACTTCAAAACAAGTTGGAGGCTCATCGTTCCTATTCAGGCAGATGTTATCGAGGTCCGACNNNNNNNAAAAATACCAAACCTCTATTTCACATCAGATCAGGATACACACTACCC
E074_enh7293:chr3:52399357-52399490:1	GTCATATCGGTCACTGTTAAAACTCCAATCACATCCCAATAAAAACCAAACCCGTTGGAGGCTCATCGTTCCTATTCAGGCAGATGTTATCGAGGTCCGACNNNNNNNAAAAACCCAAATATTCTTTCTTTAAGATCAGGATACACACTACCC
E074_enh7293:chr3:52399426-52399564:1	GTCATATCGGTCACTGTTAAACACTACCCTCAAATAAACTCCCTCTCGTTGGAGGCTCATCGTTCCTATTCAGGCAGATGTTATCGAGGTCCGACNNNNNNNACCACCACTCACCTCTTCCAAAAACCTCTTAGATCAGGATACACACTACCC
E074_enh7304:chr3:52903172-52903303:1	GTCATATCGGTCACTGTTACTCCTAACCTAAAACCCTCCAATACCAACCCGTTGGAGGCTCATCGTTCCTATTCAGGCAGATGTTATCGAGGTCCGACNNNNNNNTCATCCAACTAATCCCTCAAATTAAAAAGATCAGGATACACACTACCC
E074_enh7314:chr3:53683065-53683199:1	GTCATATCGGTCACTGTTATACAACCATAACCATACATCCCAATCTTTACCCCGTTGGAGGCTCATCGTTCCTATTCAGGCAGATGTTATCGAGGTCCGACNNNNNNNACAATATCCCCAACACCCTTATACAGATCAGGATACACACTACCC
E074_enh7316:chr3:53729457-53729596:1	GTCATATCGGTCACTGTTAAAAACTAATCCCCAATATCTAAAAAGTTGGAGGCTCATCGTTCCTATTCAGGCAGATGTTATCGAGGTCCGACNNNNNNNCTACCCTTTCCACACCAATCCCCTAAATCTAACAGATCAGGATACACACTACCC
E074_enh7322:chr3:53851380-53851520:1	GTCATATCGGTCACTGTTTCCTCCCCTTCTATCCCTCCAAAAAGTTGGAGGCTCATCGTTCCTATTCAGGCAGATGTTATCGAGGTCCGACNNNNNNNACTTACTACCTCAACTAAAACTTACAACTCAAAAAGATCAGGATACACACTACCC
E074_enh7325:chr3:53867160-53867300:1	GTCATATCGGTCACTGTTAAATCCCAATCATTTAAAAACCCCACCGTTGGAGGCTCATCGTTCCTATTCAGGCAGATGTTATCGAGGTCCGACNNNNNNNATATATATTTATTATTATATAATTTTACAAAAAGATCAGGATACACACTACCC
E074_enh7326:chr3:53892429-53892569:1	GTCATATCGGTCACTGTTACAACAATAATCCTCTTAACTTCCTTCAACCAATAGTTGGAGGCTCATCGTTCCTATTCAGGCAGATGTTATCGAGGTCCGACNNNNNNNTAACAAAACCCTAAAATCAAAACCAGATCAGGATACACACTACCC
E074_enh7329:chr3:54608960-54609090:1	GTCATATCGGTCACTGTTAAAAATCTACAAATTAAAACCAAAACATCAAAGTTGGAGGCTCATCGTTCCTATTCAGGCAGATGTTATCGAGGTCCGACNNNNNNNAAAAACATCTTATATAATTTAAAACACAGATCAGGATACACACTACCC
E074_enh7336:chr3:55853216-55853355:1	GTCATATCGGTCACTGTTATAATTTAACAAACCACTTCCCAAAACCATTAGTTGGAGGCTCATCGTTCCTATTCAGGCAGATGTTATCGAGGTCCGACNNNNNNNTTACATAAAATTCAATAACTACTAATCAGATCAGGATACACACTACCC
E074_enh7338:chr3:55902008-55902148:1	GTCATATCGGTCACTGTTAAATTTCCTAATCCCTTAATCTTTAAATAAAATAAGTTGGAGGCTCATCGTTCCTATTCAGGCAGATGTTATCGAGGTCCGACNNNNNNNTTCAACCCATTATACTATTAAAATAGATCAGGATACACACTACCC
E074_enh7370:chr3:58279547-58279686:1	GTCATATCGGTCACTGTTTCACAAAATAAAAACTCATATAAAACAAAATAAAGTTGGAGGCTCATCGTTCCTATTCAGGCAGATGTTATCGAGGTCCGACNNNNNNNCAACATCTACTCCCATCCCCCAAATCGATCAGGATACACACTACCC
E074_enh7392:chr3:58398100-58398232:1	GTCATATCGGTCACTGTTACCCCCAACAAACTACTCTACACCTCTCTAGTTGGAGGCTCATCGTTCCTATTCAGGCAGATGTTATCGAGGTCCGACNNNNNNNATAAATAAAAACATTTACTTATTCTAAATAGATCAGGATACACACTACCC
E074_enh7396:chr3:58557427-58557563:1	GTCATATCGGTCACTGTTTATTCACCTATTCTTAATCCCTCTATAGTTGGAGGCTCATCGTTCCTATTCAGGCAGATGTTATCGAGGTCCGACNNNNNNNTTCAAATTAAAACTTTAAAATCTTCTCTCTTTTGATCAGGATACACACTACCC
E074_enh7404:chr3:59558578-59558713:1	GTCATATCGGTCACTGTTAACCTAACCAAACACTACTAAATTTTCTCTATATTGTTGGAGGCTCATCGTTCCTATTCAGGCAGATGTTATCGAGGTCCGACNNNNNNNAAAACATATAACATAAAAACTAAATGATCAGGATACACACTACCC
E074_enh7417:chr3:60133532-60133664:1	GTCATATCGGTCACTGTTACTCTAATAAAATCAATTATCACTAAATTAGTTGGAGGCTCATCGTTCCTATTCAGGCAGATGTTATCGAGGTCCGACNNNNNNNTACCTACTAATTACTAAATATATACCTCATGATCAGGATACACACTACCC
E074_enh7431:chr3:61212149-61212281:1	GTCATATCGGTCACTGTTACTTTAAAACAAAATATCAACCATTCTTTCTACTTGTTGGAGGCTCATCGTTCCTATTCAGGCAGATGTTATCGAGGTCCGACNNNNNNNTTCATTCACATAATAAAAATCTACAGATCAGGATACACACTACCC
E074_enh7441:chr3:62861535-62861672:1	GTCATATCGGTCACTGTTAATCTTCTTCAATTCCCAAAACCTAAAAATACTTTGTTGGAGGCTCATCGTTCCTATTCAGGCAGATGTTATCGAGGTCCGACNNNNNNNACCTATATAAACTCTAATTCCAACAGATCAGGATACACACTACCC
E074_enh7441:chr3:62861672-62861802:1	GTCATATCGGTCACTGTTAAACAAAAACACCCTAAAAACTCAAGTTGGAGGCTCATCGTTCCTATTCAGGCAGATGTTATCGAGGTCCGACNNNNNNNAACCTTACCTACCCCCACCCCCAAAATCTATAATAGATCAGGATACACACTACCC
E074_enh7456:chr3:65738783-65738913:1	GTCATATCGGTCACTGTTAATTCCTCCTTCTTTCCCTATTTCTCTTTTAAACGTTGGAGGCTCATCGTTCCTATTCAGGCAGATGTTATCGAGGTCCGACNNNNNNNACCTAAACAATTTAAATCTCACAAAAGATCAGGATACACACTACCC
E074_enh7460:chr3:65770890-65771028:1	GTCATATCGGTCACTGTTACCTACTTCCTTAAATAAAAATTACGTTGGAGGCTCATCGTTCCTATTCAGGCAGATGTTATCGAGGTCCGACNNNNNNNTTAATATATTATATAAAACATACTAATACCTCATTGATCAGGATACACACTACCC
E074_enh7462:chr3:65810653-65810783:1	GTCATATCGGTCACTGTTCTAAAATATTTTAAAAATTTATCTTTAAAAATCTAGTTGGAGGCTCATCGTTCCTATTCAGGCAGATGTTATCGAGGTCCGACNNNNNNNAAAAACATATCTATACTCCCTACCCGATCAGGATACACACTACCC
E074_enh7478:chr3:66435191-66435329:1	GTCATATCGGTCACTGTTAAAATCTAACAAACAACTAAATCTTTGTTGGAGGCTCATCGTTCCTATTCAGGCAGATGTTATCGAGGTCCGACNNNNNNNTCCATTTAAATAATTATTCACCCAAACTATTCCTGATCAGGATACACACTACCC
E074_enh7482:chr3:66725095-66725225:1	GTCATATCGGTCACTGTTATTTAAATCTCCTATAATATTATTTTAAATATGTTGGAGGCTCATCGTTCCTATTCAGGCAGATGTTATCGAGGTCCGACNNNNNNNTAAATTTCATTTTAAATCATCTATAAATGATCAGGATACACACTACCC
E074_enh7489:chr3:67601718-67601854:1	GTCATATCGGTCACTGTTATCCAAAAATACTCATTTTACACATAAAAACAGTTGGAGGCTCATCGTTCCTATTCAGGCAGATGTTATCGAGGTCCGACNNNNNNNAAAATATAATAAATTTCCAAAACCACCAGATCAGGATACACACTACCC
E074_enh7506:chr3:69221856-69221992:1	GTCATATCGGTCACTGTTATTTTACATTCCAAAATATTTTAATAAAAATAAGTTGGAGGCTCATCGTTCCTATTCAGGCAGATGTTATCGAGGTCCGACNNNNNNNTAAAAATAACCCAAAACACAACATCACGATCAGGATACACACTACCC
E074_enh7547:chr3:69448517-69448648:1	GTCATATCGGTCACTGTTAAAAACATAAAAATAAATAAAATAAAAAGTTGGAGGCTCATCGTTCCTATTCAGGCAGATGTTATCGAGGTCCGACNNNNNNNCAATCCTTACAATCAAATCTCATAATATAACTGATCAGGATACACACTACCC
E074_enh7573:chr3:69576367-69576503:1	GTCATATCGGTCACTGTTACCTACCAAACACCTACTACTTCTTAAGTTGGAGGCTCATCGTTCCTATTCAGGCAGATGTTATCGAGGTCCGACNNNNNNNAATACAACATCACTAAAAATAAATAAAAATACAGATCAGGATACACACTACCC
E074_enh7588:chr3:69720662-69720792:1	GTCATATCGGTCACTGTTAATCAAATACCCATCACAACACTCTCCCTTCACTCGTTGGAGGCTCATCGTTCCTATTCAGGCAGATGTTATCGAGGTCCGACNNNNNNNAAATTCCAATTCCAAATTTTTAAAAGATCAGGATACACACTACCC
E074_enh7608:chr3:69987106-69987243:1	GTCATATCGGTCACTGTTAACTTATCTATTAAATATAATTCCCACACTTAACTGTTGGAGGCTCATCGTTCCTATTCAGGCAGATGTTATCGAGGTCCGACNNNNNNNTCCTAAACTTACCATATCCAAACCAGATCAGGATACACACTACCC
E074_enh7608:chr3:69987305-69987438:1	GTCATATCGGTCACTGTTAACACTTTTACCACTTACTTCTTCTTCCTTAACTAGTTGGAGGCTCATCGTTCCTATTCAGGCAGATGTTATCGAGGTCCGACNNNNNNNAAACTCTAATTTATCCTTATAACCAGATCAGGATACACACTACCC
E074_enh7614:chr3:70014901-70015040:1	GTCATATCGGTCACTGTTATTAAACCAAAACTCTAAAATATAAAATGTTGGAGGCTCATCGTTCCTATTCAGGCAGATGTTATCGAGGTCCGACNNNNNNNTAATTCATTAATACTACCTTAAAAATACAATAGATCAGGATACACACTACCC
E074_enh7616:chr3:70044420-70044560:1	GTCATATCGGTCACTGTTACTTAAACTCACTCATATTAAATTCTATCCCCAAAGTTGGAGGCTCATCGTTCCTATTCAGGCAGATGTTATCGAGGTCCGACNNNNNNNAACATTAACCACTTTTAATTTATCTGATCAGGATACACACTACCC
E074_enh7620:chr3:70091171-70091306:1	GTCATATCGGTCACTGTTAAAACAACCTCATTCAAAACCATTAATCATACGTTGGAGGCTCATCGTTCCTATTCAGGCAGATGTTATCGAGGTCCGACNNNNNNNTACTCATTTTCTCTTCCTAAACTACTCAGATCAGGATACACACTACCC
E074_enh7624:chr3:70159853-70159985:1	GTCATATCGGTCACTGTTAAACCAATCTCATTTTCCCTTCAAAATATTTAAAAGTTGGAGGCTCATCGTTCCTATTCAGGCAGATGTTATCGAGGTCCGACNNNNNNNTAAAAACTATCTTCTCAACTTTTCAGATCAGGATACACACTACCC
E074_enh7629:chr3:70872508-70872640:1	GTCATATCGGTCACTGTTATAAATACTATATAATACAAATTTTAAATTAGTTGGAGGCTCATCGTTCCTATTCAGGCAGATGTTATCGAGGTCCGACNNNNNNNTAATTTTTCAATAATAACTTTTAATATTAGATCAGGATACACACTACCC
E074_enh7631:chr3:71007552-71007692:1	GTCATATCGGTCACTGTTAAATCCCAAATACTACACTCTACACATAAAAGTTGGAGGCTCATCGTTCCTATTCAGGCAGATGTTATCGAGGTCCGACNNNNNNNAAAACTTAAAATTTTCTATACCTTATAATGATCAGGATACACACTACCC
E074_enh7640:chr3:72090428-72090565:1	GTCATATCGGTCACTGTTAATTATAATTTTCATATTAAATTTATCTAAACTAAGTTGGAGGCTCATCGTTCCTATTCAGGCAGATGTTATCGAGGTCCGACNNNNNNNCCTATAACACTAAAAACTATTACCAGATCAGGATACACACTACCC
E074_enh7646:chr3:72165018-72165154:1	GTCATATCGGTCACTGTTCTCCAAAATTCAAATAACCATTATACAAACTTCCGTTGGAGGCTCATCGTTCCTATTCAGGCAGATGTTATCGAGGTCCGACNNNNNNNTTTTAATTATTTCTAAATAATTCTCTGATCAGGATACACACTACCC
E074_enh7646:chr3:72165415-72165555:1	GTCATATCGGTCACTGTTAATCTTACATTAACTTAAATATCTACCCACATCTGTTGGAGGCTCATCGTTCCTATTCAGGCAGATGTTATCGAGGTCCGACNNNNNNNAATAATATCTTTTAAAAACTACTACTGATCAGGATACACACTACCC
E074_enh7664:chr3:72341227-72341357:1	GTCATATCGGTCACTGTTCAACCCTATTTCTCTACCCCAAACTTTCTCAACCTGTTGGAGGCTCATCGTTCCTATTCAGGCAGATGTTATCGAGGTCCGACNNNNNNNATACACACCCCTAACCCCAAAACACGATCAGGATACACACTACCC
E074_enh7675:chr3:72714968-72715105:1	GTCATATCGGTCACTGTTAATTTTAACAAAAACTTTCAAAACTAAACACCAAAGTTGGAGGCTCATCGTTCCTATTCAGGCAGATGTTATCGAGGTCCGACNNNNNNNCCTTAAACTCCCTAACCTAACCCCAGATCAGGATACACACTACCC
E074_enh7713:chr3:78859277-78859417:1	GTCATATCGGTCACTGTTACTCCAAATCAACTATTATCCCTTATCCAACAACTGTTGGAGGCTCATCGTTCCTATTCAGGCAGATGTTATCGAGGTCCGACNNNNNNNAAAACATATAATCTTAATTACCTTTGATCAGGATACACACTACCC
E074_enh7714:chr3:78861048-78861185:1	GTCATATCGGTCACTGTTCCTTTAATAATATACTTAAAAATAAACATTCTTTTGTTGGAGGCTCATCGTTCCTATTCAGGCAGATGTTATCGAGGTCCGACNNNNNNNAAATAAAACAAATCTCATTTATATAGATCAGGATACACACTACCC
E074_enh7717:chr3:78869193-78869331:1	GTCATATCGGTCACTGTTAAAAACAATTTACTCACTCTAAAAAGTTGGAGGCTCATCGTTCCTATTCAGGCAGATGTTATCGAGGTCCGACNNNNNNNCTTTATAATACACCCAAATTACTAAAACTTAAAAAGATCAGGATACACACTACCC
E074_enh7727:chr3:78943166-78943296:1	GTCATATCGGTCACTGTTACCTTATCTCTAAATATTTCAAAAATCTTACAAAGTTGGAGGCTCATCGTTCCTATTCAGGCAGATGTTATCGAGGTCCGACNNNNNNNATTTATATTCCTTTTTAATCTATTTTGATCAGGATACACACTACCC
E074_enh7738:chr3:81443113-81443243:1	GTCATATCGGTCACTGTTAACTTTTATTTATAAAAATATCCCACAAATTAAGTTGGAGGCTCATCGTTCCTATTCAGGCAGATGTTATCGAGGTCCGACNNNNNNNCCATACCCAATATTTAAATATTTAACAGATCAGGATACACACTACCC
E074_enh7778:chr3:85352934-85353072:1	GTCATATCGGTCACTGTTACAAACAACATACAATAATTAAAAAGTTGGAGGCTCATCGTTCCTATTCAGGCAGATGTTATCGAGGTCCGACNNNNNNNATATCCAAAAACCTAAAAATTTTAATAATTTATTCGATCAGGATACACACTACCC
E074_enh7787:chr3:85398345-85398484:1	GTCATATCGGTCACTGTTAAAAACAATCTCTAAACTCTTATAAAAACAAGTTGGAGGCTCATCGTTCCTATTCAGGCAGATGTTATCGAGGTCCGACNNNNNNNCAATTTTACTAAAATTCACATACAAACACGATCAGGATACACACTACCC
E074_enh7788:chr3:85399853-85399984:1	GTCATATCGGTCACTGTTAAATAAAATTATATTCCCCTATAAAACAAAATAGTTGGAGGCTCATCGTTCCTATTCAGGCAGATGTTATCGAGGTCCGACNNNNNNNATTTAATAAATTAACAAAAACTATACAGATCAGGATACACACTACCC
E074_enh7806:chr3:85625392-85625532:1	GTCATATCGGTCACTGTTAATTACTAAATACATCAAATTTATATTCCTACGTTGGAGGCTCATCGTTCCTATTCAGGCAGATGTTATCGAGGTCCGACNNNNNNNAAAAATCATCTCTACTTTAAAAACAATTGATCAGGATACACACTACCC
E074_enh7823:chr3:86027552-86027684:1	GTCATATCGGTCACTGTTACTTAAAATATAACATTAAACCTCTAATCCATGTTGGAGGCTCATCGTTCCTATTCAGGCAGATGTTATCGAGGTCCGACNNNNNNNTTACAATTCTTACCCTAATTAACTAATAGATCAGGATACACACTACCC
E074_enh7832:chr3:88274323-88274463:1	GTCATATCGGTCACTGTTCTTATATATAATTTTTCACAATAAATTTGTTGGAGGCTCATCGTTCCTATTCAGGCAGATGTTATCGAGGTCCGACNNNNNNNAAAAATATCAATTTATATATATATTAAATAATGATCAGGATACACACTACCC
E074_enh7832:chr3:88274418-88274552:1	GTCATATCGGTCACTGTTAAAATCCTTATTCCTTACTTCCCTATTATTTAACCGTTGGAGGCTCATCGTTCCTATTCAGGCAGATGTTATCGAGGTCCGACNNNNNNNATAATAACTTTATCTTATTCAACTAGATCAGGATACACACTACCC
E074_enh7835:chr3:88968106-88968236:1	GTCATATCGGTCACTGTTATAACCTCCCCTCTATAAAACCTTCTCTCTTGTTGGAGGCTCATCGTTCCTATTCAGGCAGATGTTATCGAGGTCCGACNNNNNNNAATACCAAACATTAACTTAATAAATAAAAGATCAGGATACACACTACCC
E074_enh7867:chr3:98298367-98298499:1	GTCATATCGGTCACTGTTCATTAAAAATCCTATTATAATTTACTCTTAAAAACGTTGGAGGCTCATCGTTCCTATTCAGGCAGATGTTATCGAGGTCCGACNNNNNNNAAAATTCATACATTTTCCAACCCCAGATCAGGATACACACTACCC
E074_enh7878:chr3:100553488-100553627:1	GTCATATCGGTCACTGTTAAAACTAATTATTATAATCATATAACTCCAAGTTGGAGGCTCATCGTTCCTATTCAGGCAGATGTTATCGAGGTCCGACNNNNNNNATTAAACTACCACCCCCATACCACATCCAGATCAGGATACACACTACCC
E074_enh7884:chr3:101476536-101476672:1	GTCATATCGGTCACTGTTTTACATCAAAACTATCTCCACTATCAGTTGGAGGCTCATCGTTCCTATTCAGGCAGATGTTATCGAGGTCCGACNNNNNNNAATTAAAATAAACAATAATAATAATCAATTATTTGATCAGGATACACACTACCC
E074_enh7912:chr3:105214391-105214530:1	GTCATATCGGTCACTGTTATTTATATCTAAAATTAACAAACAAAATCAAAATGTTGGAGGCTCATCGTTCCTATTCAGGCAGATGTTATCGAGGTCCGACNNNNNNNTAACATATTTAAACTCAAACAATAAAGATCAGGATACACACTACCC
E074_enh7912:chr3:105214443-105214583:1	GTCATATCGGTCACTGTTAAATTCTTATTTATATTACTATTATCTATTTTAAAGTTGGAGGCTCATCGTTCCTATTCAGGCAGATGTTATCGAGGTCCGACNNNNNNNATTCTTCTTTAATCATTAATTTACAGATCAGGATACACACTACCC
E074_enh7929:chr3:106744443-106744577:1	GTCATATCGGTCACTGTTAAATTTAATTTCAAAATAAAATACCTATACTATTAGTTGGAGGCTCATCGTTCCTATTCAGGCAGATGTTATCGAGGTCCGACNNNNNNNTTTTTCCTTCTCTTATAAAATATCAGATCAGGATACACACTACCC
E074_enh7977:chr3:107518699-107518837:1	GTCATATCGGTCACTGTTCCACACCCCTTACCTTAAACTCCTCCGTTGGAGGCTCATCGTTCCTATTCAGGCAGATGTTATCGAGGTCCGACNNNNNNNCTCTAACTAAACAAACAATTCCCCTCTATTAACAGATCAGGATACACACTACCC
E074_enh8009:chr3:113676253-113676392:1	GTCATATCGGTCACTGTTAACCAATCTATTCTAATAATACCCACAAATATCGTTGGAGGCTCATCGTTCCTATTCAGGCAGATGTTATCGAGGTCCGACNNNNNNNAAAAACAATAACAAAACTATATTCCTCGATCAGGATACACACTACCC
E074_enh8023:chr3:114140238-114140378:1	GTCATATCGGTCACTGTTATATAACTAATAAAATATCCCCAAAAAGTTGGAGGCTCATCGTTCCTATTCAGGCAGATGTTATCGAGGTCCGACNNNNNNNTTTCTTCCCTAAATTCAAAAACTATTAAACTACGATCAGGATACACACTACCC
E074_enh8023:chr3:114140309-114140449:1	GTCATATCGGTCACTGTTATTTCAAACCTACAATAAATATAAATTATGTTGGAGGCTCATCGTTCCTATTCAGGCAGATGTTATCGAGGTCCGACNNNNNNNTAACACAAAACTATAAACAACTTCACTACAAGATCAGGATACACACTACCC
E074_enh8028:chr3:114151921-114152059:1	GTCATATCGGTCACTGTTAATTCCTAAAATAACATAATAACAAATTCATAAGTTGGAGGCTCATCGTTCCTATTCAGGCAGATGTTATCGAGGTCCGACNNNNNNNCAAATAATTCCTAACTTAAACTTAAACGATCAGGATACACACTACCC
E074_enh8053:chr3:114519304-114519436:1	GTCATATCGGTCACTGTTATACATATCAAAATCTACCACAATCTAATCTACCGTTGGAGGCTCATCGTTCCTATTCAGGCAGATGTTATCGAGGTCCGACNNNNNNNAATTCTATTACCTTAAAAACTTTAAAGATCAGGATACACACTACCC
E074_enh8065:chr3:114572169-114572308:1	GTCATATCGGTCACTGTTATATTACATTTAATTTTTCATCTATAACCTCCTAAGTTGGAGGCTCATCGTTCCTATTCAGGCAGATGTTATCGAGGTCCGACNNNNNNNCTACTACCTATATTTAAAATACTCTGATCAGGATACACACTACCC
E074_enh8090:chr3:114749912-114750043:1	GTCATATCGGTCACTGTTAATCCACACAACTTTCCCAATTTTCATAAATTAATGTTGGAGGCTCATCGTTCCTATTCAGGCAGATGTTATCGAGGTCCGACNNNNNNNAAAAATCAAAATCTACTCCAATTTCGATCAGGATACACACTACCC
E074_enh8090:chr3:114749972-114750111:1	GTCATATCGGTCACTGTTAAATATTTTCTTAATAATCTATACATCTCTTCATCGTTGGAGGCTCATCGTTCCTATTCAGGCAGATGTTATCGAGGTCCGACNNNNNNNAAACTCACTTAAATATCCTTATACAGATCAGGATACACACTACCC
E074_enh8113:chr3:115771603-115771735:1	GTCATATCGGTCACTGTTATTTACTACCAAAATAAATAAATACAAACCCTCTCGTTGGAGGCTCATCGTTCCTATTCAGGCAGATGTTATCGAGGTCCGACNNNNNNNTTTAATAAAACCAAATTTTACTTCAGATCAGGATACACACTACCC
E074_enh8153:chr3:116070905-116071035:1	GTCATATCGGTCACTGTTTTTTAACCAAACTATAAAACTAATAGTTGGAGGCTCATCGTTCCTATTCAGGCAGATGTTATCGAGGTCCGACNNNNNNNTAAAATAATATATAAATTTTAAAAATTCCCTTTATGATCAGGATACACACTACCC
E074_enh8156:chr3:116102364-116102504:1	GTCATATCGGTCACTGTTATAAAATATATAAATACATATTTAAAAATTTGTTGGAGGCTCATCGTTCCTATTCAGGCAGATGTTATCGAGGTCCGACNNNNNNNTACTATAAAAATAAAATACCTTACTCTAAGATCAGGATACACACTACCC
E074_enh8180:chr3:116734775-116734915:1	GTCATATCGGTCACTGTTAACCCTCTTCTACACCTACAATCCACTTGTTGGAGGCTCATCGTTCCTATTCAGGCAGATGTTATCGAGGTCCGACNNNNNNNTTAATCCATTACATTCTCCAACCTCAATCACAGATCAGGATACACACTACCC
E074_enh8180:chr3:116734879-116735009:1	GTCATATCGGTCACTGTTCCCCACTCTAATAACTACTTTTTAATTTCTACAAAGTTGGAGGCTCATCGTTCCTATTCAGGCAGATGTTATCGAGGTCCGACNNNNNNNTACCAATTACTTCTTAAAATAAAAAGATCAGGATACACACTACCC
E074_enh8212:chr3:117251014-117251148:1	GTCATATCGGTCACTGTTAAACCTAACCATTATTTCTCATACATCAATTACTGTTGGAGGCTCATCGTTCCTATTCAGGCAGATGTTATCGAGGTCCGACNNNNNNNTTTTATTTACTTTTAAATACCTTAATGATCAGGATACACACTACCC
E074_enh8219:chr3:117470396-117470526:1	GTCATATCGGTCACTGTTCTACTCTAAACAACTTTCACTCCCTCAAAAAGTTGGAGGCTCATCGTTCCTATTCAGGCAGATGTTATCGAGGTCCGACNNNNNNNTTTATTTCTTAACAAATATCCCATTTTCAGATCAGGATACACACTACCC
E074_enh8223:chr3:117483084-117483220:1	GTCATATCGGTCACTGTTAACTACCCAATTACCATTTTATCTAAAATTACCAGTTGGAGGCTCATCGTTCCTATTCAGGCAGATGTTATCGAGGTCCGACNNNNNNNTATACCTATATCTTTCTTTACCTAAAGATCAGGATACACACTACCC
E074_enh8245:chr3:118347577-118347717:1	GTCATATCGGTCACTGTTAATCCTACCTTAAACCTACAAATAATTCGTTGGAGGCTCATCGTTCCTATTCAGGCAGATGTTATCGAGGTCCGACNNNNNNNATTTTATCTCTACCTATCAATAAAACATTAATGATCAGGATACACACTACCC
E074_enh8245:chr3:118347751-118347890:1	GTCATATCGGTCACTGTTCTAAATAAACCACCTACAAACTCAAAACAAAACCGTTGGAGGCTCATCGTTCCTATTCAGGCAGATGTTATCGAGGTCCGACNNNNNNNAATACTACACTCTATCCACCTCCTCAGATCAGGATACACACTACCC
E074_enh8260:chr3:118677654-118677791:1	GTCATATCGGTCACTGTTATTTCATAAATTCCAAATACAAACTCCCCCTATTGTTGGAGGCTCATCGTTCCTATTCAGGCAGATGTTATCGAGGTCCGACNNNNNNNTCACCAAACACATTATTATAATAACAGATCAGGATACACACTACCC
E074_enh8274:chr3:118730857-118730989:1	GTCATATCGGTCACTGTTTAAAACACAAACAACTCAATATCCCAAAAAGTTGGAGGCTCATCGTTCCTATTCAGGCAGATGTTATCGAGGTCCGACNNNNNNNATATATAAATATATATTCTTTCCTCTAACAGATCAGGATACACACTACCC
E074_enh8294:chr3:119666136-119666267:1	GTCATATCGGTCACTGTTTCTAAAATAACATTAAACACTAAAATTGTTGGAGGCTCATCGTTCCTATTCAGGCAGATGTTATCGAGGTCCGACNNNNNNNATCAAACCTACCTTCTCACCACTAAAATAAAAAGATCAGGATACACACTACCC
E074_enh8301:chr3:120115354-120115487:1	GTCATATCGGTCACTGTTCAACATAACAAACCTCCAACATCCACGTTGGAGGCTCATCGTTCCTATTCAGGCAGATGTTATCGAGGTCCGACNNNNNNNAAAACAAACCCAAATCTAAACCTCTTTTAAATTTGATCAGGATACACACTACCC
E074_enh8396:chr3:133088091-133088231:1	GTCATATCGGTCACTGTTACTCCCCAAATAAAAATAATAACTCCCTACCCAATGTTGGAGGCTCATCGTTCCTATTCAGGCAGATGTTATCGAGGTCCGACNNNNNNNTTACCCTATTACTTAAATATAAAAAGATCAGGATACACACTACCC
E074_enh8399:chr3:133431136-133431275:1	GTCATATCGGTCACTGTTATAAACCCCTATAAACTCACAAACCCTTAATCCAGTTGGAGGCTCATCGTTCCTATTCAGGCAGATGTTATCGAGGTCCGACNNNNNNNTTCCTAAACTTAAAACTATAATAACAGATCAGGATACACACTACCC
E074_enh8406:chr3:133474887-133475026:1	GTCATATCGGTCACTGTTCTATCCTAATATAAATACTAAACAATATAATCAAGTTGGAGGCTCATCGTTCCTATTCAGGCAGATGTTATCGAGGTCCGACNNNNNNNCCAAAAATTTAAAAACTCTTTTCACAGATCAGGATACACACTACCC
E074_enh8416:chr3:133586671-133586807:1	GTCATATCGGTCACTGTTCAAAATAATATATATTACACCCCTACAATAATATCGTTGGAGGCTCATCGTTCCTATTCAGGCAGATGTTATCGAGGTCCGACNNNNNNNAACTCAAACTTAAAATAAATAAAAAGATCAGGATACACACTACCC
E074_enh8427:chr3:134599529-134599669:1	GTCATATCGGTCACTGTTAATCCAACAACATAAATCTTAACTAAACAATAAGTTGGAGGCTCATCGTTCCTATTCAGGCAGATGTTATCGAGGTCCGACNNNNNNNAAACCCAATTCCTAACTACCTAATCTAGATCAGGATACACACTACCC
E074_enh8440:chr3:134911507-134911646:1	GTCATATCGGTCACTGTTATTAAATTCTTTCCTCAAAATAAAAACAACTCAGTTGGAGGCTCATCGTTCCTATTCAGGCAGATGTTATCGAGGTCCGACNNNNNNNCCATCAAAACCCTAAAAACAAAATACTGATCAGGATACACACTACCC
E074_enh8460:chr3:136341929-136342067:1	GTCATATCGGTCACTGTTATAAATTATTAATTCTAATACTAATATAATTAATAGTTGGAGGCTCATCGTTCCTATTCAGGCAGATGTTATCGAGGTCCGACNNNNNNNAAAAATTCAACTAATAAAACTACTAGATCAGGATACACACTACCC
E074_enh8470:chr3:138023908-138024040:1	GTCATATCGGTCACTGTTACTCCTACCCTAATCACTATTTTCCCTCCCTATACGTTGGAGGCTCATCGTTCCTATTCAGGCAGATGTTATCGAGGTCCGACNNNNNNNTCCCTAACACCCTCCACAACAAACAGATCAGGATACACACTACCC
E074_enh8491:chr3:139159611-139159747:1	GTCATATCGGTCACTGTTAAACCTATACTCTCACACACCCACTCCAACAAAAAGTTGGAGGCTCATCGTTCCTATTCAGGCAGATGTTATCGAGGTCCGACNNNNNNNTACCAATAACCAAATTCATAAAACAGATCAGGATACACACTACCC
E074_enh8494:chr3:139163638-139163778:1	GTCATATCGGTCACTGTTAATTAATATTCCCATCCTCCTAAATCAAAAACTCCGTTGGAGGCTCATCGTTCCTATTCAGGCAGATGTTATCGAGGTCCGACNNNNNNNTCAAAAACCCAAATCCTTAACCTCAGATCAGGATACACACTACCC
E074_enh8496:chr3:139170739-139170873:1	GTCATATCGGTCACTGTTAAATACAATTCTACTCAAAATAATAAACCTAATATGTTGGAGGCTCATCGTTCCTATTCAGGCAGATGTTATCGAGGTCCGACNNNNNNNAAAATACTTACCTAATAATAAAACAGATCAGGATACACACTACCC
E074_enh8496:chr3:139170789-139170929:1	GTCATATCGGTCACTGTTATCCTAAATTCATAAAATCCCACAAATAAAAGTTGGAGGCTCATCGTTCCTATTCAGGCAGATGTTATCGAGGTCCGACNNNNNNNTACTAACTAAAAATAAATCAATACTTCCAGATCAGGATACACACTACCC
E074_enh8506:chr3:139739690-139739828:1	GTCATATCGGTCACTGTTTACTCCCTTCTCCACCCAACACTCATTTTAAGTTGGAGGCTCATCGTTCCTATTCAGGCAGATGTTATCGAGGTCCGACNNNNNNNTAAATCCTTAATACTAATCAATCATTACAGATCAGGATACACACTACCC
E074_enh8506:chr3:139739912-139740050:1	GTCATATCGGTCACTGTTATAATATTATTACACACTCTTAAATACTCTAAATGTTGGAGGCTCATCGTTCCTATTCAGGCAGATGTTATCGAGGTCCGACNNNNNNNAAAAACTACTCTCTTATAAAATAATAGATCAGGATACACACTACCC
E074_enh8506:chr3:139740227-139740367:1	GTCATATCGGTCACTGTTATATATACCTAATATTCTATAATCTAAATAAATTAGTTGGAGGCTCATCGTTCCTATTCAGGCAGATGTTATCGAGGTCCGACNNNNNNNATAATAAACTAAAAACAAAACAAAAGATCAGGATACACACTACCC
E074_enh8508:chr3:139814567-139814707:1	GTCATATCGGTCACTGTTCAAATAATTAAATTACAAACTAACACCCACACTGTTGGAGGCTCATCGTTCCTATTCAGGCAGATGTTATCGAGGTCCGACNNNNNNNCACTAAATTTTCTACACAAAATAAAAAGATCAGGATACACACTACCC
E074_enh8508:chr3:139814623-139814757:1	GTCATATCGGTCACTGTTACTAATCACTAACATAATCCCAATACCCCAAATATGTTGGAGGCTCATCGTTCCTATTCAGGCAGATGTTATCGAGGTCCGACNNNNNNNAAAACCCATCACAAACAAACAAACAGATCAGGATACACACTACCC
E074_enh8528:chr3:143011586-143011725:1	GTCATATCGGTCACTGTTAACTAAAACACATACCTAAAACTAATTAATACTACGTTGGAGGCTCATCGTTCCTATTCAGGCAGATGTTATCGAGGTCCGACNNNNNNNAAATAAACTCACAACTATATAAACAGATCAGGATACACACTACCC
E074_enh8528:chr3:143011646-143011776:1	GTCATATCGGTCACTGTTAAACACCAAAATCCTACATTTTACAAAAAGTTGGAGGCTCATCGTTCCTATTCAGGCAGATGTTATCGAGGTCCGACNNNNNNNTAAAAACCTTAATATAATTAATATCTTTCTTGATCAGGATACACACTACCC
E074_enh8549:chr3:143557223-143557354:1	GTCATATCGGTCACTGTTACCAAAACCCTTTACCTACACTACCCTAAATACCGTTGGAGGCTCATCGTTCCTATTCAGGCAGATGTTATCGAGGTCCGACNNNNNNNTCTTCAAATAATTATCTCTAAATACTGATCAGGATACACACTACCC
E074_enh8610:chr3:148533716-148533851:1	GTCATATCGGTCACTGTTATAATATTCCAAAATATTAATATAATATATACATAGTTGGAGGCTCATCGTTCCTATTCAGGCAGATGTTATCGAGGTCCGACNNNNNNNTACTAACTTCACAATTAATAACCTAGATCAGGATACACACTACCC
E074_enh8615:chr3:149485247-149485383:1	GTCATATCGGTCACTGTTAAAAACAAACCCTCAAATTTCATCCACTAATGTTGGAGGCTCATCGTTCCTATTCAGGCAGATGTTATCGAGGTCCGACNNNNNNNCTATAATAATAAATAATTTCACCAAACCAGATCAGGATACACACTACCC
E074_enh8647:chr3:151057898-151058037:1	GTCATATCGGTCACTGTTCATTTTATATAATCTATAAAATATTTAACAAATAGTTGGAGGCTCATCGTTCCTATTCAGGCAGATGTTATCGAGGTCCGACNNNNNNNTAACTTCAATTTTCAACATCTCCTCAGATCAGGATACACACTACCC
E074_enh8660:chr3:153831497-153831637:1	GTCATATCGGTCACTGTTAACTCTTAATAACTACCAATTATAAAAACCACTCGTTGGAGGCTCATCGTTCCTATTCAGGCAGATGTTATCGAGGTCCGACNNNNNNNATTTTACAACAAACACAAAACAAAAAGATCAGGATACACACTACCC
E074_enh8695:chr3:158389771-158389909:1	GTCATATCGGTCACTGTTACCAACAAAAACTCCCATCTTCCAAAACTCTATGTTGGAGGCTCATCGTTCCTATTCAGGCAGATGTTATCGAGGTCCGACNNNNNNNAACTATTTTCACCTTAAAACAAAAACAGATCAGGATACACACTACCC
E074_enh8695:chr3:158389828-158389964:1	GTCATATCGGTCACTGTTAACATTCCCCCAAAAACCTTAATATCTCAAAACCAGTTGGAGGCTCATCGTTCCTATTCAGGCAGATGTTATCGAGGTCCGACNNNNNNNACCTTAATAATCTTTTAAATAATTTGATCAGGATACACACTACCC
E074_enh8703:chr3:159490906-159491046:1	GTCATATCGGTCACTGTTAAAAACAAAACCATTCATCTCTTCAACGTTGGAGGCTCATCGTTCCTATTCAGGCAGATGTTATCGAGGTCCGACNNNNNNNCTCAATTTCACAATTAACACTTAAATTTCTACAGATCAGGATACACACTACCC
E074_enh8726:chr3:160198918-160199057:1	GTCATATCGGTCACTGTTAAAACCAAATCTCAAAAACTAAAAAGTTGGAGGCTCATCGTTCCTATTCAGGCAGATGTTATCGAGGTCCGACNNNNNNNAAACTACCATATCAATATAATAACATAATTCAACAGATCAGGATACACACTACCC
E074_enh8768:chr3:167762343-167762473:1	GTCATATCGGTCACTGTTACCAAATAAAATTTTAAAATACCATATTACAATACGTTGGAGGCTCATCGTTCCTATTCAGGCAGATGTTATCGAGGTCCGACNNNNNNNTAAATAAACATAAAACCCTAATAAAGATCAGGATACACACTACCC
E074_enh8775:chr3:168978300-168978433:1	GTCATATCGGTCACTGTTAACAATAACACCATTTACAACCACAATACAAAACCGTTGGAGGCTCATCGTTCCTATTCAGGCAGATGTTATCGAGGTCCGACNNNNNNNAACTCAATATATAACTATTTTAACAGATCAGGATACACACTACCC
E074_enh8777:chr3:169060557-169060697:1	GTCATATCGGTCACTGTTAATTTATTACCTAATATCCTCAATAACAATTAAAGTTGGAGGCTCATCGTTCCTATTCAGGCAGATGTTATCGAGGTCCGACNNNNNNNAATATAATTTACACTACTAAAAATCTGATCAGGATACACACTACCC
E074_enh8778:chr3:169276104-169276240:1	GTCATATCGGTCACTGTTACCTTTTCCTATAAAACTCTAAATACTCACTACCGTTGGAGGCTCATCGTTCCTATTCAGGCAGATGTTATCGAGGTCCGACNNNNNNNAATAACTAAATAACCCACTACTTTCAGATCAGGATACACACTACCC
E074_enh8780:chr3:169606682-169606819:1	GTCATATCGGTCACTGTTAAATTACAACAACAATTCATAAATCCCTTCAAACGTTGGAGGCTCATCGTTCCTATTCAGGCAGATGTTATCGAGGTCCGACNNNNNNNTTTCATTTCTTTCAACAACACCTTATGATCAGGATACACACTACCC
E074_enh8784:chr3:170152944-170153081:1	GTCATATCGGTCACTGTTACAAATATTTTAATTAACATAAAAATTATCTTCTGTTGGAGGCTCATCGTTCCTATTCAGGCAGATGTTATCGAGGTCCGACNNNNNNNAAAATCATAAAATCTAAAACCTCCTCGATCAGGATACACACTACCC
E074_enh8791:chr3:170179331-170179462:1	GTCATATCGGTCACTGTTACATAATAATTAATCCTATATCCTACTTTTATTTTGTTGGAGGCTCATCGTTCCTATTCAGGCAGATGTTATCGAGGTCCGACNNNNNNNAATATTTAAAATTCAACAATAAACAGATCAGGATACACACTACCC
E074_enh8791:chr3:170179397-170179527:1	GTCATATCGGTCACTGTTCTCTCTCTTAAAATCTCCAAAAATCTTTACAAACAGTTGGAGGCTCATCGTTCCTATTCAGGCAGATGTTATCGAGGTCCGACNNNNNNNAAAAATACTAAATAAACTCCTTAATGATCAGGATACACACTACCC
E074_enh8791:chr3:170179562-170179702:1	GTCATATCGGTCACTGTTAACTTCTAAATATATTTCCTTTACTCTGTTGGAGGCTCATCGTTCCTATTCAGGCAGATGTTATCGAGGTCCGACNNNNNNNCTCTCTTAAAATCTCCAAAAATCTTTACAAACAGATCAGGATACACACTACCC
E074_enh8795:chr3:170200105-170200242:1	GTCATATCGGTCACTGTTACCCCCTCTACACACCTAAAAACTCCTTAACGTTGGAGGCTCATCGTTCCTATTCAGGCAGATGTTATCGAGGTCCGACNNNNNNNAAAAATCTTTTAAATATATAAAATTCCCAGATCAGGATACACACTACCC
E074_enh8808:chr3:170248603-170248740:1	GTCATATCGGTCACTGTTAAATAATTTCCCATCTTAAAACCCTTAAGTTGGAGGCTCATCGTTCCTATTCAGGCAGATGTTATCGAGGTCCGACNNNNNNNCAAAACAATACCTATACACAAAACACTATACAGATCAGGATACACACTACCC
E074_enh8847:chr3:170876121-170876258:1	GTCATATCGGTCACTGTTAAACAACTAAATATTACAAACTCCTTAATTCTACAGTTGGAGGCTCATCGTTCCTATTCAGGCAGATGTTATCGAGGTCCGACNNNNNNNTTCAACCCAACTCATTAATTCCTAAGATCAGGATACACACTACCC
E074_enh8847:chr3:170876182-170876313:1	GTCATATCGGTCACTGTTACACACACATTCATATACAACCACCATTTTACAAAGTTGGAGGCTCATCGTTCCTATTCAGGCAGATGTTATCGAGGTCCGACNNNNNNNTTTAAATAAACAAAAATCATTTCTTGATCAGGATACACACTACCC
E074_enh8847:chr3:170878581-170878721:1	GTCATATCGGTCACTGTTAAAATCAAATTATATATAAAAATAAACTGTTGGAGGCTCATCGTTCCTATTCAGGCAGATGTTATCGAGGTCCGACNNNNNNNAACTAAAAATACTTAAAACTACAACTTTCTAAGATCAGGATACACACTACCC
E074_enh8851:chr3:170946309-170946441:1	GTCATATCGGTCACTGTTATAAATCCTCCTCTCATATAAACTCTTATCAAATAGTTGGAGGCTCATCGTTCCTATTCAGGCAGATGTTATCGAGGTCCGACNNNNNNNAAACAATCTCAAATAAATTATAACAGATCAGGATACACACTACCC
E074_enh8851:chr3:170946549-170946689:1	GTCATATCGGTCACTGTTATTCAACACTATCTCCTTAATCACAAATTGTTGGAGGCTCATCGTTCCTATTCAGGCAGATGTTATCGAGGTCCGACNNNNNNNAAATCACATATAAACATTATATTTTCTCAAAGATCAGGATACACACTACCC
E074_enh8853:chr3:170955170-170955310:1	GTCATATCGGTCACTGTTCAATAAAAACCTAAAAACTTCCCTTTCATTACTAAGTTGGAGGCTCATCGTTCCTATTCAGGCAGATGTTATCGAGGTCCGACNNNNNNNAACATTTAACTAAAAATACTCATTAGATCAGGATACACACTACCC
E074_enh8863:chr3:171328715-171328855:1	GTCATATCGGTCACTGTTAAACATTCTACTATCTCTATCTAAATAACTCAAAAGTTGGAGGCTCATCGTTCCTATTCAGGCAGATGTTATCGAGGTCCGACNNNNNNNACAACCTATTATTTTCTTTATATTAGATCAGGATACACACTACCC
E074_enh8863:chr3:171329274-171329410:1	GTCATATCGGTCACTGTTAAATCATTTTAAACCTAAAAACAAAAATTTCCACAGTTGGAGGCTCATCGTTCCTATTCAGGCAGATGTTATCGAGGTCCGACNNNNNNNCAACCCTTAAAAATTCTAAATAACAGATCAGGATACACACTACCC
E074_enh8890:chr3:173228638-173228770:1	GTCATATCGGTCACTGTTAAACAAATATTCTTTTATACATAATGTTGGAGGCTCATCGTTCCTATTCAGGCAGATGTTATCGAGGTCCGACNNNNNNNTATACTATAAATCCTATCTAAAAATAAATATAAAAGATCAGGATACACACTACCC
E074_enh8890:chr3:173228703-173228843:1	GTCATATCGGTCACTGTTATTTATAATAATCTATCATATACCAAGTTGGAGGCTCATCGTTCCTATTCAGGCAGATGTTATCGAGGTCCGACNNNNNNNTATCATAAACTCATAAAATAACCATAAAATTACTGATCAGGATACACACTACCC
E074_enh8893:chr3:173353154-173353288:1	GTCATATCGGTCACTGTTAATTAATACAACAAACAAAAACTCCCTTATCCTTGTTGGAGGCTCATCGTTCCTATTCAGGCAGATGTTATCGAGGTCCGACNNNNNNNAAATATTTATAACTATTTTTCTCTTTGATCAGGATACACACTACCC
E074_enh8909:chr3:173839945-173840079:1	GTCATATCGGTCACTGTTACTCATTTTTCCTATTATCTATTTTTATAAAAACTGTTGGAGGCTCATCGTTCCTATTCAGGCAGATGTTATCGAGGTCCGACNNNNNNNTTCCAAATAAATTAAAACTTTATATGATCAGGATACACACTACCC
E074_enh8916:chr3:174926324-174926459:1	GTCATATCGGTCACTGTTTACATTTTTCCACTAAACATACACTGTTGGAGGCTCATCGTTCCTATTCAGGCAGATGTTATCGAGGTCCGACNNNNNNNTTACTCCTATTCACTTAACACTAACTAATCAATCAGATCAGGATACACACTACCC
E074_enh8916:chr3:174926586-174926717:1	GTCATATCGGTCACTGTTATTATAAATAATTTATAATATTACTTTATTTTATTGTTGGAGGCTCATCGTTCCTATTCAGGCAGATGTTATCGAGGTCCGACNNNNNNNTAAAACCAAAACAAATTTAATAAATGATCAGGATACACACTACCC
E074_enh8945:chr3:177406336-177406476:1	GTCATATCGGTCACTGTTTTTTCCATCATCTCTTTTACTCCTCTCTCTTCCCAGTTGGAGGCTCATCGTTCCTATTCAGGCAGATGTTATCGAGGTCCGACNNNNNNNAAATAAATACCCTTCAAAATACAAAGATCAGGATACACACTACCC
E074_enh8963:chr3:179537349-179537488:1	GTCATATCGGTCACTGTTATTATCTCATTCTATCAAAATTTCTTGTTGGAGGCTCATCGTTCCTATTCAGGCAGATGTTATCGAGGTCCGACNNNNNNNTTATAACATTAAACCAATTCTTATTCCAACCCACGATCAGGATACACACTACCC
E074_enh8991:chr3:179703549-179703679:1	GTCATATCGGTCACTGTTAACCATTCAAATAACACATTATTCTAAAAATACTAGTTGGAGGCTCATCGTTCCTATTCAGGCAGATGTTATCGAGGTCCGACNNNNNNNACTACTTACACACTATAAACCTCTTGATCAGGATACACACTACCC
E074_enh8991:chr3:179703614-179703754:1	GTCATATCGGTCACTGTTCAAAAACTATACTAATAAAATATAACTAAATATGTTGGAGGCTCATCGTTCCTATTCAGGCAGATGTTATCGAGGTCCGACNNNNNNNTACCTCCCCTCAATCCCATTTTAAATAGATCAGGATACACACTACCC
E074_enh9015:chr3:181096169-181096299:1	GTCATATCGGTCACTGTTTATTACAATTATTCTCCCAACAATAAATAAAAAGTTGGAGGCTCATCGTTCCTATTCAGGCAGATGTTATCGAGGTCCGACNNNNNNNCCCTATCCCCCAATCCAAACTTCAAAAGATCAGGATACACACTACCC
E074_enh9025:chr3:181171675-181171815:1	GTCATATCGGTCACTGTTAACCTATATACTTTTACCCACAAAACAACCAATTGTTGGAGGCTCATCGTTCCTATTCAGGCAGATGTTATCGAGGTCCGACNNNNNNNAAAAACCTACAATACTACTATATAAAGATCAGGATACACACTACCC
E074_enh9025:chr3:181171776-181171906:1	GTCATATCGGTCACTGTTATTCTTCTACTACTCCAACAACCCTAAATAACGTTGGAGGCTCATCGTTCCTATTCAGGCAGATGTTATCGAGGTCCGACNNNNNNNTCCTAACCTACCCCAACCTCTAAAATAAGATCAGGATACACACTACCC
E074_enh9037:chr3:181278812-181278942:1	GTCATATCGGTCACTGTTAATTATATTTTAACAAAATAACCTATAAAAATTGTTGGAGGCTCATCGTTCCTATTCAGGCAGATGTTATCGAGGTCCGACNNNNNNNATTTACTTATTTTCTTCCCTATTAACAGATCAGGATACACACTACCC
E074_enh9037:chr3:181278933-181279073:1	GTCATATCGGTCACTGTTAACTATTACAACAATTTATTCTACTACTAACAACTGTTGGAGGCTCATCGTTCCTATTCAGGCAGATGTTATCGAGGTCCGACNNNNNNNAACAAAAATATCAATAACTTTAATAGATCAGGATACACACTACCC
E074_enh9052:chr3:181343280-181343420:1	GTCATATCGGTCACTGTTAAAAATAATATATACTAAAATAACAAACCTCTGTTGGAGGCTCATCGTTCCTATTCAGGCAGATGTTATCGAGGTCCGACNNNNNNNAAACTATAAAAATAAAATAATTCTTATTGATCAGGATACACACTACCC
E074_enh9065:chr3:181381682-181381816:1	GTCATATCGGTCACTGTTCAAAAATAAAATACTTTCCCATATAAAACAACGTTGGAGGCTCATCGTTCCTATTCAGGCAGATGTTATCGAGGTCCGACNNNNNNNTTACAATTATAAATCTCCCAAACTAACAGATCAGGATACACACTACCC
E074_enh9073:chr3:181452938-181453078:1	GTCATATCGGTCACTGTTATTATATAACAATATAATTCATCTATAAAATTCAAGTTGGAGGCTCATCGTTCCTATTCAGGCAGATGTTATCGAGGTCCGACNNNNNNNATCAATCCTCAACAATTCTTAAAAAGATCAGGATACACACTACCC
E074_enh9100:chr3:182023635-182023773:1	GTCATATCGGTCACTGTTATAAAACCCATTCACAAACAAAACAAATACAATGTTGGAGGCTCATCGTTCCTATTCAGGCAGATGTTATCGAGGTCCGACNNNNNNNAAAATTTATTCAAATAACCTAATCAAAGATCAGGATACACACTACCC
E074_enh9108:chr3:182512525-182512656:1	GTCATATCGGTCACTGTTAAACAATAATAAAATTTAATAAAACAAAAACTATTGTTGGAGGCTCATCGTTCCTATTCAGGCAGATGTTATCGAGGTCCGACNNNNNNNATACAACATTAAAACAACTATAACAGATCAGGATACACACTACCC
E074_enh9110:chr3:182620239-182620375:1	GTCATATCGGTCACTGTTCTCATTAACTCTTCTACATACTAAAGTTGGAGGCTCATCGTTCCTATTCAGGCAGATGTTATCGAGGTCCGACNNNNNNNTCTTAAATAATAAATACAACTCACTAACTTATTATGATCAGGATACACACTACCC
E074_enh9128:chr3:183498099-183498232:1	GTCATATCGGTCACTGTTAAACTTTCTTCTACAACCTTTTATCTATTTTTCGTTGGAGGCTCATCGTTCCTATTCAGGCAGATGTTATCGAGGTCCGACNNNNNNNTAAATAAAACTAACTACTCTTACCACAGATCAGGATACACACTACCC
E074_enh9136:chr3:183525001-183525141:1	GTCATATCGGTCACTGTTTCTAAATCTAAATCTATATCTATAAAACTAAACAGTTGGAGGCTCATCGTTCCTATTCAGGCAGATGTTATCGAGGTCCGACNNNNNNNATTTCTATCTAACCAACTTTACTTCAGATCAGGATACACACTACCC
E074_enh9136:chr3:183525215-183525349:1	GTCATATCGGTCACTGTTAAAATATTTATCCACCCTACTAAAACCTAACAACTGTTGGAGGCTCATCGTTCCTATTCAGGCAGATGTTATCGAGGTCCGACNNNNNNNTTTCTCATCTACCTCAATAAAAACAGATCAGGATACACACTACCC
E074_enh9136:chr3:183525665-183525797:1	GTCATATCGGTCACTGTTACTTTCTTCTACTTTTCCAAATTAAAATCGTTGGAGGCTCATCGTTCCTATTCAGGCAGATGTTATCGAGGTCCGACNNNNNNNACAAAATAACATTCTTCTAAATATTATATTCGATCAGGATACACACTACCC
E074_enh9142:chr3:183545429-183545569:1	GTCATATCGGTCACTGTTCTAAAATTCAACCCCTCAACCTTCCCAATACCTAGTTGGAGGCTCATCGTTCCTATTCAGGCAGATGTTATCGAGGTCCGACNNNNNNNTTAATAAATATATCTACTACAACACAGATCAGGATACACACTACCC
E074_enh9146:chr3:184657654-184657794:1	GTCATATCGGTCACTGTTAATACTAAACTCTAAATACACTAATCAATTTCACCGTTGGAGGCTCATCGTTCCTATTCAGGCAGATGTTATCGAGGTCCGACNNNNNNNTATATCTTCTCAATAATTCTAATCAGATCAGGATACACACTACCC
E074_enh9148:chr3:184800402-184800542:1	GTCATATCGGTCACTGTTATCACAATTCATAACACCAAATACTACATAAAAAGTTGGAGGCTCATCGTTCCTATTCAGGCAGATGTTATCGAGGTCCGACNNNNNNNAAAAATACCTATAAACATACCAAAAAGATCAGGATACACACTACCC
E074_enh9148:chr3:184800588-184800723:1	GTCATATCGGTCACTGTTATCCTAACTTACTTTCTATATAACATCTAATAGTTGGAGGCTCATCGTTCCTATTCAGGCAGATGTTATCGAGGTCCGACNNNNNNNTTATACCTTTATCTAATAAATCCTTTTTGATCAGGATACACACTACCC
E074_enh9153:chr3:185117521-185117652:1	GTCATATCGGTCACTGTTCTACTAAAAATCCTACCTCAATTAATAATAACATGTTGGAGGCTCATCGTTCCTATTCAGGCAGATGTTATCGAGGTCCGACNNNNNNNTTTTCCTTATATTCATCTCTCTAACAGATCAGGATACACACTACCC
E074_enh9155:chr3:185157330-185157460:1	GTCATATCGGTCACTGTTATAAAAATATATCCTAATAAAATAATATTATAAAAGTTGGAGGCTCATCGTTCCTATTCAGGCAGATGTTATCGAGGTCCGACNNNNNNNAAAATCAAAAACTTTTAAACTTAAAGATCAGGATACACACTACCC
E074_enh9155:chr3:185158052-185158190:1	GTCATATCGGTCACTGTTAACAAAATTTCTTAATAACTATAAATAACAACTGTTGGAGGCTCATCGTTCCTATTCAGGCAGATGTTATCGAGGTCCGACNNNNNNNATATACTTAAATATATCAACATAAACAGATCAGGATACACACTACCC
E074_enh9162:chr3:185773517-185773649:1	GTCATATCGGTCACTGTTAAAATAATCTAAAAATTCAAATAAAAAGTTGGAGGCTCATCGTTCCTATTCAGGCAGATGTTATCGAGGTCCGACNNNNNNNTTAAATTAAAAACAACACTCTTAAACACTCTTAGATCAGGATACACACTACCC
E074_enh9163:chr3:185855861-185855993:1	GTCATATCGGTCACTGTTCCTTTCTAAAATATTTATAAACAAAAACTAAAAGTTGGAGGCTCATCGTTCCTATTCAGGCAGATGTTATCGAGGTCCGACNNNNNNNAAACAAAACTCACTTAAATATACTAAAGATCAGGATACACACTACCC
E074_enh9168:chr3:185929807-185929938:1	GTCATATCGGTCACTGTTATTAACAAATACTAAAAATATAAAATTAAGTTGGAGGCTCATCGTTCCTATTCAGGCAGATGTTATCGAGGTCCGACNNNNNNNCCTTAATACAACTACAAAAACCTTCTTCCTAGATCAGGATACACACTACCC
E074_enh9169:chr3:186040631-186040771:1	GTCATATCGGTCACTGTTACACCAACCCTAACATTAACTCAAACCTTCCTTATGTTGGAGGCTCATCGTTCCTATTCAGGCAGATGTTATCGAGGTCCGACNNNNNNNATCTACATCTTCCAATATCCCCAACGATCAGGATACACACTACCC
E074_enh9196:chr3:188919983-188920123:1	GTCATATCGGTCACTGTTCTAAAATAAAACATCAAAATAAAACCTCAAATAAGTTGGAGGCTCATCGTTCCTATTCAGGCAGATGTTATCGAGGTCCGACNNNNNNNAATAAATCTATCTTTACTTTTAAAAAGATCAGGATACACACTACCC
E074_enh9220:chr3:193339523-193339663:1	GTCATATCGGTCACTGTTAAATCAACAAATTACTATATATCAATCATCATAGTTGGAGGCTCATCGTTCCTATTCAGGCAGATGTTATCGAGGTCCGACNNNNNNNTAAATACTTCTTATTAATCAAAAATTTGATCAGGATACACACTACCC
E074_enh9224:chr3:194354591-194354723:1	GTCATATCGGTCACTGTTAAATACACAAAACTATTTTTCTTAAAAATAAACTAGTTGGAGGCTCATCGTTCCTATTCAGGCAGATGTTATCGAGGTCCGACNNNNNNNCTCACTCTCCTTTCTAAAACTACCAGATCAGGATACACACTACCC
E074_enh9228:chr3:195142110-195142250:1	GTCATATCGGTCACTGTTATACCATTATTTATATTTATTAAAATCATAAGTTGGAGGCTCATCGTTCCTATTCAGGCAGATGTTATCGAGGTCCGACNNNNNNNAACCAAATAAAAACATTCATAATATAAAAGATCAGGATACACACTACCC
E074_enh9308:chr4:1492197-1492333:1	GTCATATCGGTCACTGTTTATAAAACCTCTAAATATACTATACGTTGGAGGCTCATCGTTCCTATTCAGGCAGATGTTATCGAGGTCCGACNNNNNNNCACCACAACCTACATTACAAATACATAAATCATAAGATCAGGATACACACTACCC
E074_enh9308:chr4:1492455-1492585:1	GTCATATCGGTCACTGTTCTTAAACCCAAAACCTAACATTCTAATCACCCGTTGGAGGCTCATCGTTCCTATTCAGGCAGATGTTATCGAGGTCCGACNNNNNNNTCAACCCACTCCTCTATAAACAAAAACAGATCAGGATACACACTACCC
E074_enh9308:chr4:1492616-1492756:1	GTCATATCGGTCACTGTTAATAATCAAAATACCAAATCCTAAATCCAAACCACGTTGGAGGCTCATCGTTCCTATTCAGGCAGATGTTATCGAGGTCCGACNNNNNNNAAAAACAAATTTATTACCTTCCACAGATCAGGATACACACTACCC
E074_enh9311:chr4:1643758-1643898:1	GTCATATCGGTCACTGTTCCCACCTTCTCTATCCTTACACCTCCGTTGGAGGCTCATCGTTCCTATTCAGGCAGATGTTATCGAGGTCCGACNNNNNNNAAAAATACCTTATACCTCCACTTCTAACAACAACGATCAGGATACACACTACCC
E074_enh9311:chr4:1643937-1644069:1	GTCATATCGGTCACTGTTACCCAAACCTATCCACAACAAATCCCTAGTTGGAGGCTCATCGTTCCTATTCAGGCAGATGTTATCGAGGTCCGACNNNNNNNTCTCTATCCTTACACCTCCTCCCCTAATAATTGATCAGGATACACACTACCC
E074_enh9311:chr4:1644219-1644358:1	GTCATATCGGTCACTGTTAACCAAAACACCAACCCCTCAACACTCGTTGGAGGCTCATCGTTCCTATTCAGGCAGATGTTATCGAGGTCCGACNNNNNNNACCTCCCTTCCCAAAACCTATTAAAAATAAAAAGATCAGGATACACACTACCC
E074_enh9311:chr4:1644333-1644465:1	GTCATATCGGTCACTGTTAAACACACCTACTAAATCTCAAAACCCTAAAAACGTTGGAGGCTCATCGTTCCTATTCAGGCAGATGTTATCGAGGTCCGACNNNNNNNAAAAACTACTCCCAATAACAATAAACGATCAGGATACACACTACCC
E074_enh9311:chr4:1644548-1644688:1	GTCATATCGGTCACTGTTAACCACCTAAAATTATAACCTAAAACACAAACTGTTGGAGGCTCATCGTTCCTATTCAGGCAGATGTTATCGAGGTCCGACNNNNNNNAAACCTCCTCAAAATCAAAACTCCCCTGATCAGGATACACACTACCC
E074_enh9311:chr4:1644733-1644873:1	GTCATATCGGTCACTGTTATAAAATTAATAAACTTATACTCTAAATCATAAGTTGGAGGCTCATCGTTCCTATTCAGGCAGATGTTATCGAGGTCCGACNNNNNNNTTTAAAACCCAATAATATCCTTAAAAAGATCAGGATACACACTACCC
E074_enh9312:chr4:1648299-1648439:1	GTCATATCGGTCACTGTTACACCTACTAAACTATTTTCTCTATACCTCCTGTTGGAGGCTCATCGTTCCTATTCAGGCAGATGTTATCGAGGTCCGACNNNNNNNTTACATCATAAACTAAAACCTAAAAACAGATCAGGATACACACTACCC
E074_enh9312:chr4:1648540-1648672:1	GTCATATCGGTCACTGTTATATAACCCTACAACTAAATCACCCAAAACCTAAAGTTGGAGGCTCATCGTTCCTATTCAGGCAGATGTTATCGAGGTCCGACNNNNNNNTACACATCAATTATAATTCCAACAAGATCAGGATACACACTACCC
E074_enh9313:chr4:1650141-1650281:1	GTCATATCGGTCACTGTTCCTAACATTTAATAAAACCCTCTCCCCACAAACCGTTGGAGGCTCATCGTTCCTATTCAGGCAGATGTTATCGAGGTCCGACNNNNNNNATAAAAACCAATTTTTAAATAAAATAGATCAGGATACACACTACCC
E074_enh9314:chr4:1676723-1676863:1	GTCATATCGGTCACTGTTTCACTATTTCTATATCTCTAAACTTTGTTGGAGGCTCATCGTTCCTATTCAGGCAGATGTTATCGAGGTCCGACNNNNNNNCAAAAATCTCTTCCCACTTATCCTAACCTTTATCGATCAGGATACACACTACCC
E074_enh9314:chr4:1676918-1677057:1	GTCATATCGGTCACTGTTCTTCTACATCTACCTAAAACCCAAAAATCTCTTCCGTTGGAGGCTCATCGTTCCTATTCAGGCAGATGTTATCGAGGTCCGACNNNNNNNAAAAATCCTAAAATAAAAACAAAAAGATCAGGATACACACTACCC
E074_enh9315:chr4:1677300-1677439:1	GTCATATCGGTCACTGTTAAAAACAAATCACAATACTCTAACCCCCAAAAACGTTGGAGGCTCATCGTTCCTATTCAGGCAGATGTTATCGAGGTCCGACNNNNNNNCCTTCCTTATAACTACACTAATAACTGATCAGGATACACACTACCC
E074_enh9316:chr4:1677601-1677739:1	GTCATATCGGTCACTGTTAAATTTAACCCTCCTAAAAATCTACAAAACACTAAGTTGGAGGCTCATCGTTCCTATTCAGGCAGATGTTATCGAGGTCCGACNNNNNNNACCTACTTTAATACCTTTTTAAAAAGATCAGGATACACACTACCC
E074_enh9319:chr4:1696579-1696716:1	GTCATATCGGTCACTGTTCTTATTTAACAAACACCCTATAAACCTTAAATCTGTTGGAGGCTCATCGTTCCTATTCAGGCAGATGTTATCGAGGTCCGACNNNNNNNTAATTAAACTAAAATTAAATCTATCAGATCAGGATACACACTACCC
E074_enh9322:chr4:2096478-2096609:1	GTCATATCGGTCACTGTTAATTTTACTACCTTTCTATAAATAAACAAGTTGGAGGCTCATCGTTCCTATTCAGGCAGATGTTATCGAGGTCCGACNNNNNNNTAATTAACTATAATTCTAAACAAACTATCCAGATCAGGATACACACTACCC
E074_enh9337:chr4:2897138-2897274:1	GTCATATCGGTCACTGTTCCAACTTACCCTCTCCTTCTTTTCCCATTCTTCTCGTTGGAGGCTCATCGTTCCTATTCAGGCAGATGTTATCGAGGTCCGACNNNNNNNAACCTAAATCCTACTAATTAACTACGATCAGGATACACACTACCC
E074_enh9337:chr4:2897271-2897407:1	GTCATATCGGTCACTGTTTATACACCAAACCTTACCCCTTCTAATATAAATAAGTTGGAGGCTCATCGTTCCTATTCAGGCAGATGTTATCGAGGTCCGACNNNNNNNACCTAAAAACCAACCTATCCAACTCGATCAGGATACACACTACCC
E074_enh9339:chr4:2911531-2911663:1	GTCATATCGGTCACTGTTAACCCTTAATAAAATATATTTATTTATACCTCGTTGGAGGCTCATCGTTCCTATTCAGGCAGATGTTATCGAGGTCCGACNNNNNNNTCTTCTAAACAATCTATTACTATTAACAGATCAGGATACACACTACCC
E074_enh9344:chr4:3722719-3722859:1	GTCATATCGGTCACTGTTAACCCAACCCAAACTCTAATAAAAATAAAAACCCGTTGGAGGCTCATCGTTCCTATTCAGGCAGATGTTATCGAGGTCCGACNNNNNNNTCTCCTTCCTCTATATTAAAAACCCAGATCAGGATACACACTACCC
E074_enh9490:chr4:13768859-13768990:1	GTCATATCGGTCACTGTTATACTAAACCTACCTTTCTTTTCCCTCCAAGTTGGAGGCTCATCGTTCCTATTCAGGCAGATGTTATCGAGGTCCGACNNNNNNNAAAAATAAAACTACAAATAAAAATTATTTAGATCAGGATACACACTACCC
E074_enh9519:chr4:15067285-15067415:1	GTCATATCGGTCACTGTTCTACCATCTCACAAATAATACTAAAATAAAAAGTTGGAGGCTCATCGTTCCTATTCAGGCAGATGTTATCGAGGTCCGACNNNNNNNAAACTTATACTTTATATCTTATAAATTTGATCAGGATACACACTACCC
E074_enh9543:chr4:16205508-16205640:1	GTCATATCGGTCACTGTTACATATTTTCTTATCTTACACACAAAACAAGTTGGAGGCTCATCGTTCCTATTCAGGCAGATGTTATCGAGGTCCGACNNNNNNNTCAAAAATATACTACACATAATATTTACCAGATCAGGATACACACTACCC
E074_enh9547:chr4:16236942-16237079:1	GTCATATCGGTCACTGTTATATCTAAATTAAATAACTCAAAACAAAAAGTTGGAGGCTCATCGTTCCTATTCAGGCAGATGTTATCGAGGTCCGACNNNNNNNTACTAAAAACATCTTTCTTAAATACTACCAGATCAGGATACACACTACCC
E074_enh9562:chr4:17488448-17488585:1	GTCATATCGGTCACTGTTATCCTTAACAATAACTATCATCTTAACTACTTTATGTTGGAGGCTCATCGTTCCTATTCAGGCAGATGTTATCGAGGTCCGACNNNNNNNTACTCTCCTAAAACAATATAATACAGATCAGGATACACACTACCC
E074_enh9567:chr4:17505709-17505839:1	GTCATATCGGTCACTGTTTAAAATAAATTAAAAACATTAATCACTCTCTCCCGTTGGAGGCTCATCGTTCCTATTCAGGCAGATGTTATCGAGGTCCGACNNNNNNNTAAATAATCTCTACACTTCCTACACAGATCAGGATACACACTACCC
E074_enh9570:chr4:17516362-17516493:1	GTCATATCGGTCACTGTTATCTCTTAATCTTCAAAACTACCTAATTTGTTGGAGGCTCATCGTTCCTATTCAGGCAGATGTTATCGAGGTCCGACNNNNNNNTAAAAATTCTAACAACAATAACATTTCAAAAGATCAGGATACACACTACCC
E074_enh9571:chr4:17517921-17518053:1	GTCATATCGGTCACTGTTAATTCCTATTTATACAAACTACTCTACTTACATCCGTTGGAGGCTCATCGTTCCTATTCAGGCAGATGTTATCGAGGTCCGACNNNNNNNAAATACAATTCTATATCACCCTACAGATCAGGATACACACTACCC
E074_enh9572:chr4:17522886-17523017:1	GTCATATCGGTCACTGTTATTTCTTTCCAATTCTAAATTTCCATTTATTTTTGTTGGAGGCTCATCGTTCCTATTCAGGCAGATGTTATCGAGGTCCGACNNNNNNNTAATAAAACTAATTCCTTTACTAATTGATCAGGATACACACTACCC
E074_enh9572:chr4:17524311-17524450:1	GTCATATCGGTCACTGTTACTTATCAATTAACCAACAAACCTCTATTCCTTAAGTTGGAGGCTCATCGTTCCTATTCAGGCAGATGTTATCGAGGTCCGACNNNNNNNAAACACAACCACTATTTCAATATCAGATCAGGATACACACTACCC
E074_enh9581:chr4:17554012-17554149:1	GTCATATCGGTCACTGTTACCTTCTTTTCACTCTAACTCTATTTTACTTTACTGTTGGAGGCTCATCGTTCCTATTCAGGCAGATGTTATCGAGGTCCGACNNNNNNNCTTAATCTTAACTTCCCCAAAAACAGATCAGGATACACACTACCC
E074_enh9599:chr4:18665795-18665935:1	GTCATATCGGTCACTGTTAAAATCAATAAATAACTTTATAAATAATCCAAAAAGTTGGAGGCTCATCGTTCCTATTCAGGCAGATGTTATCGAGGTCCGACNNNNNNNTATAAAAACTAATACTATTCAACCAGATCAGGATACACACTACCC
E074_enh9609:chr4:20323263-20323403:1	GTCATATCGGTCACTGTTAATTCCAATACAATAAACCAATATTACACAGTTGGAGGCTCATCGTTCCTATTCAGGCAGATGTTATCGAGGTCCGACNNNNNNNTAAAAATAATTCTAACAAATAATTTATAAAGATCAGGATACACACTACCC
E074_enh9646:chr4:24529210-24529346:1	GTCATATCGGTCACTGTTAATTATTAACATTCCTTTTAAAAATTATAAAATATGTTGGAGGCTCATCGTTCCTATTCAGGCAGATGTTATCGAGGTCCGACNNNNNNNCCTTTTATATTAACACTATAACTCAGATCAGGATACACACTACCC
E074_enh9656:chr4:24679814-24679954:1	GTCATATCGGTCACTGTTATCTCCATACACAAATAAAATTAATTTGTTGGAGGCTCATCGTTCCTATTCAGGCAGATGTTATCGAGGTCCGACNNNNNNNTAAAAACATACTTTTAAAAATACAAAAATTTTTGATCAGGATACACACTACCC
E074_enh9660:chr4:24818550-24818690:1	GTCATATCGGTCACTGTTAAACTAATAATACAACTCTAAAAACTATCATTTTAGTTGGAGGCTCATCGTTCCTATTCAGGCAGATGTTATCGAGGTCCGACNNNNNNNTTAATTACTCTCTAATAAACTTTATGATCAGGATACACACTACCC
E074_enh9664:chr4:24982449-24982582:1	GTCATATCGGTCACTGTTAATAATAAACCAAAAACTAAAACTAAAAAGTTGGAGGCTCATCGTTCCTATTCAGGCAGATGTTATCGAGGTCCGACNNNNNNNTTAAATCATTATAAAATTACAAATAATAACAGATCAGGATACACACTACCC
E074_enh9664:chr4:24982536-24982666:1	GTCATATCGGTCACTGTTATTACAACCCAAACAATCTAAAATCTCAACTAAAAGTTGGAGGCTCATCGTTCCTATTCAGGCAGATGTTATCGAGGTCCGACNNNNNNNTATAATCAATTTCAAACTATACTTAGATCAGGATACACACTACCC
E074_enh9664:chr4:24982696-24982835:1	GTCATATCGGTCACTGTTAAATTATTCTTCTAATATATCCCCCAAAAAGTTGGAGGCTCATCGTTCCTATTCAGGCAGATGTTATCGAGGTCCGACNNNNNNNTAAATATAACTTAAAACTAATTACAAACCAGATCAGGATACACACTACCC
E074_enh9664:chr4:24982755-24982895:1	GTCATATCGGTCACTGTTACATCCCAATACAATTTCAATCTCAACAATAACAGTTGGAGGCTCATCGTTCCTATTCAGGCAGATGTTATCGAGGTCCGACNNNNNNNTAAATATCATAACTAAAACCAACCCAGATCAGGATACACACTACCC
E074_enh9697:chr4:27391943-27392083:1	GTCATATCGGTCACTGTTAAATAACACAATAAATTTAATCATCTAAAATCAATGTTGGAGGCTCATCGTTCCTATTCAGGCAGATGTTATCGAGGTCCGACNNNNNNNAAAAACCATTCAAACTTATCTTTCAGATCAGGATACACACTACCC
E074_enh9751:chr4:36164967-36165107:1	GTCATATCGGTCACTGTTACAACATATCTCTCTATAACATCCAGTTGGAGGCTCATCGTTCCTATTCAGGCAGATGTTATCGAGGTCCGACNNNNNNNCTTCCTAAATTTTCTTCAACATTCTATAATCAACTGATCAGGATACACACTACCC
E074_enh9758:chr4:36182143-36182273:1	GTCATATCGGTCACTGTTAACCAAATTAAATAAAAATTCTATTACTATAACTAGTTGGAGGCTCATCGTTCCTATTCAGGCAGATGTTATCGAGGTCCGACNNNNNNNACCATAAACACTTAAACCCAACTCAGATCAGGATACACACTACCC
E074_enh9777:chr4:36273920-36274060:1	GTCATATCGGTCACTGTTATTACCACTTACTAAAATTCTAAAATAGTTGGAGGCTCATCGTTCCTATTCAGGCAGATGTTATCGAGGTCCGACNNNNNNNTTTATTTAAATAATTTTTAACAAATAACACAAAGATCAGGATACACACTACCC
E074_enh9792:chr4:37326128-37326266:1	GTCATATCGGTCACTGTTCTTACTCCATTTTAAAAACTAAAAATAGTTGGAGGCTCATCGTTCCTATTCAGGCAGATGTTATCGAGGTCCGACNNNNNNNTTCCAACCTTAAATTCAATATAATTCTAAATCCGATCAGGATACACACTACCC
E074_enh9796:chr4:38200469-38200600:1	GTCATATCGGTCACTGTTAAATAACATTCAACTCCCTCTTCCTTATCATCGTTGGAGGCTCATCGTTCCTATTCAGGCAGATGTTATCGAGGTCCGACNNNNNNNATATATCAACAATATTAATAAAAATTTCGATCAGGATACACACTACCC
E074_enh9821:chr4:40833483-40833617:1	GTCATATCGGTCACTGTTAAACAAACAATAAACTCTAATATATAAACATATACGTTGGAGGCTCATCGTTCCTATTCAGGCAGATGTTATCGAGGTCCGACNNNNNNNTATTAAACTCTTAAAATCTCTAACAGATCAGGATACACACTACCC
E074_enh9821:chr4:40833738-40833877:1	GTCATATCGGTCACTGTTAATCCATAATATCTCTTTATATTCTAACATTCCCTGTTGGAGGCTCATCGTTCCTATTCAGGCAGATGTTATCGAGGTCCGACNNNNNNNTCAATATCCTTTTTATCAATAAAAAGATCAGGATACACACTACCC
E074_enh9825:chr4:40853443-40853578:1	GTCATATCGGTCACTGTTCCCTCCCTTTTAAAACACTATAAAAACCAGTTGGAGGCTCATCGTTCCTATTCAGGCAGATGTTATCGAGGTCCGACNNNNNNNATTATAACAATTAAAATAATTATAATAAAAAGATCAGGATACACACTACCC
E074_enh9826:chr4:40857020-40857160:1	GTCATATCGGTCACTGTTAACCATCAACAACAATATCTTCTTATCTCACCTGTTGGAGGCTCATCGTTCCTATTCAGGCAGATGTTATCGAGGTCCGACNNNNNNNTTACAACTACAAACTCCTTTAAAATCAGATCAGGATACACACTACCC
E074_enh9832:chr4:40890961-40891096:1	GTCATATCGGTCACTGTTACCCATTCCCCCAAAACATCTAACCCAACTATGTTGGAGGCTCATCGTTCCTATTCAGGCAGATGTTATCGAGGTCCGACNNNNNNNTCAAACATCTTACACCCAAAACCTTCCAGATCAGGATACACACTACCC
E074_enh9832:chr4:40892518-40892656:1	GTCATATCGGTCACTGTTACAAAAATATTAATATCTTTCAATTTCCCCTCATGTTGGAGGCTCATCGTTCCTATTCAGGCAGATGTTATCGAGGTCCGACNNNNNNNAATACATATCTTTCCCCTAAAACACAGATCAGGATACACACTACCC
E074_enh9856:chr4:41089890-41090030:1	GTCATATCGGTCACTGTTATACTTTTAAAATACAATAACAAAATTATTTTCTAGTTGGAGGCTCATCGTTCCTATTCAGGCAGATGTTATCGAGGTCCGACNNNNNNNCTCATACAAATTTTAAATAAATTCAGATCAGGATACACACTACCC
E074_enh9861:chr4:41104112-41104251:1	GTCATATCGGTCACTGTTATTATAAATTACATATAACATCTATTTTACCTACGTTGGAGGCTCATCGTTCCTATTCAGGCAGATGTTATCGAGGTCCGACNNNNNNNAAAATTCTATCTAATTTTTAATTACAGATCAGGATACACACTACCC
E074_enh9877:chr4:41283102-41283236:1	GTCATATCGGTCACTGTTATTATTTATTTTAATAACTAAAAATACCGTTGGAGGCTCATCGTTCCTATTCAGGCAGATGTTATCGAGGTCCGACNNNNNNNTACCATAAATTTTCCTATACTACCACCTACTAGATCAGGATACACACTACCC
E074_enh9904:chr4:41489280-41489410:1	GTCATATCGGTCACTGTTACAAACTACAAAAATTCAATAAAAAGTTGGAGGCTCATCGTTCCTATTCAGGCAGATGTTATCGAGGTCCGACNNNNNNNTAATTTCCACCTCTATTCCTCCTCCTCTACTCTCTGATCAGGATACACACTACCC
E074_enh9909:chr4:41531752-41531882:1	GTCATATCGGTCACTGTTATTTTTACCTTCCTCTCTTTTTCAAAAAGTTGGAGGCTCATCGTTCCTATTCAGGCAGATGTTATCGAGGTCCGACNNNNNNNCACATTCCTACTTCTACTTCTAACCTTCAACTGATCAGGATACACACTACCC
E074_enh9911:chr4:41557089-41557219:1	GTCATATCGGTCACTGTTATCAATCAAATAACAATAACTAAAATTTTAATCAAGTTGGAGGCTCATCGTTCCTATTCAGGCAGATGTTATCGAGGTCCGACNNNNNNNCTTACTAAATCAACACCACCCTAAAGATCAGGATACACACTACCC
E074_enh9917:chr4:41608381-41608521:1	GTCATATCGGTCACTGTTAATCTTCATTTTTACATAATACTACATTATTTAATGTTGGAGGCTCATCGTTCCTATTCAGGCAGATGTTATCGAGGTCCGACNNNNNNNTCAAAAACAATAACTATAACATACAGATCAGGATACACACTACCC
E074_enh9921:chr4:41631557-41631687:1	GTCATATCGGTCACTGTTCATATTACAAATCACTATCAACTTCACCTCTTGTTGGAGGCTCATCGTTCCTATTCAGGCAGATGTTATCGAGGTCCGACNNNNNNNTCCAAATCAACTTCTATTATATTAAAAAGATCAGGATACACACTACCC
E074_enh9923:chr4:41655690-41655820:1	GTCATATCGGTCACTGTTCTTTCTCATTTAAAACTCTTAAAACTATCACTCTGTTGGAGGCTCATCGTTCCTATTCAGGCAGATGTTATCGAGGTCCGACNNNNNNNACAAAAACATAAATTCAAAAATAAAAGATCAGGATACACACTACCC
E074_enh9926:chr4:41672737-41672877:1	GTCATATCGGTCACTGTTACTCTAAATCAAATAACAAAACAAAACAAACAAAAGTTGGAGGCTCATCGTTCCTATTCAGGCAGATGTTATCGAGGTCCGACNNNNNNNAAATCAAAAATAAAAACAAATACCAGATCAGGATACACACTACCC
E074_enh9927:chr4:41680418-41680554:1	GTCATATCGGTCACTGTTCCACAAAATAAAATCAAACAAATATACTCCTCACTGTTGGAGGCTCATCGTTCCTATTCAGGCAGATGTTATCGAGGTCCGACNNNNNNNTTCAATACCAAACTATTAATAAAAAGATCAGGATACACACTACCC
E074_enh9929:chr4:41694957-41695097:1	GTCATATCGGTCACTGTTAAAAATCTAAAAATAACCAATAACTTACGTTGGAGGCTCATCGTTCCTATTCAGGCAGATGTTATCGAGGTCCGACNNNNNNNCACCTCCCACCTCTACAATATCTTAATAACAAGATCAGGATACACACTACCC
E074_enh9941:chr4:42570601-42570741:1	GTCATATCGGTCACTGTTATAAATTTAATTTCACTATTTTATAAATTTTGTTGGAGGCTCATCGTTCCTATTCAGGCAGATGTTATCGAGGTCCGACNNNNNNNAACAATAAAAATTTTCTTCTATATTTCTTGATCAGGATACACACTACCC
E074_enh9944:chr4:42575581-42575713:1	GTCATATCGGTCACTGTTATAAAATATTTACTTATTTATAATTTTAACGTTGGAGGCTCATCGTTCCTATTCAGGCAGATGTTATCGAGGTCCGACNNNNNNNTATACTTCTTAAATCAACAAACTATCTTTAGATCAGGATACACACTACCC
E074_enh9984:chr4:46841508-46841638:1	GTCATATCGGTCACTGTTTATTTTAAAACATCCTAATCAAAATGTTGGAGGCTCATCGTTCCTATTCAGGCAGATGTTATCGAGGTCCGACNNNNNNNTCCCCTAAATTAAACTCATTTTCATTATTATTAAAGATCAGGATACACACTACCC
E074_enh9984:chr4:46841588-46841724:1	GTCATATCGGTCACTGTTAACCTAAACAAAACTAATTCCTTATACCTTGTTGGAGGCTCATCGTTCCTATTCAGGCAGATGTTATCGAGGTCCGACNNNNNNNAACAATACAATATACTATAAAATATATAATGATCAGGATACACACTACCC
E074_enh9987:chr4:47051254-47051391:1	GTCATATCGGTCACTGTTAATCTTCATCTTAAACTCAAACAAACAAATGTTGGAGGCTCATCGTTCCTATTCAGGCAGATGTTATCGAGGTCCGACNNNNNNNTCTAATTAACCTCTATATTCTCCCCTCAAAGATCAGGATACACACTACCC
E074_enh10046:chr4:55307150-55307288:1	GTCATATCGGTCACTGTTACTAAAATTTAAATTTAACATTTTAAAAGTTGGAGGCTCATCGTTCCTATTCAGGCAGATGTTATCGAGGTCCGACNNNNNNNCAAAAACATAAAAATTTAAACACAAATAAAAAGATCAGGATACACACTACCC
E074_enh10051:chr4:55606733-55606863:1	GTCATATCGGTCACTGTTATTTTCAAAAACTCATAAACTTAAAAATATTCAAAGTTGGAGGCTCATCGTTCCTATTCAGGCAGATGTTATCGAGGTCCGACNNNNNNNACTCCACTTAATTTATATATATACAGATCAGGATACACACTACCC
E074_enh10051:chr4:55606956-55607095:1	GTCATATCGGTCACTGTTAACTTTATCAAAATAATTACACTTTAATACTTTAAGTTGGAGGCTCATCGTTCCTATTCAGGCAGATGTTATCGAGGTCCGACNNNNNNNTTCTCTATATCTATTTTTCAATTTAGATCAGGATACACACTACCC
E074_enh10057:chr4:56024303-56024436:1	GTCATATCGGTCACTGTTAAAAATAATACAAATAAAACATAAAACCCCAGTTGGAGGCTCATCGTTCCTATTCAGGCAGATGTTATCGAGGTCCGACNNNNNNNTAACAAAAATAAACCCTCTAACTAAACCAGATCAGGATACACACTACCC
E074_enh10074:chr4:56271127-56271265:1	GTCATATCGGTCACTGTTACATTCTTTAAACTTTATCTCTTTACCTTGTTGGAGGCTCATCGTTCCTATTCAGGCAGATGTTATCGAGGTCCGACNNNNNNNTCAAATACAACAATATATCTAAAAATATCTCGATCAGGATACACACTACCC
E074_enh10077:chr4:56288018-56288153:1	GTCATATCGGTCACTGTTACAAAATCTAAACATATTATAAAAATGTTGGAGGCTCATCGTTCCTATTCAGGCAGATGTTATCGAGGTCCGACNNNNNNNAACAAAACCAAAACTTATTCCCATCACAACCAAAGATCAGGATACACACTACCC
E074_enh10093:chr4:58024172-58024302:1	GTCATATCGGTCACTGTTTTTCCATTAACCTCTTTCCAAATATTATCAAATTCGTTGGAGGCTCATCGTTCCTATTCAGGCAGATGTTATCGAGGTCCGACNNNNNNNAAAAACATTTCCAAACTCATATAAAGATCAGGATACACACTACCC
E074_enh10095:chr4:58048840-58048970:1	GTCATATCGGTCACTGTTCCATATCACTAAACAAAAACATAATGTTGGAGGCTCATCGTTCCTATTCAGGCAGATGTTATCGAGGTCCGACNNNNNNNTTCCCCAAATAAAATTATCACATTTATTACTTAACGATCAGGATACACACTACCC
E074_enh10103:chr4:58591168-58591299:1	GTCATATCGGTCACTGTTAAAAATATAAATATTTATCAAATAATAAATAGTTGGAGGCTCATCGTTCCTATTCAGGCAGATGTTATCGAGGTCCGACNNNNNNNTTTTTATTAAACAATAATCTTTCATTAAAGATCAGGATACACACTACCC
E074_enh10115:chr4:62065387-62065525:1	GTCATATCGGTCACTGTTAATTCCAAAACCATACCTTCTAACAAAAAGTTGGAGGCTCATCGTTCCTATTCAGGCAGATGTTATCGAGGTCCGACNNNNNNNTAAAAATATTTCCTACCTTTAATCAATTTTAGATCAGGATACACACTACCC
E074_enh10133:chr4:62114542-62114672:1	GTCATATCGGTCACTGTTATTCCCTTCCTTTCAATCCAAAAACCTGTTGGAGGCTCATCGTTCCTATTCAGGCAGATGTTATCGAGGTCCGACNNNNNNNAAAATCAAAATTACTACAATTAATTAACTCAAAGATCAGGATACACACTACCC
E074_enh10162:chr4:62368009-62368141:1	GTCATATCGGTCACTGTTACCAAAATCACCTTCTAAACTCCCAATCATCTAAAGTTGGAGGCTCATCGTTCCTATTCAGGCAGATGTTATCGAGGTCCGACNNNNNNNTTACAATTTTCTTTTTCTATAAAAAGATCAGGATACACACTACCC
E074_enh10162:chr4:62368117-62368255:1	GTCATATCGGTCACTGTTATTCAAAAACTTTACTAATTAACCTACATTTTAGTTGGAGGCTCATCGTTCCTATTCAGGCAGATGTTATCGAGGTCCGACNNNNNNNAATCACTAACACTTAAACTAAAAATAAGATCAGGATACACACTACCC
E074_enh10181:chr4:67812025-67812164:1	GTCATATCGGTCACTGTTATTTACAACACATTAAATAACACCTAAACAGTTGGAGGCTCATCGTTCCTATTCAGGCAGATGTTATCGAGGTCCGACNNNNNNNTTATTATATTTTTATTAAATTCATTAAACCGATCAGGATACACACTACCC
E074_enh10206:chr4:72898162-72898296:1	GTCATATCGGTCACTGTTCTTCTAAACAATAATCTTTATATATCTAAAACTTCGTTGGAGGCTCATCGTTCCTATTCAGGCAGATGTTATCGAGGTCCGACNNNNNNNAACTTACAAAACAAAAACCTAATCAGATCAGGATACACACTACCC
E073_tss8732:chr22:26629228-26629365:1	GTCATATCGGTCACTGTTAAATCCTCACTCTCCACCTTCCCACCGTTGGAGGCTCATCGTTCCTATTCAGGCAGATGTTATCGAGGTCCGACNNNNNNNAACAATACTACTTCCTCAAAAACATTCACTCTCTGATCAGGATACACACTACCC
E073_tss8740:chr22:28448826-28448958:1	GTCATATCGGTCACTGTTACCACAAAACAACCTACCACCTCTTATTTAAGTTGGAGGCTCATCGTTCCTATTCAGGCAGATGTTATCGAGGTCCGACNNNNNNNAAATACTCTCCCTCTAAAAATCTACTACAGATCAGGATACACACTACCC
E073_tss8740:chr22:28449006-28449142:1	GTCATATCGGTCACTGTTACTTCTACCTTATCAACCTTAAAAACCAATCCTTGTTGGAGGCTCATCGTTCCTATTCAGGCAGATGTTATCGAGGTCCGACNNNNNNNAACACTCATATAAATAACACTCCACAGATCAGGATACACACTACCC
E073_tss8740:chr22:28449073-28449213:1	GTCATATCGGTCACTGTTCTAACACCAACAACTTTTATTCCTACTTCTACCCGTTGGAGGCTCATCGTTCCTATTCAGGCAGATGTTATCGAGGTCCGACNNNNNNNACAATAAACCATCCTACATCCTAAAAGATCAGGATACACACTACCC
E073_tss8746:chr22:29712269-29712407:1	GTCATATCGGTCACTGTTAACTAAATAAAAATCCAAAAATTAACCCACTCCAGTTGGAGGCTCATCGTTCCTATTCAGGCAGATGTTATCGAGGTCCGACNNNNNNNTTAAAATCTCCTTTAAAATCCCTCCTGATCAGGATACACACTACCC
E073_tss8747:chr22:29791103-29791239:1	GTCATATCGGTCACTGTTATTCCTCTATAATTACTATTCCTCTACTCCAATCGTTGGAGGCTCATCGTTCCTATTCAGGCAGATGTTATCGAGGTCCGACNNNNNNNTAAATAAATACATAAATACATAAACAGATCAGGATACACACTACCC
E073_tss8750:chr22:29875246-29875376:1	GTCATATCGGTCACTGTTCTAAAACTAACAACAAAATCTCCCATCTCCTCTCTGTTGGAGGCTCATCGTTCCTATTCAGGCAGATGTTATCGAGGTCCGACNNNNNNNCCCCACCCCACACAAAAACCAACTCGATCAGGATACACACTACCC
E073_tss8751:chr22:30252143-30252273:1	GTCATATCGGTCACTGTTAAACACAATAAATAACTAAACAAAAACCAGTTGGAGGCTCATCGTTCCTATTCAGGCAGATGTTATCGAGGTCCGACNNNNNNNTAAACTAAACTATTTTCATACCCTACTAACAGATCAGGATACACACTACCC
E073_tss8756:chr22:31039140-31039278:1	GTCATATCGGTCACTGTTATAACCCCTCTCCTTATACAAACTCCCTAAACCTAGTTGGAGGCTCATCGTTCCTATTCAGGCAGATGTTATCGAGGTCCGACNNNNNNNATCATAATCTCTATATCTAAATACAGATCAGGATACACACTACCC
E073_tss8756:chr22:31039269-31039405:1	GTCATATCGGTCACTGTTATAATAATAACAATAATATAACCATAAAAAGTTGGAGGCTCATCGTTCCTATTCAGGCAGATGTTATCGAGGTCCGACNNNNNNNAAACTCAACCCCTCTAAACTCTCAAACTAAGATCAGGATACACACTACCC
E073_tss8756:chr22:31039563-31039701:1	GTCATATCGGTCACTGTTCTCCTACTAACTAACACCCTATACCCTAACACGTTGGAGGCTCATCGTTCCTATTCAGGCAGATGTTATCGAGGTCCGACNNNNNNNCTATATAATACTATCTCCCTCTCTCCACGATCAGGATACACACTACCC
E073_tss8758:chr22:31093787-31093923:1	GTCATATCGGTCACTGTTAAATACCACCAAAAATAAATATATATACAAAAGTTGGAGGCTCATCGTTCCTATTCAGGCAGATGTTATCGAGGTCCGACNNNNNNNTTATTACTAACCTTACCCAAATATAATAGATCAGGATACACACTACCC
E073_tss8758:chr22:31094088-31094226:1	GTCATATCGGTCACTGTTAAAAATACTCAATCCTTAATCCCAACTAACAAAATGTTGGAGGCTCATCGTTCCTATTCAGGCAGATGTTATCGAGGTCCGACNNNNNNNCACCCTAATCTCACCTCTATCCCCAGATCAGGATACACACTACCC
E073_tss8761:chr22:32020040-32020180:1	GTCATATCGGTCACTGTTCAAACCCAAACACCTAAACCCAAAAGTTGGAGGCTCATCGTTCCTATTCAGGCAGATGTTATCGAGGTCCGACNNNNNNNCCAACCCCATTCTAATTCAAAAACTTAACTACCTCGATCAGGATACACACTACCC
E073_tss8761:chr22:32020240-32020375:1	GTCATATCGGTCACTGTTAAATATAAAACAAACCCTACACCCTACTCTCCCCTGTTGGAGGCTCATCGTTCCTATTCAGGCAGATGTTATCGAGGTCCGACNNNNNNNAAAAATATCCCAAATCCTACAAAAAGATCAGGATACACACTACCC
E073_tss8761:chr22:32021155-32021291:1	GTCATATCGGTCACTGTTACCAAACAAAAACAAATCACTACTCCCCTCTAAGTTGGAGGCTCATCGTTCCTATTCAGGCAGATGTTATCGAGGTCCGACNNNNNNNAACATCTCAACTAATAACAACAAAACAGATCAGGATACACACTACCC
E073_tss8767:chr22:33220862-33220992:1	GTCATATCGGTCACTGTTATTATCATAAACAATCAATATTCTACAAAAATAAAGTTGGAGGCTCATCGTTCCTATTCAGGCAGATGTTATCGAGGTCCGACNNNNNNNATTTCAAAATTCCAAAATCTAAATAGATCAGGATACACACTACCC
E073_tss8767:chr22:33220949-33221080:1	GTCATATCGGTCACTGTTATTTAATAAACAACTAACCTCTAAAAATAAAAACAGTTGGAGGCTCATCGTTCCTATTCAGGCAGATGTTATCGAGGTCCGACNNNNNNNAACTTTAAACAATAACTTTATAACAGATCAGGATACACACTACCC
E073_tss8769:chr22:33698118-33698257:1	GTCATATCGGTCACTGTTAAAATACTCCATTTCTACAACCTAAGTTGGAGGCTCATCGTTCCTATTCAGGCAGATGTTATCGAGGTCCGACNNNNNNNCACTCCCATCATCTATCTATTCCCTTAAAAACCTAGATCAGGATACACACTACCC
E073_tss8770:chr22:34501353-34501493:1	GTCATATCGGTCACTGTTAAAAATTTCTCCAACTAAATACCCATACATCCACAGTTGGAGGCTCATCGTTCCTATTCAGGCAGATGTTATCGAGGTCCGACNNNNNNNTCCAAAACTAACTCCTCAACCAAAAGATCAGGATACACACTACCC
E073_tss8771:chr22:35393621-35393753:1	GTCATATCGGTCACTGTTAAACTCCCAACTTCCTAACTACTCTATCTACCAGTTGGAGGCTCATCGTTCCTATTCAGGCAGATGTTATCGAGGTCCGACNNNNNNNTACCCCCATAAAATTTAAACTTAAAATGATCAGGATACACACTACCC
E073_tss8779:chr22:37095901-37096040:1	GTCATATCGGTCACTGTTAAAACTCCAACCCTTCCTACCCTAACCATAACTACGTTGGAGGCTCATCGTTCCTATTCAGGCAGATGTTATCGAGGTCCGACNNNNNNNCTTACAACCTTTAAAAATCAATACAGATCAGGATACACACTACCC
E073_tss8779:chr22:37096023-37096157:1	GTCATATCGGTCACTGTTAACCTTTAATTTCCAAAACCTCTATCAATTAAAAGTTGGAGGCTCATCGTTCCTATTCAGGCAGATGTTATCGAGGTCCGACNNNNNNNACAAACACTATAAATTAAACCATTCTGATCAGGATACACACTACCC
E073_tss8779:chr22:37096894-37097034:1	GTCATATCGGTCACTGTTCATACTACATTTAATACCCTTTCTCAATCCAAACCGTTGGAGGCTCATCGTTCCTATTCAGGCAGATGTTATCGAGGTCCGACNNNNNNNTCTAACCCAAACTAAACAAAAACCAGATCAGGATACACACTACCC
E073_tss8779:chr22:37097073-37097209:1	GTCATATCGGTCACTGTTATATAACCCCAAAATCTAACCCAAACTAAACAAAGTTGGAGGCTCATCGTTCCTATTCAGGCAGATGTTATCGAGGTCCGACNNNNNNNTTTACTTCTATTATAAACCAATACTAGATCAGGATACACACTACCC
E073_tss8779:chr22:37097185-37097315:1	GTCATATCGGTCACTGTTACACACACAAACATATATAACCATTCAAATACAAGTTGGAGGCTCATCGTTCCTATTCAGGCAGATGTTATCGAGGTCCGACNNNNNNNAACAAACAATCCTACAATCCTTACTTGATCAGGATACACACTACCC
E073_tss8779:chr22:37097345-37097482:1	GTCATATCGGTCACTGTTATTTAAATAACTATATATATCTATATATACAGTTGGAGGCTCATCGTTCCTATTCAGGCAGATGTTATCGAGGTCCGACNNNNNNNTATATATCTATACTATAAACACAAAAACCGATCAGGATACACACTACCC
E073_tss8779:chr22:37097451-37097587:1	GTCATATCGGTCACTGTTCCCTCCCTCCCTACCTACCTACACAATATCTAATTGTTGGAGGCTCATCGTTCCTATTCAGGCAGATGTTATCGAGGTCCGACNNNNNNNTCCCAAAAATACATACCTTCATCCAGATCAGGATACACACTACCC
E073_tss8779:chr22:37097677-37097808:1	GTCATATCGGTCACTGTTAAATAATATATATAACTCATAAACATTAGTTGGAGGCTCATCGTTCCTATTCAGGCAGATGTTATCGAGGTCCGACNNNNNNNTCTACTAACTTCTAACTAACAAACATATCACTGATCAGGATACACACTACCC
E073_tss8780:chr22:37100217-37100356:1	GTCATATCGGTCACTGTTAAATAAAATATAAATCCTTCTAAATATCCTAGTTGGAGGCTCATCGTTCCTATTCAGGCAGATGTTATCGAGGTCCGACNNNNNNNTACATTACTCTATATCTCTCTATAATTTTGATCAGGATACACACTACCC
E073_tss7907:chr18:74718509-74718641:1	GTCATATCGGTCACTGTTACTATTCTCTACAATTCCTCTATCTACTCAACCCCGTTGGAGGCTCATCGTTCCTATTCAGGCAGATGTTATCGAGGTCCGACNNNNNNNAAAACTCTTTTCTTTAAAAACTAAAGATCAGGATACACACTACCC
E073_tss7908:chr18:74719961-74720101:1	GTCATATCGGTCACTGTTAAATAAAAATCCCAAACTTTAATATCCAAATCATAGTTGGAGGCTCATCGTTCCTATTCAGGCAGATGTTATCGAGGTCCGACNNNNNNNTAAACTAAAAATAACACAACACCCAGATCAGGATACACACTACCC
E073_tss7908:chr18:74720279-74720418:1	GTCATATCGGTCACTGTTAACCACCTAAACTTCACTAAAACCAAAATAAAACTGTTGGAGGCTCATCGTTCCTATTCAGGCAGATGTTATCGAGGTCCGACNNNNNNNTCCTAAAAATCTATATTTAACTTAAGATCAGGATACACACTACCC
E073_tss7908:chr18:74720593-74720727:1	GTCATATCGGTCACTGTTAAACCAAACAAAAACCAAATAAAAACCCCAAAGTTGGAGGCTCATCGTTCCTATTCAGGCAGATGTTATCGAGGTCCGACNNNNNNNTACTAATACCTAACTATCCAAAACTACAGATCAGGATACACACTACCC
E073_tss7908:chr18:74720818-74720957:1	GTCATATCGGTCACTGTTCTATTTAAATACTTAAACAACTATTTCCAATCTTTGTTGGAGGCTCATCGTTCCTATTCAGGCAGATGTTATCGAGGTCCGACNNNNNNNCCTTCAAAACCTCCAAATTTTAACAGATCAGGATACACACTACCC
E073_tss7908:chr18:74721013-74721151:1	GTCATATCGGTCACTGTTCCTTCCCCTTCTCCTCCTAACTATCCTCTTCTTTGTTGGAGGCTCATCGTTCCTATTCAGGCAGATGTTATCGAGGTCCGACNNNNNNNTCTTTTACACATTCCCATACTTAAAAGATCAGGATACACACTACCC
E073_tss7908:chr18:74721087-74721222:1	GTCATATCGGTCACTGTTATCACCACAAACCTACATCCACCAAAGTTGGAGGCTCATCGTTCCTATTCAGGCAGATGTTATCGAGGTCCGACNNNNNNNTATAACCTATCCTCTTCTCCTTATATAACTACCAGATCAGGATACACACTACCC
E073_tss7908:chr18:74721217-74721348:1	GTCATATCGGTCACTGTTAACTCAATTCAACCCATATTTAATAAATACTAAAGTTGGAGGCTCATCGTTCCTATTCAGGCAGATGTTATCGAGGTCCGACNNNNNNNACTCCTAACACCTATATACTTTAAAAGATCAGGATACACACTACCC
E073_tss7908:chr18:74722353-74722487:1	GTCATATCGGTCACTGTTAAATAAAATATAAAATTTATCCATTCCATAATAAGTTGGAGGCTCATCGTTCCTATTCAGGCAGATGTTATCGAGGTCCGACNNNNNNNTATTACTCCTAAAAATTATTTCCTCAGATCAGGATACACACTACCC
E073_tss7908:chr18:74722429-74722569:1	GTCATATCGGTCACTGTTCCTTAATACTAATAAAAATTAAAAATTTAACATAAGTTGGAGGCTCATCGTTCCTATTCAGGCAGATGTTATCGAGGTCCGACNNNNNNNTTAAATTTACAAATTAAAACTTTTTGATCAGGATACACACTACCC
E073_tss7908:chr18:74724157-74724294:1	GTCATATCGGTCACTGTTAACTATATCCATAACAACACCTACCAATAAAATCTGTTGGAGGCTCATCGTTCCTATTCAGGCAGATGTTATCGAGGTCCGACNNNNNNNACTTCATCTCATACACTCATTATCAGATCAGGATACACACTACCC
E073_tss7909:chr18:74726179-74726319:1	GTCATATCGGTCACTGTTCCATACTTATATTACTAAAAACTAACATTCAAAAAGTTGGAGGCTCATCGTTCCTATTCAGGCAGATGTTATCGAGGTCCGACNNNNNNNATTCCTACCAAACTCTAAATAAAACGATCAGGATACACACTACCC
E073_tss7909:chr18:74726588-74726718:1	GTCATATCGGTCACTGTTATCTAAAATATTCATTAAATAAACTACCATAAAAAGTTGGAGGCTCATCGTTCCTATTCAGGCAGATGTTATCGAGGTCCGACNNNNNNNATAATCACAAAACAACTATAAAACAGATCAGGATACACACTACCC
E073_tss7909:chr18:74728314-74728447:1	GTCATATCGGTCACTGTTAAAACTTTTAAACAAACTCCTCAATTTAAATCGTTGGAGGCTCATCGTTCCTATTCAGGCAGATGTTATCGAGGTCCGACNNNNNNNTTCTCAAAATCTCTAATAATATATACTTGATCAGGATACACACTACCC
E073_tss7909:chr18:74728493-74728627:1	GTCATATCGGTCACTGTTACCCACACTCTTAAACTCATATACATTCTCCAACAGTTGGAGGCTCATCGTTCCTATTCAGGCAGATGTTATCGAGGTCCGACNNNNNNNCTAAAAATATAACTCTCTTTCTACAGATCAGGATACACACTACCC
E073_tss7910:chr18:74764020-74764160:1	GTCATATCGGTCACTGTTCTTCTCCAACCTCCTCATCCTCTTCCAATACTACGTTGGAGGCTCATCGTTCCTATTCAGGCAGATGTTATCGAGGTCCGACNNNNNNNTTTCACCTCACAACCTAAATTTATAAGATCAGGATACACACTACCC
E073_tss7910:chr18:74764277-74764417:1	GTCATATCGGTCACTGTTCATTATAAAATTTATATTCCCTCTTTATTCTAAAAGTTGGAGGCTCATCGTTCCTATTCAGGCAGATGTTATCGAGGTCCGACNNNNNNNAACAAACATAAATAATCAACAACATGATCAGGATACACACTACCC
E073_tss7910:chr18:74764566-74764706:1	GTCATATCGGTCACTGTTTTCAAATTTATTTCCTATACACTTACCCGTTGGAGGCTCATCGTTCCTATTCAGGCAGATGTTATCGAGGTCCGACNNNNNNNAATACTTCCCATCAAAAATCACAAATCCCAAAGATCAGGATACACACTACCC
E073_tss7910:chr18:74764809-74764941:1	GTCATATCGGTCACTGTTAACCTCAACTACCTACCCTAAATCATTTAAAAAGTTGGAGGCTCATCGTTCCTATTCAGGCAGATGTTATCGAGGTCCGACNNNNNNNCCTCTCCACTCAACAAAAACCCCCTCAGATCAGGATACACACTACCC
E073_tss7911:chr18:74804513-74804648:1	GTCATATCGGTCACTGTTAAACAAAATTTTTAAAATAAAATAATATTTAAATTGTTGGAGGCTCATCGTTCCTATTCAGGCAGATGTTATCGAGGTCCGACNNNNNNNTCCTTATTTCTTCCTTCACTAATCAGATCAGGATACACACTACCC
E073_tss7911:chr18:74804624-74804763:1	GTCATATCGGTCACTGTTATTTCCTTCAACAACTCCCCTAACCCCGTTGGAGGCTCATCGTTCCTATTCAGGCAGATGTTATCGAGGTCCGACNNNNNNNTAACTACCAAATCTCACCAAACCACAAATTACAGATCAGGATACACACTACCC
E073_tss7911:chr18:74804851-74804984:1	GTCATATCGGTCACTGTTATATATTCCCCACTAAACAAAACAACAAACGTTGGAGGCTCATCGTTCCTATTCAGGCAGATGTTATCGAGGTCCGACNNNNNNNAACATCATTTTTATCAAAAACTATAACCCAGATCAGGATACACACTACCC
E073_tss7912:chr18:75347549-75347679:1	GTCATATCGGTCACTGTTAAAACATAATATATTTAAAACTCAAGTTGGAGGCTCATCGTTCCTATTCAGGCAGATGTTATCGAGGTCCGACNNNNNNNAAATTTCTACCAAATTTCTCTAAACTCTTCACAACGATCAGGATACACACTACCC
E073_tss7913:chr18:75899225-75899356:1	GTCATATCGGTCACTGTTATAACTCTCCAAACATAAACAAAACCCATCTCACCGTTGGAGGCTCATCGTTCCTATTCAGGCAGATGTTATCGAGGTCCGACNNNNNNNTACCTCCTAAAATACCTTAACAACAGATCAGGATACACACTACCC
E073_tss7915:chr18:76321958-76322096:1	GTCATATCGGTCACTGTTAAACTCTAAAATTCCTCCATCCCTCTGTTGGAGGCTCATCGTTCCTATTCAGGCAGATGTTATCGAGGTCCGACNNNNNNNATACATTTAAACTCTCACCACTTAACTTATTTCAGATCAGGATACACACTACCC
E073_tss7915:chr18:76322379-76322515:1	GTCATATCGGTCACTGTTAAAATCCCCTTACTTACTATAAATATTAACCTTACGTTGGAGGCTCATCGTTCCTATTCAGGCAGATGTTATCGAGGTCCGACNNNNNNNATAAATAAACTCATTTACACTAACAGATCAGGATACACACTACCC
E073_tss7915:chr18:76322559-76322697:1	GTCATATCGGTCACTGTTCTTTCCTACACACACAAAAACTACCACAAGTTGGAGGCTCATCGTTCCTATTCAGGCAGATGTTATCGAGGTCCGACNNNNNNNTTACTATAAATATTAACCTTACAACTCCAAAGATCAGGATACACACTACCC
E073_tss7924:chr18:77637859-77637991:1	GTCATATCGGTCACTGTTACTAAATAAACTAAAAACCCTTCTCAAAAAGTTGGAGGCTCATCGTTCCTATTCAGGCAGATGTTATCGAGGTCCGACNNNNNNNAACAATATAAAAACAACTATTCTAACAACAGATCAGGATACACACTACCC
E073_tss7926:chr18:77916192-77916332:1	GTCATATCGGTCACTGTTATTCTCATCTTTATTTTCTAAAACAAAGTTGGAGGCTCATCGTTCCTATTCAGGCAGATGTTATCGAGGTCCGACNNNNNNNACTAAACTCAACAATCCCATTTAAAATATAAACGATCAGGATACACACTACCC
E073_tss7928:chr18:77958487-77958617:1	GTCATATCGGTCACTGTTCCCCTACCTTCCTCTATCATATTACAATAGTTGGAGGCTCATCGTTCCTATTCAGGCAGATGTTATCGAGGTCCGACNNNNNNNAACACTCTACCTCTTTCCAACTTACTAACTAGATCAGGATACACACTACCC
E073_tss8554:chr21:17447985-17448122:1	GTCATATCGGTCACTGTTACTAAAAATAACACATCTTATTATTAATGTTGGAGGCTCATCGTTCCTATTCAGGCAGATGTTATCGAGGTCCGACNNNNNNNAAAACTAATAAATTTATAATTAAAAATTACTTGATCAGGATACACACTACCC
E073_tss8554:chr21:17448035-17448167:1	GTCATATCGGTCACTGTTATACAAATATTTTAAATCAATTTTATCGTTGGAGGCTCATCGTTCCTATTCAGGCAGATGTTATCGAGGTCCGACNNNNNNNCTTTTATTCCTCCTCTTAATTCAACAACCAATTGATCAGGATACACACTACCC
E073_tss8563:chr21:17682710-17682843:1	GTCATATCGGTCACTGTTATACATCAATAAATCTATAAATTCTAATATCAATAGTTGGAGGCTCATCGTTCCTATTCAGGCAGATGTTATCGAGGTCCGACNNNNNNNAAAACTTCCTTATTATATAATTACTGATCAGGATACACACTACCC
E073_tss8563:chr21:17682782-17682918:1	GTCATATCGGTCACTGTTATTTTACTACAAATTTAAATTATCCATAAACAAATGTTGGAGGCTCATCGTTCCTATTCAGGCAGATGTTATCGAGGTCCGACNNNNNNNAATAACATTAACTACTAATATATCAGATCAGGATACACACTACCC
E073_tss8566:chr21:17961712-17961842:1	GTCATATCGGTCACTGTTAACCACAAAAATAAAATCTAACTCTTCTAAAATAAGTTGGAGGCTCATCGTTCCTATTCAGGCAGATGTTATCGAGGTCCGACNNNNNNNACACAACCCCAATCCTATATATTCAGATCAGGATACACACTACCC
E073_tss8567:chr21:17964773-17964913:1	GTCATATCGGTCACTGTTACATATATTAAAAACTATCTACTACGTTGGAGGCTCATCGTTCCTATTCAGGCAGATGTTATCGAGGTCCGACNNNNNNNTAATATTATTTTAAAACTTTATAATATAATTTAAAGATCAGGATACACACTACCC
E073_tss8569:chr21:18164360-18164495:1	GTCATATCGGTCACTGTTACTACCATTTACACTACACACTAATAACAAACTAAGTTGGAGGCTCATCGTTCCTATTCAGGCAGATGTTATCGAGGTCCGACNNNNNNNAAATAACCAATAAAATTTCAAAACAGATCAGGATACACACTACCC
E073_tss8569:chr21:18164458-18164590:1	GTCATATCGGTCACTGTTAAAAATCTCTACTTCTATTAACCCTAAAAAGTTGGAGGCTCATCGTTCCTATTCAGGCAGATGTTATCGAGGTCCGACNNNNNNNAAACCTAATTACAACATAACATTAATAACAGATCAGGATACACACTACCC
E073_tss8571:chr21:22175130-22175266:1	GTCATATCGGTCACTGTTATCAAACACCAAACCAAAAACAAAAATAAAAATTTGTTGGAGGCTCATCGTTCCTATTCAGGCAGATGTTATCGAGGTCCGACNNNNNNNCACAAACTCCTAAATTTCTACTACAGATCAGGATACACACTACCC
E073_tss8572:chr21:22345949-22346079:1	GTCATATCGGTCACTGTTACCCAATAACAATTCCTACCTAATTAAACTTTCCAGTTGGAGGCTCATCGTTCCTATTCAGGCAGATGTTATCGAGGTCCGACNNNNNNNACCTACAATTCTTAATAATCTAACAGATCAGGATACACACTACCC
E073_tss8581:chr21:27342498-27342638:1	GTCATATCGGTCACTGTTATTACTTCATATAAAATTAAACAACGTTGGAGGCTCATCGTTCCTATTCAGGCAGATGTTATCGAGGTCCGACNNNNNNNTAAAAATAAACTAAAAACTAAATAAAAACTTTAACGATCAGGATACACACTACCC
E073_tss8584:chr21:27537881-27538021:1	GTCATATCGGTCACTGTTATAACACTAAATCATTAAATATTTCGTTGGAGGCTCATCGTTCCTATTCAGGCAGATGTTATCGAGGTCCGACNNNNNNNAAAAACATACAATAAAAATTTAACTTAAACCTTACGATCAGGATACACACTACCC
E073_tss8588:chr21:31310639-31310771:1	GTCATATCGGTCACTGTTATCTCTTAATTTCTCCCATCTTCCACTTTCAACCGTTGGAGGCTCATCGTTCCTATTCAGGCAGATGTTATCGAGGTCCGACNNNNNNNTTTCTAAACTTTAAAAATTAACACAAGATCAGGATACACACTACCC
E073_tss8594:chr21:33260068-33260198:1	GTCATATCGGTCACTGTTAACATCCACTATTCCTTTATCTCTTAACACCACGTTGGAGGCTCATCGTTCCTATTCAGGCAGATGTTATCGAGGTCCGACNNNNNNNCATTTCTTTCCTACAAATTTTTACTAAGATCAGGATACACACTACCC
E073_tss8597:chr21:33708081-33708212:1	GTCATATCGGTCACTGTTAAACTCCCTTCACAACCAACCCTATCCTATAACTCGTTGGAGGCTCATCGTTCCTATTCAGGCAGATGTTATCGAGGTCCGACNNNNNNNATCCAAAATCCCCAACTCAACTCCCGATCAGGATACACACTACCC
E073_tss8597:chr21:33708249-33708380:1	GTCATATCGGTCACTGTTAAAAATCACAAAACAAAACTAACTATAAAAAGTTGGAGGCTCATCGTTCCTATTCAGGCAGATGTTATCGAGGTCCGACNNNNNNNTATCAATTATATCCTTTCTAAAATAAAATGATCAGGATACACACTACCC
E073_tss8597:chr21:33708327-33708461:1	GTCATATCGGTCACTGTTAAACTTCTATACAAACCCTAAACATTCTTAAAAAGTTGGAGGCTCATCGTTCCTATTCAGGCAGATGTTATCGAGGTCCGACNNNNNNNTAAATAACTAAAACAATACTACACTAGATCAGGATACACACTACCC
E073_tss8598:chr21:34327713-34327853:1	GTCATATCGGTCACTGTTCAACTTTTCATTATATATTCTCTATATAACAAAGTTGGAGGCTCATCGTTCCTATTCAGGCAGATGTTATCGAGGTCCGACNNNNNNNTAATATTCCAACAAAAACAAACCTAACGATCAGGATACACACTACCC
E073_tss8599:chr21:34351120-34351252:1	GTCATATCGGTCACTGTTAATAACAAAACTAAACCACTTAAAATCTCCTTAAAGTTGGAGGCTCATCGTTCCTATTCAGGCAGATGTTATCGAGGTCCGACNNNNNNNAAAAACCTAAAACCTTCTTTATCTCGATCAGGATACACACTACCC
E073_tss8599:chr21:34351345-34351485:1	GTCATATCGGTCACTGTTAAAAATAACCACCAAAACAACCTACCTTATAGTTGGAGGCTCATCGTTCCTATTCAGGCAGATGTTATCGAGGTCCGACNNNNNNNCTATAAAAATAACACACTCCATTTTATCAGATCAGGATACACACTACCC
E073_tss8600:chr21:34396587-34396727:1	GTCATATCGGTCACTGTTAAATAACAAAATTACAAAATAAACAAATACAAAAAGTTGGAGGCTCATCGTTCCTATTCAGGCAGATGTTATCGAGGTCCGACNNNNNNNAATACTAACACTTAACACTATAAACGATCAGGATACACACTACCC
E073_tss8601:chr21:34398712-34398851:1	GTCATATCGGTCACTGTTAAAAACTAATAATTTAATTCCTCAAACGTTGGAGGCTCATCGTTCCTATTCAGGCAGATGTTATCGAGGTCCGACNNNNNNNCCTCTACTCTCATACAACAAATTATTTCAAAAAGATCAGGATACACACTACCC
E073_tss8604:chr21:34400593-34400733:1	GTCATATCGGTCACTGTTAAAAACAAAACCCCAATATATCCCCCTCCCATAACGTTGGAGGCTCATCGTTCCTATTCAGGCAGATGTTATCGAGGTCCGACNNNNNNNATTAAAATTAAATATAACCATCAACGATCAGGATACACACTACCC
E073_tss8604:chr21:34400710-34400846:1	GTCATATCGGTCACTGTTATAAATATTCCTTCTTCAACAATATAAACAAATGTTGGAGGCTCATCGTTCCTATTCAGGCAGATGTTATCGAGGTCCGACNNNNNNNAAAACCAAAAACCACAAATTAATTAAAGATCAGGATACACACTACCC
E073_tss8605:chr21:34402007-34402144:1	GTCATATCGGTCACTGTTCTCCTCTTAACCATTAAATTCTCACAAGTTGGAGGCTCATCGTTCCTATTCAGGCAGATGTTATCGAGGTCCGACNNNNNNNAAATACTTAATACAAAATCTACTAACCCTTCCAGATCAGGATACACACTACCC
E073_tss8611:chr21:35967779-35967919:1	GTCATATCGGTCACTGTTATAATTTACTCAAAAATCAAACTTAACTTAATTCAGTTGGAGGCTCATCGTTCCTATTCAGGCAGATGTTATCGAGGTCCGACNNNNNNNCTTCCTAAAAACCTAAACAAATTACGATCAGGATACACACTACCC
E073_tss8611:chr21:35967843-35967982:1	GTCATATCGGTCACTGTTACTAACAACAAATTCAAACATACACACTACCTTGTTGGAGGCTCATCGTTCCTATTCAGGCAGATGTTATCGAGGTCCGACNNNNNNNTCATAAACTTCACTATCTAAAAATAAAGATCAGGATACACACTACCC
E073_tss8616:chr21:38117366-38117505:1	GTCATATCGGTCACTGTTAATAAATAACAAATAAAAACAAAACCCTCAGTTGGAGGCTCATCGTTCCTATTCAGGCAGATGTTATCGAGGTCCGACNNNNNNNTTATACCAACCCCCTAATACCTAACAACTCGATCAGGATACACACTACCC
E073_tss8616:chr21:38117613-38117749:1	GTCATATCGGTCACTGTTAAAAACACCTACATTAAAAACAAAAAGTTGGAGGCTCATCGTTCCTATTCAGGCAGATGTTATCGAGGTCCGACNNNNNNNTACAACTAAAATATTCTCAACACATAAAAACTAAGATCAGGATACACACTACCC
E073_tss8618:chr21:38162911-38163048:1	GTCATATCGGTCACTGTTAAACAAATCAAAAACTACTATTAACCACTCTAACAGTTGGAGGCTCATCGTTCCTATTCAGGCAGATGTTATCGAGGTCCGACNNNNNNNTCTAACTACCTTTCCCATAATCTTAGATCAGGATACACACTACCC
E073_tss8618:chr21:38162976-38163115:1	GTCATATCGGTCACTGTTTTTTTCTCCATAAATAATCAAAAACATGTTGGAGGCTCATCGTTCCTATTCAGGCAGATGTTATCGAGGTCCGACNNNNNNNCACAATTCTACCATCAACTACTCCCAAAACCTAGATCAGGATACACACTACCC
E073_tss8618:chr21:38163954-38164092:1	GTCATATCGGTCACTGTTCCCCATCACCCCCTATTTCTCTCACATAATACTGTTGGAGGCTCATCGTTCCTATTCAGGCAGATGTTATCGAGGTCCGACNNNNNNNTTTTAAAACCATAAAAACTTAATCCTTGATCAGGATACACACTACCC
E073_tss8618:chr21:38164423-38164560:1	GTCATATCGGTCACTGTTAAATAATCTTTTACTATTCTTCAAAACAAAATCCTGTTGGAGGCTCATCGTTCCTATTCAGGCAGATGTTATCGAGGTCCGACNNNNNNNAAACTCATTCTCCTACTATATAACAGATCAGGATACACACTACCC
E073_tss8619:chr21:38193287-38193426:1	GTCATATCGGTCACTGTTTAAAACTAACACTAATCCAAACCATAAAATCGTTGGAGGCTCATCGTTCCTATTCAGGCAGATGTTATCGAGGTCCGACNNNNNNNCTATCTCCCAATCCCCAATCCTTAACTAAGATCAGGATACACACTACCC
E073_tss8619:chr21:38193373-38193512:1	GTCATATCGGTCACTGTTAACCACAATAAAAACTAAACTAACCACTATATCCAGTTGGAGGCTCATCGTTCCTATTCAGGCAGATGTTATCGAGGTCCGACNNNNNNNAAAAACCTAATTCTCATATCAAAAAGATCAGGATACACACTACCC
E073_tss8619:chr21:38193771-38193906:1	GTCATATCGGTCACTGTTATTTCAATACTTCTACAACCCAAATGTTGGAGGCTCATCGTTCCTATTCAGGCAGATGTTATCGAGGTCCGACNNNNNNNTTATTCATTCAATTCACTAACATCCCCAACTAACAGATCAGGATACACACTACCC
E073_tss8626:chr21:40116207-40116347:1	GTCATATCGGTCACTGTTCACAACACCTATCTAAATCTAACCCTCTCACATTAGTTGGAGGCTCATCGTTCCTATTCAGGCAGATGTTATCGAGGTCCGACNNNNNNNAAATTCATTACAAAATTATAAATCAGATCAGGATACACACTACCC
E073_tss8630:chr21:41212576-41212713:1	GTCATATCGGTCACTGTTACCCTTCCCCCTAAAACCTCAATAACAATAACAATGTTGGAGGCTCATCGTTCCTATTCAGGCAGATGTTATCGAGGTCCGACNNNNNNNATATAAAACTAACTATATTACCTCCGATCAGGATACACACTACCC
E073_tss8632:chr21:41703255-41703387:1	GTCATATCGGTCACTGTTCCCCACTTACACCAACAACAATACAACAAAACATGTTGGAGGCTCATCGTTCCTATTCAGGCAGATGTTATCGAGGTCCGACNNNNNNNTTTCTATACACAAAACTATCCCTCCAGATCAGGATACACACTACCC
E073_tss8633:chr21:41853717-41853857:1	GTCATATCGGTCACTGTTAAAAATAACTAAACAATACATATAAATTAAAATAAGTTGGAGGCTCATCGTTCCTATTCAGGCAGATGTTATCGAGGTCCGACNNNNNNNAAAATCCACTTTAAATCAATAAACAGATCAGGATACACACTACCC
E073_tss8634:chr21:42212362-42212495:1	GTCATATCGGTCACTGTTCATTTTAAAAACCAACCAAAAACATCAAACCGTTGGAGGCTCATCGTTCCTATTCAGGCAGATGTTATCGAGGTCCGACNNNNNNNTTACACAACAACTATATAATTACTTTAAAGATCAGGATACACACTACCC
E073_tss8634:chr21:42212598-42212734:1	GTCATATCGGTCACTGTTTATAACTTAAAACATTTTCTTCTCTGTTGGAGGCTCATCGTTCCTATTCAGGCAGATGTTATCGAGGTCCGACNNNNNNNCTCTCTTCTACCTCTAACTAATTAACTCCCCCTCTGATCAGGATACACACTACCC
E073_tss8634:chr21:42212842-42212972:1	GTCATATCGGTCACTGTTCACTAACCAAATCAACATCACCTAAATACAAAGTTGGAGGCTCATCGTTCCTATTCAGGCAGATGTTATCGAGGTCCGACNNNNNNNAAAAACTCTACCTATCACTTTTTCCTTTGATCAGGATACACACTACCC
E073_tss8634:chr21:42212994-42213132:1	GTCATATCGGTCACTGTTAATAATACTAATTTAACTAATAACTACCTCTCTCAGTTGGAGGCTCATCGTTCCTATTCAGGCAGATGTTATCGAGGTCCGACNNNNNNNAAAATTTTAATTCAAAAATCAAACAGATCAGGATACACACTACCC
E073_tss8637:chr21:42618934-42619074:1	GTCATATCGGTCACTGTTATAATAAATACCTTATTAACAACTCATAACAAGTTGGAGGCTCATCGTTCCTATTCAGGCAGATGTTATCGAGGTCCGACNNNNNNNACATAACTTTTAACTACCTAAATATTCTGATCAGGATACACACTACCC
E073_tss8637:chr21:42619154-42619292:1	GTCATATCGGTCACTGTTACAAAATCTCCATCCTTCCCACTATCTACTAAATGTTGGAGGCTCATCGTTCCTATTCAGGCAGATGTTATCGAGGTCCGACNNNNNNNCTTTAAATTATCCTAAACTTCAAACAGATCAGGATACACACTACCC
E073_tss8638:chr21:43317048-43317186:1	GTCATATCGGTCACTGTTACCCCAAATTTTTAAACAAAACATACTTAACAACAGTTGGAGGCTCATCGTTCCTATTCAGGCAGATGTTATCGAGGTCCGACNNNNNNNAAAAATCCACCCTTTAAAAACTAAAGATCAGGATACACACTACCC
E073_tss8643:chr21:43642112-43642249:1	GTCATATCGGTCACTGTTATTCCTAACTACTATTCATAAAAATATTTTCCTAAGTTGGAGGCTCATCGTTCCTATTCAGGCAGATGTTATCGAGGTCCGACNNNNNNNTTTTTCCTTTCACTCTTCTATTTCCGATCAGGATACACACTACCC
E073_tss8643:chr21:43642248-43642383:1	GTCATATCGGTCACTGTTAAAACTAATCTATTTCAAACTAACAAACCACTACCGTTGGAGGCTCATCGTTCCTATTCAGGCAGATGTTATCGAGGTCCGACNNNNNNNTCAAAAACAATACTTCAATAAAATAGATCAGGATACACACTACCC
E073_tss8643:chr21:43642333-43642470:1	GTCATATCGGTCACTGTTATTTCTCCTTAACCTCCTAAACTCATTAAAATTAGTTGGAGGCTCATCGTTCCTATTCAGGCAGATGTTATCGAGGTCCGACNNNNNNNATACAATTAACCACCTTTCCTCCACAGATCAGGATACACACTACCC
E073_tss8646:chr21:43951102-43951242:1	GTCATATCGGTCACTGTTACAATCATTTAAACACAAACATTCACTATATTGTTGGAGGCTCATCGTTCCTATTCAGGCAGATGTTATCGAGGTCCGACNNNNNNNACAATATCTTCTATCTACAAACTCCCTCGATCAGGATACACACTACCC
E073_tss8646:chr21:43951467-43951607:1	GTCATATCGGTCACTGTTACACAAAACAACAACAAAAATAAACAACAAATACCGTTGGAGGCTCATCGTTCCTATTCAGGCAGATGTTATCGAGGTCCGACNNNNNNNTTTCAACAAATTACATACAAAATCAGATCAGGATACACACTACCC
E073_tss8646:chr21:43951758-43951888:1	GTCATATCGGTCACTGTTAAAAACACCCTCACCTCTACATAACGTTGGAGGCTCATCGTTCCTATTCAGGCAGATGTTATCGAGGTCCGACNNNNNNNTTTACATAACCACAAATTTTCAACAACATTACTATGATCAGGATACACACTACCC
E073_tss8650:chr21:44789092-44789223:1	GTCATATCGGTCACTGTTAATCACCACTATCCTTAAAATAAACCTAATAGTTGGAGGCTCATCGTTCCTATTCAGGCAGATGTTATCGAGGTCCGACNNNNNNNTCTACCCCTCATCTTACCTCACAAAACTCGATCAGGATACACACTACCC
E073_tss8654:chr21:45327911-45328051:1	GTCATATCGGTCACTGTTAAAACCATCATCCCTTTACTCTACTATTACGTTGGAGGCTCATCGTTCCTATTCAGGCAGATGTTATCGAGGTCCGACNNNNNNNAAACACAAATAAAACTTACCAAATACCTCAGATCAGGATACACACTACCC
E073_tss8656:chr21:45769663-45769796:1	GTCATATCGGTCACTGTTTAACCATTCAAAACTTAAAAATAATGTTGGAGGCTCATCGTTCCTATTCAGGCAGATGTTATCGAGGTCCGACNNNNNNNTCCTACCTCTCTCACTAAAAATAATCCCTAACTTAGATCAGGATACACACTACCC
E073_tss8660:chr21:46839966-46840106:1	GTCATATCGGTCACTGTTTAATCCTAATATTTATCTCAACTTCAGTTGGAGGCTCATCGTTCCTATTCAGGCAGATGTTATCGAGGTCCGACNNNNNNNCAAACTTCTACTACCAACCATACACAATACCAACGATCAGGATACACACTACCC
E073_tss8660:chr21:46840031-46840161:1	GTCATATCGGTCACTGTTTACTAAATATATTTACAAAACTAAACAAACGTTGGAGGCTCATCGTTCCTATTCAGGCAGATGTTATCGAGGTCCGACNNNNNNNCCCCTCAAAACCCCTACATCCTACCTAAATGATCAGGATACACACTACCC
E073_tss8661:chr21:46858380-46858520:1	GTCATATCGGTCACTGTTACCCAAACACCCAAAAATAAACTCCAAAAACCAAGTTGGAGGCTCATCGTTCCTATTCAGGCAGATGTTATCGAGGTCCGACNNNNNNNTACAACACACACTCCCTCTCCACTACGATCAGGATACACACTACCC
E073_tss8662:chr21:46955434-46955569:1	GTCATATCGGTCACTGTTATTTCCTTTACTCACATTTACTCTACCGTTGGAGGCTCATCGTTCCTATTCAGGCAGATGTTATCGAGGTCCGACNNNNNNNACAACCTCAAACAATAAACCTTAACCCAACTAAGATCAGGATACACACTACCC
E073_tss8662:chr21:46955642-46955780:1	GTCATATCGGTCACTGTTAAAAACTAAATCACAAAACACCACTTAGTTGGAGGCTCATCGTTCCTATTCAGGCAGATGTTATCGAGGTCCGACNNNNNNNTACTCTACCTACAACCATCACCTACAATAAAAAGATCAGGATACACACTACCC
E073_tss8663:chr21:46980626-46980764:1	GTCATATCGGTCACTGTTCCTCTAAACTAACCTCTCTAATACTACTTTCTCCGTTGGAGGCTCATCGTTCCTATTCAGGCAGATGTTATCGAGGTCCGACNNNNNNNAAAAATAACAAAAATAAAATACCTTAGATCAGGATACACACTACCC
E073_tss8663:chr21:46980949-46981086:1	GTCATATCGGTCACTGTTTTCTTTCCTTCTTCCTTTACACATAAGTTGGAGGCTCATCGTTCCTATTCAGGCAGATGTTATCGAGGTCCGACNNNNNNNTTATACTTATCTAAAAACATTTACCCCCAACTAAGATCAGGATACACACTACCC
E073_tss8664:chr21:46982167-46982303:1	GTCATATCGGTCACTGTTAAACCAATTCTAAAAACTTCCACTAACAACCGTTGGAGGCTCATCGTTCCTATTCAGGCAGATGTTATCGAGGTCCGACNNNNNNNACATAAACCAAAATCTATATTTATAAAAAGATCAGGATACACACTACCC
E073_tss8666:chr21:47240896-47241033:1	GTCATATCGGTCACTGTTAAATCCTTTCTTAAAAACAACATCTTTCAACTCTTGTTGGAGGCTCATCGTTCCTATTCAGGCAGATGTTATCGAGGTCCGACNNNNNNNATAATAACACACCTATATCTAAAAAGATCAGGATACACACTACCC
E073_tss8302:chr20:2540418-2540557:1	GTCATATCGGTCACTGTTACAACCAAACAATAAACAAAAACTATAACCAAACCGTTGGAGGCTCATCGTTCCTATTCAGGCAGATGTTATCGAGGTCCGACNNNNNNNTAACCCTCAACTAAAAATAACATAAGATCAGGATACACACTACCC
E073_tss8303:chr20:3096090-3096221:1	GTCATATCGGTCACTGTTACTATCACAAAACTTAAAAATTACCTTAACATCCAGTTGGAGGCTCATCGTTCCTATTCAGGCAGATGTTATCGAGGTCCGACNNNNNNNAACATTAAAATAAAATTTCATTACAGATCAGGATACACACTACCC
E073_tss8305:chr20:3151922-3152062:1	GTCATATCGGTCACTGTTAATTATAACCTATCATAATTAACCCCTTACAAAGTTGGAGGCTCATCGTTCCTATTCAGGCAGATGTTATCGAGGTCCGACNNNNNNNATATATAATCCCTAACAAATCTCAAATGATCAGGATACACACTACCC
E073_tss8308:chr20:3760106-3760237:1	GTCATATCGGTCACTGTTAAAACTATACACTCAAAACAACAACCACCATACCCGTTGGAGGCTCATCGTTCCTATTCAGGCAGATGTTATCGAGGTCCGACNNNNNNNCCAAACTAAAACTATTTTAATAACAGATCAGGATACACACTACCC
E073_tss8325:chr20:10153964-10154101:1	GTCATATCGGTCACTGTTAAATATATCTCCTACAACTCCAAAAACAAAGTTGGAGGCTCATCGTTCCTATTCAGGCAGATGTTATCGAGGTCCGACNNNNNNNAAAAACAACACAAAATAATTTTCCCAAAACGATCAGGATACACACTACCC
E073_tss8326:chr20:10201786-10201926:1	GTCATATCGGTCACTGTTATACAACATAAAATTAAAACATTTTTAAAAATTCCGTTGGAGGCTCATCGTTCCTATTCAGGCAGATGTTATCGAGGTCCGACNNNNNNNAACTCTATACCCTTTACCATCTTCAGATCAGGATACACACTACCC
E073_tss8329:chr20:10620204-10620343:1	GTCATATCGGTCACTGTTATTATATATCCTTATTTTAAACATTTTAAAAGTTGGAGGCTCATCGTTCCTATTCAGGCAGATGTTATCGAGGTCCGACNNNNNNNCTAAACACTTTCCAAATCTCTATTATCCTGATCAGGATACACACTACCC
E073_tss8330:chr20:11212575-11212713:1	GTCATATCGGTCACTGTTTAACTACCCCTATATAAAACATTTTCACAGTTGGAGGCTCATCGTTCCTATTCAGGCAGATGTTATCGAGGTCCGACNNNNNNNCTCAAACCCAAAATCCCTACACCCTCCTTTAGATCAGGATACACACTACCC
E073_tss8330:chr20:11213048-11213186:1	GTCATATCGGTCACTGTTACTTACCTTTCAACACAAAAACTAATCTCTTTCTAGTTGGAGGCTCATCGTTCCTATTCAGGCAGATGTTATCGAGGTCCGACNNNNNNNACAATTAACAAAACCATCCCTTAAAGATCAGGATACACACTACCC
E073_tss8334:chr20:12298799-12298938:1	GTCATATCGGTCACTGTTTACTTTCAATTACTATAACTAACTATTAATACGTTGGAGGCTCATCGTTCCTATTCAGGCAGATGTTATCGAGGTCCGACNNNNNNNTCAAACTCCAAACAATAAATTCAACCCAGATCAGGATACACACTACCC
E073_tss8340:chr20:15830034-15830170:1	GTCATATCGGTCACTGTTATTCTCATTTTAAATAAAAATTTTTATTTCTCCCGTTGGAGGCTCATCGTTCCTATTCAGGCAGATGTTATCGAGGTCCGACNNNNNNNAAACTTCCTTTAAACTATAAATAACAGATCAGGATACACACTACCC
E073_tss8342:chr20:16782740-16782872:1	GTCATATCGGTCACTGTTTAATATTAACTTACTTATTCTCTAAAAGTTGGAGGCTCATCGTTCCTATTCAGGCAGATGTTATCGAGGTCCGACNNNNNNNAAACTTAAAAATAATCTTCCTCTCTCTATTATCGATCAGGATACACACTACCC
E073_tss8342:chr20:16783001-16783141:1	GTCATATCGGTCACTGTTAATTATTTCCCCTCTACAATTTTAAAATCATCCGTTGGAGGCTCATCGTTCCTATTCAGGCAGATGTTATCGAGGTCCGACNNNNNNNCTAAAAATTTTACTCTTTATATAAAAAGATCAGGATACACACTACCC
E073_tss8345:chr20:19816590-19816729:1	GTCATATCGGTCACTGTTAAATATATAACAAACAAAAACCCTAAATTCCCTCAGTTGGAGGCTCATCGTTCCTATTCAGGCAGATGTTATCGAGGTCCGACNNNNNNNACCACTACTCTATCCCTAAATACTTGATCAGGATACACACTACCC
E073_tss8347:chr20:20002534-20002673:1	GTCATATCGGTCACTGTTATACTATAAACAACTCACCAACACATCCCGTTGGAGGCTCATCGTTCCTATTCAGGCAGATGTTATCGAGGTCCGACNNNNNNNAATCTTCCCTAACAATTACTCCTTTATTCCAGATCAGGATACACACTACCC
E073_tss8348:chr20:20180652-20180783:1	GTCATATCGGTCACTGTTATACCTCTCAAACTACTATATCCCAAGTTGGAGGCTCATCGTTCCTATTCAGGCAGATGTTATCGAGGTCCGACNNNNNNNTATCTTCACAAAAACAAACTACTTCTTAATTACAGATCAGGATACACACTACCC
E073_tss8351:chr20:20840803-20840933:1	GTCATATCGGTCACTGTTATTCTTTTCTACTAATTTCAACCAAAGTTGGAGGCTCATCGTTCCTATTCAGGCAGATGTTATCGAGGTCCGACNNNNNNNTTAAAACAATACTATTAACAAATACTTTAAAAACGATCAGGATACACACTACCC
E073_tss8351:chr20:20840911-20841041:1	GTCATATCGGTCACTGTTACTATCTAAACTTTCAAAAACTTAAAGTTGGAGGCTCATCGTTCCTATTCAGGCAGATGTTATCGAGGTCCGACNNNNNNNAAAAATCATAACCAATAACAATATTACAAACATTGATCAGGATACACACTACCC
E073_tss8353:chr20:20973978-20974118:1	GTCATATCGGTCACTGTTAACACCCTTATCAATAATCAATCCACTAATAACAGTTGGAGGCTCATCGTTCCTATTCAGGCAGATGTTATCGAGGTCCGACNNNNNNNATTTCTAAACTTATTAATCTACATTCGATCAGGATACACACTACCC
E073_tss8353:chr20:20974051-20974183:1	GTCATATCGGTCACTGTTAATAATATCAATACCCTACTAATCTTCTTACCTCTGTTGGAGGCTCATCGTTCCTATTCAGGCAGATGTTATCGAGGTCCGACNNNNNNNCACATTAACATTTTCTAAATATCACGATCAGGATACACACTACCC
E073_tss8354:chr20:21216150-21216289:1	GTCATATCGGTCACTGTTAAAACAAATAATCTTTACTTAAAAAGTTGGAGGCTCATCGTTCCTATTCAGGCAGATGTTATCGAGGTCCGACNNNNNNNAACCAATAAACTAAAATTACAAAACAAAAACCAATGATCAGGATACACACTACCC
E073_tss8385:chr20:31115376-31115513:1	GTCATATCGGTCACTGTTAAAAATCTATAATCTAAACACAAAAAGTTGGAGGCTCATCGTTCCTATTCAGGCAGATGTTATCGAGGTCCGACNNNNNNNCTCTTTACCTCCACTAACAACCCCAAACCTTAACGATCAGGATACACACTACCC
E073_tss8385:chr20:31115757-31115895:1	GTCATATCGGTCACTGTTATCATTCCTAACACTAACACAACTTATCCACCCTAGTTGGAGGCTCATCGTTCCTATTCAGGCAGATGTTATCGAGGTCCGACNNNNNNNATTACTAATAAATTTCATAACTACAGATCAGGATACACACTACCC
E073_tss8386:chr20:31214808-31214947:1	GTCATATCGGTCACTGTTTCAAAATCCCCATAACTCAAAATTCAATAAAAAGTTGGAGGCTCATCGTTCCTATTCAGGCAGATGTTATCGAGGTCCGACNNNNNNNTCAACTCCCTCACTAACCCACCCCTTCGATCAGGATACACACTACCC
E073_tss8397:chr20:33891633-33891770:1	GTCATATCGGTCACTGTTAAACTTCAAAATACTCTAAAAATTCTTCTCCACTGTTGGAGGCTCATCGTTCCTATTCAGGCAGATGTTATCGAGGTCCGACNNNNNNNACCAAATATTTAACAAATACTATTCAGATCAGGATACACACTACCC
E073_tss8402:chr20:34757776-34757916:1	GTCATATCGGTCACTGTTATAATTTAAATTTACCATATATATTTCAACCGTTGGAGGCTCATCGTTCCTATTCAGGCAGATGTTATCGAGGTCCGACNNNNNNNTTCTACCCAAACCCAAATAAACACAAACTGATCAGGATACACACTACCC
E073_tss8405:chr20:34895954-34896086:1	GTCATATCGGTCACTGTTACCAAAAATCCTATATCCTCCAAAAACTAAAACAGTTGGAGGCTCATCGTTCCTATTCAGGCAGATGTTATCGAGGTCCGACNNNNNNNAATAAATAACTAAAATATTAAAACCAGATCAGGATACACACTACCC
E073_tss8405:chr20:34896452-34896587:1	GTCATATCGGTCACTGTTATAAATACCAACAATTTCACATAATAAAAGTTGGAGGCTCATCGTTCCTATTCAGGCAGATGTTATCGAGGTCCGACNNNNNNNTACCTAACAACTAAATTAATATTTTTAAAAAGATCAGGATACACACTACCC
E073_tss8405:chr20:34896564-34896698:1	GTCATATCGGTCACTGTTACAAAAACCTAATAAAATATCAATAAATACCCCGTTGGAGGCTCATCGTTCCTATTCAGGCAGATGTTATCGAGGTCCGACNNNNNNNTTTTCTAATACTTTTCTAAATAAATAAGATCAGGATACACACTACCC
E073_tss8410:chr20:36534082-36534213:1	GTCATATCGGTCACTGTTACCCCTACAAAACAACCTAACTTCTTTATTTCTTTGTTGGAGGCTCATCGTTCCTATTCAGGCAGATGTTATCGAGGTCCGACNNNNNNNTCATTAATAACAATTTCTTTTTATAGATCAGGATACACACTACCC
E073_tss8410:chr20:36534163-36534295:1	GTCATATCGGTCACTGTTAAAATACCAATTTAATAAAAACTATATATACTAAAGTTGGAGGCTCATCGTTCCTATTCAGGCAGATGTTATCGAGGTCCGACNNNNNNNAAAACCCCCACAACTACCCCTCTACGATCAGGATACACACTACCC
E073_tss8411:chr20:36605194-36605334:1	GTCATATCGGTCACTGTTAAAAATTCCTTCATAAAATAAAACATATTAGTTGGAGGCTCATCGTTCCTATTCAGGCAGATGTTATCGAGGTCCGACNNNNNNNCAACTCCTAAATCTCAACCTACTCTCTCAAGATCAGGATACACACTACCC
E073_tss8424:chr20:39339357-39339487:1	GTCATATCGGTCACTGTTCAACATTATAAATAAAAACAATATTTTCTAAAACGTTGGAGGCTCATCGTTCCTATTCAGGCAGATGTTATCGAGGTCCGACNNNNNNNAAACTCTAATACTTCTTTCCCTAACAGATCAGGATACACACTACCC
E073_tss8424:chr20:39339688-39339825:1	GTCATATCGGTCACTGTTAAATAAACTTAACTAAAAACAAATTTCCCCTCCATGTTGGAGGCTCATCGTTCCTATTCAGGCAGATGTTATCGAGGTCCGACNNNNNNNAAAACCTATTTTTATTTTCATTTTTGATCAGGATACACACTACCC
E073_tss8430:chr20:42394780-42394920:1	GTCATATCGGTCACTGTTTTCCCAACCTAAATTTACAAAACTAGTTGGAGGCTCATCGTTCCTATTCAGGCAGATGTTATCGAGGTCCGACNNNNNNNTATTATAACAACAACTTTCAAAAACAAATATTTTCGATCAGGATACACACTACCC
E073_tss8431:chr20:42427907-42428047:1	GTCATATCGGTCACTGTTATTACAAATCTCAACCAAACTCTCAACTAAACTAAGTTGGAGGCTCATCGTTCCTATTCAGGCAGATGTTATCGAGGTCCGACNNNNNNNATTTATAAAAATAACAATTACTTCTGATCAGGATACACACTACCC
E073_tss8431:chr20:42427969-42428109:1	GTCATATCGGTCACTGTTAAAACAAAACAAACAATAACTTCTAAAAAGTTGGAGGCTCATCGTTCCTATTCAGGCAGATGTTATCGAGGTCCGACNNNNNNNACAAACAACCCTTCCCTCTAAAACCAACTAAGATCAGGATACACACTACCC
E073_tss8441:chr20:43434589-43434729:1	GTCATATCGGTCACTGTTAAAACTAATAACTAACTAATATTACCATAACAGTTGGAGGCTCATCGTTCCTATTCAGGCAGATGTTATCGAGGTCCGACNNNNNNNACATTTCCCCTCTATCCAAAAATAAAAAGATCAGGATACACACTACCC
E073_tss8441:chr20:43434665-43434795:1	GTCATATCGGTCACTGTTTCAAACCAAATCTATTAAACTAAAAACGTTGGAGGCTCATCGTTCCTATTCAGGCAGATGTTATCGAGGTCCGACNNNNNNNAAAACTAAAACAACCAACTCTAATTTACCCATAGATCAGGATACACACTACCC
E073_tss8441:chr20:43434773-43434904:1	GTCATATCGGTCACTGTTATTCCAAACCCTAATATAACAACCCCCTTTAACATGTTGGAGGCTCATCGTTCCTATTCAGGCAGATGTTATCGAGGTCCGACNNNNNNNTATTACCATAACAACCTCCTCCCTAGATCAGGATACACACTACCC
E073_tss8441:chr20:43434828-43434967:1	GTCATATCGGTCACTGTTAAAACTAAAACAACCAACTCTAATTTACCCATGTTGGAGGCTCATCGTTCCTATTCAGGCAGATGTTATCGAGGTCCGACNNNNNNNTAACACTCTACCTTAAAACCTAACTAAAGATCAGGATACACACTACCC
E073_tss8443:chr20:43725515-43725648:1	GTCATATCGGTCACTGTTATAATTCACCCACAATACAACACCTAACACAAAAAGTTGGAGGCTCATCGTTCCTATTCAGGCAGATGTTATCGAGGTCCGACNNNNNNNAACTCTTCAATTTCATCTCTAAAAAGATCAGGATACACACTACCC
E073_tss8443:chr20:43726250-43726380:1	GTCATATCGGTCACTGTTAAACACCTACACCACCTTACCCAAATAACGTTGGAGGCTCATCGTTCCTATTCAGGCAGATGTTATCGAGGTCCGACNNNNNNNAACAAACTTATAAATTCACCTACTAACCTACGATCAGGATACACACTACCC
E073_tss8451:chr20:44654310-44654446:1	GTCATATCGGTCACTGTTAACAAACTACAACCCCATCACCATAACAACAACACGTTGGAGGCTCATCGTTCCTATTCAGGCAGATGTTATCGAGGTCCGACNNNNNNNCCTCCTTCACTCTTCTTCTTCCCCAGATCAGGATACACACTACCC
E073_tss8453:chr20:44658196-44658330:1	GTCATATCGGTCACTGTTACCTAAAATAAACTAATATAAAACTGTTGGAGGCTCATCGTTCCTATTCAGGCAGATGTTATCGAGGTCCGACNNNNNNNCAATTACAACCTAAAACTCAACTCCATTAAAATACGATCAGGATACACACTACCC
E073_tss8453:chr20:44658661-44658801:1	GTCATATCGGTCACTGTTCCTCCTTTCTTCCCTCTTTCCCCCTGTTGGAGGCTCATCGTTCCTATTCAGGCAGATGTTATCGAGGTCCGACNNNNNNNCTCCTTAAAACACCCAAATTATCCCCTTAATACAAGATCAGGATACACACTACCC
E073_tss8453:chr20:44659105-44659244:1	GTCATATCGGTCACTGTTTCCCCTAAACACTACTTAACCCTATAAACCTAAACGTTGGAGGCTCATCGTTCCTATTCAGGCAGATGTTATCGAGGTCCGACNNNNNNNCAACCACCCCCTCAAACTCCCAAACGATCAGGATACACACTACCC
E073_tss8453:chr20:44659392-44659524:1	GTCATATCGGTCACTGTTCCTCTCATCCACCTCCCCAATAACCCTAAAATCGTTGGAGGCTCATCGTTCCTATTCAGGCAGATGTTATCGAGGTCCGACNNNNNNNAAATCCTAAATCTCAAAACCAAATAACGATCAGGATACACACTACCC
E073_tss8453:chr20:44659758-44659898:1	GTCATATCGGTCACTGTTATTAATTTCTAAACACTAAATACAAGTTGGAGGCTCATCGTTCCTATTCAGGCAGATGTTATCGAGGTCCGACNNNNNNNCTCTCTATTCCCTCAAACACCAAATATAATCCCATGATCAGGATACACACTACCC
E073_tss8453:chr20:44659873-44660003:1	GTCATATCGGTCACTGTTTTCCTAATTCAACTCTTACCTCACACACACTAATAGTTGGAGGCTCATCGTTCCTATTCAGGCAGATGTTATCGAGGTCCGACNNNNNNNAAAAACTTCTCTCTCTAAAACCCACGATCAGGATACACACTACCC
E073_tss8456:chr20:44757685-44757815:1	GTCATATCGGTCACTGTTACAACCTCACTATCTCTCCTACACTAAAATAGTTGGAGGCTCATCGTTCCTATTCAGGCAGATGTTATCGAGGTCCGACNNNNNNNCAATACCAAATCTCCTATCTCAAACTACAGATCAGGATACACACTACCC
E073_tss8458:chr20:44935435-44935565:1	GTCATATCGGTCACTGTTCTTAACCTCTACACCCATAATAACATCCTTTAATCGTTGGAGGCTCATCGTTCCTATTCAGGCAGATGTTATCGAGGTCCGACNNNNNNNCCAATACCCTATATCAACATCACCAGATCAGGATACACACTACCC
E073_tss8459:chr20:44970172-44970304:1	GTCATATCGGTCACTGTTACCCTAATATCCAACACAACTACAACCCCTTTTACGTTGGAGGCTCATCGTTCCTATTCAGGCAGATGTTATCGAGGTCCGACNNNNNNNTTATACTAAACTAACCCCTAAATCAGATCAGGATACACACTACCC
E073_tss8459:chr20:44970344-44970476:1	GTCATATCGGTCACTGTTAATAACTTTAAACAATAAAATACTTGTTGGAGGCTCATCGTTCCTATTCAGGCAGATGTTATCGAGGTCCGACNNNNNNNAATATCCAACACAACTACAACCCCTTTTACAACCTGATCAGGATACACACTACCC
E073_tss8462:chr20:45574273-45574413:1	GTCATATCGGTCACTGTTAACTCTTAATATAATAATTTTATACTTAAATAAAGTTGGAGGCTCATCGTTCCTATTCAGGCAGATGTTATCGAGGTCCGACNNNNNNNTAAATTTATTTAAACTTTTCATAACTGATCAGGATACACACTACCC
E073_tss8462:chr20:45574538-45574671:1	GTCATATCGGTCACTGTTCTTAAAAATAAATACTAACCTCAAAATCTAAATCGTTGGAGGCTCATCGTTCCTATTCAGGCAGATGTTATCGAGGTCCGACNNNNNNNATCAACTATTAACAATAAACCTAACAGATCAGGATACACACTACCC
E073_tss8465:chr20:45965423-45965563:1	GTCATATCGGTCACTGTTAAAACTATCATTTTACATTCCCTATGTTGGAGGCTCATCGTTCCTATTCAGGCAGATGTTATCGAGGTCCGACNNNNNNNAAATACCTCCATCTAATTACTAACCAACAAAAATAGATCAGGATACACACTACCC
E073_tss8471:chr20:47408044-47408178:1	GTCATATCGGTCACTGTTAAACTTACTCATATTAAATACTTATTCTATAATCGTTGGAGGCTCATCGTTCCTATTCAGGCAGATGTTATCGAGGTCCGACNNNNNNNTAAACCTTAAACACCCCTCTTTCCTAGATCAGGATACACACTACCC
E073_tss8474:chr20:48122100-48122240:1	GTCATATCGGTCACTGTTCTCTATCCTCCCACTAAAAACTACCAACTCTAATTGTTGGAGGCTCATCGTTCCTATTCAGGCAGATGTTATCGAGGTCCGACNNNNNNNTCTCAATAACAACCCAACCTAATTTGATCAGGATACACACTACCC
E073_tss8484:chr20:49213274-49213412:1	GTCATATCGGTCACTGTTACCACACTTACTTCCACCCTTCCTAAATAACTAAAGTTGGAGGCTCATCGTTCCTATTCAGGCAGATGTTATCGAGGTCCGACNNNNNNNCACAAAACCCACACCTCTCATAACAGATCAGGATACACACTACCC
E073_tss8492:chr20:55297063-55297195:1	GTCATATCGGTCACTGTTCTCAAATAAAATAACAACCCTTTCTATGTTGGAGGCTCATCGTTCCTATTCAGGCAGATGTTATCGAGGTCCGACNNNNNNNCTCTTATAAACTAATAATCTAACAAAAACTCTAGATCAGGATACACACTACCC
E073_tss8493:chr20:55835256-55835394:1	GTCATATCGGTCACTGTTAAACACTTACTCTTAAATCATTTTAAACCTATTCTGTTGGAGGCTCATCGTTCCTATTCAGGCAGATGTTATCGAGGTCCGACNNNNNNNCCTAAATTCCAAATACAAATAAACAGATCAGGATACACACTACCC
E073_tss8493:chr20:55835392-55835522:1	GTCATATCGGTCACTGTTTAAATATATAAAACTAAATATATTATCATTTGTTGGAGGCTCATCGTTCCTATTCAGGCAGATGTTATCGAGGTCCGACNNNNNNNCCAACATCCCCAATCACTACCTCTACACAGATCAGGATACACACTACCC
E073_tss8494:chr20:55857852-55857988:1	GTCATATCGGTCACTGTTAAAAATATCTTTAAATTAATTTTAAATACGTTGGAGGCTCATCGTTCCTATTCAGGCAGATGTTATCGAGGTCCGACNNNNNNNAACCCTAATAACTAAAACTCTCTTCTTCTTAGATCAGGATACACACTACCC
E073_tss8498:chr20:57728252-57728392:1	GTCATATCGGTCACTGTTAAAAATCAAATAAATACTAAACTCAAAAACAAGTTGGAGGCTCATCGTTCCTATTCAGGCAGATGTTATCGAGGTCCGACNNNNNNNCCTAACCTTCTCAAAAATCAAACAAAAAGATCAGGATACACACTACCC
E073_tss8500:chr20:58151836-58151973:1	GTCATATCGGTCACTGTTATTTTTATAACCACAACCCTACCCTTAAAACAGTTGGAGGCTCATCGTTCCTATTCAGGCAGATGTTATCGAGGTCCGACNNNNNNNACACCTTTATAACCACCAACCAACTCCAGATCAGGATACACACTACCC
E073_tss8503:chr20:58178852-58178990:1	GTCATATCGGTCACTGTTAAACACCTCTATAAATAACAACCCTAGTTGGAGGCTCATCGTTCCTATTCAGGCAGATGTTATCGAGGTCCGACNNNNNNNCTCTAAACACCTTCCAAAACCAAACCAAATAACAGATCAGGATACACACTACCC
E073_tss8504:chr20:58181116-58181256:1	GTCATATCGGTCACTGTTTATACTTCTCTAAAATACAAAACTAAATCCGTTGGAGGCTCATCGTTCCTATTCAGGCAGATGTTATCGAGGTCCGACNNNNNNNCAATACAAAAATCCCTCCCCACAAAACCAAGATCAGGATACACACTACCC
E073_tss8504:chr20:58181188-58181322:1	GTCATATCGGTCACTGTTACTCATTACAAACAACTATATAAACACTAAATCGTTGGAGGCTCATCGTTCCTATTCAGGCAGATGTTATCGAGGTCCGACNNNNNNNTTTAAAAACTTATTCTCTCTAAATACAGATCAGGATACACACTACCC
E073_tss8509:chr20:58551797-58551935:1	GTCATATCGGTCACTGTTAAATCAATACTCCTCCTCCCCCACAAGTTGGAGGCTCATCGTTCCTATTCAGGCAGATGTTATCGAGGTCCGACNNNNNNNTTAAACAACACTCTCTCCATCCCCTTCCTCAAAAGATCAGGATACACACTACCC
E073_tss8509:chr20:58552302-58552441:1	GTCATATCGGTCACTGTTACAACCTTTTCAACCTTCAACAAACAAAAACACCCGTTGGAGGCTCATCGTTCCTATTCAGGCAGATGTTATCGAGGTCCGACNNNNNNNTAAACCTTTTTACCCCAAACAAAATGATCAGGATACACACTACCC
E073_tss8510:chr20:58815619-58815753:1	GTCATATCGGTCACTGTTATAATCTAAAAATCTACCTCTAAATTATAAAACCAGTTGGAGGCTCATCGTTCCTATTCAGGCAGATGTTATCGAGGTCCGACNNNNNNNTATAACTAATTATCACCCCTAAACCGATCAGGATACACACTACCC
E073_tss8518:chr20:60802352-60802488:1	GTCATATCGGTCACTGTTTAAACTTAAATTTAAAACTAAATCCCAACTACCCTGTTGGAGGCTCATCGTTCCTATTCAGGCAGATGTTATCGAGGTCCGACNNNNNNNTCACCCCCAAACACCAACAAAAATCGATCAGGATACACACTACCC
E073_tss8518:chr20:60802422-60802553:1	GTCATATCGGTCACTGTTACTAAACCAAACCAAAAATAAAAACAAACCCTAAAGTTGGAGGCTCATCGTTCCTATTCAGGCAGATGTTATCGAGGTCCGACNNNNNNNTAAAAACATTTAATAAAACCTCCTAGATCAGGATACACACTACCC
E073_tss8520:chr20:61298360-61298500:1	GTCATATCGGTCACTGTTTATATTTTAAATATTCCCTAATTACCACCTAAGTTGGAGGCTCATCGTTCCTATTCAGGCAGATGTTATCGAGGTCCGACNNNNNNNATAAACAAAACCTCTATTATAAAAACAAGATCAGGATACACACTACCC
E073_tss8521:chr20:61404432-61404566:1	GTCATATCGGTCACTGTTAAATACAATAAACACATCTTTCCCTATACGTTGGAGGCTCATCGTTCCTATTCAGGCAGATGTTATCGAGGTCCGACNNNNNNNTCCACTTCCTTCACCAACTCTATACTAAAAAGATCAGGATACACACTACCC
E073_tss8522:chr20:61404920-61405050:1	GTCATATCGGTCACTGTTATAAAATATACCAACTCTACAATACTAAAGTTGGAGGCTCATCGTTCCTATTCAGGCAGATGTTATCGAGGTCCGACNNNNNNNAACACAAAATAATCCCTTACCAAAAACTAAAGATCAGGATACACACTACCC
E073_tss8524:chr20:61805529-61805661:1	GTCATATCGGTCACTGTTAAAAACCTCTCCTAATCTTACTCCTCCTCAGTTGGAGGCTCATCGTTCCTATTCAGGCAGATGTTATCGAGGTCCGACNNNNNNNAAAAATAAAAATACAAACATAACAACTAACGATCAGGATACACACTACCC
E073_tss8525:chr20:61807420-61807554:1	GTCATATCGGTCACTGTTATACCCCCAACCCTCTTCTCACCAAAAATTAAAACGTTGGAGGCTCATCGTTCCTATTCAGGCAGATGTTATCGAGGTCCGACNNNNNNNTAAAAACAATTACCCTTAACCTCCAGATCAGGATACACACTACCC
E073_tss8526:chr20:61811119-61811258:1	GTCATATCGGTCACTGTTACCACTACCTAAAACTCAAATAATTCCTTTTATCCGTTGGAGGCTCATCGTTCCTATTCAGGCAGATGTTATCGAGGTCCGACNNNNNNNTACCTAACTAACTAAAATAAAAATAGATCAGGATACACACTACCC
E073_tss8526:chr20:61811368-61811501:1	GTCATATCGGTCACTGTTAAACTTACTAAAACTACCTATACCACGTTGGAGGCTCATCGTTCCTATTCAGGCAGATGTTATCGAGGTCCGACNNNNNNNACACCCCACTCCCACCAATCCCTTTAATATTATCGATCAGGATACACACTACCC
E073_tss8526:chr20:61811909-61812043:1	GTCATATCGGTCACTGTTACACCTTCTTAAACCAAACCTTACCATAACTATAGTTGGAGGCTCATCGTTCCTATTCAGGCAGATGTTATCGAGGTCCGACNNNNNNNTCCTAATACCTACCCCCAATAATACAGATCAGGATACACACTACCC
E073_tss8526:chr20:61811997-61812133:1	GTCATATCGGTCACTGTTCCCATACCTACTAAACTACCCACCTTCCTATAACCGTTGGAGGCTCATCGTTCCTATTCAGGCAGATGTTATCGAGGTCCGACNNNNNNNTAAAACCAACAACTCAACTACTACAGATCAGGATACACACTACCC
E073_tss8527:chr20:61983675-61983815:1	GTCATATCGGTCACTGTTAAACCCAACAAAAACCACCAACTACATCGTTGGAGGCTCATCGTTCCTATTCAGGCAGATGTTATCGAGGTCCGACNNNNNNNTCCCAACCCTCAAAAACCCTCCCTTTATAAAAGATCAGGATACACACTACCC
E073_tss8527:chr20:61983846-61983982:1	GTCATATCGGTCACTGTTACCCTCCACCTTCTAAAACACAAATTAAAAAGTTGGAGGCTCATCGTTCCTATTCAGGCAGATGTTATCGAGGTCCGACNNNNNNNACCCAACAAAAACCACCAACTACATCTCAGATCAGGATACACACTACCC
E073_tss8529:chr20:62008504-62008641:1	GTCATATCGGTCACTGTTATAAACCAAATAAAAACTCCCTCTATCCCCACCCGTTGGAGGCTCATCGTTCCTATTCAGGCAGATGTTATCGAGGTCCGACNNNNNNNCCTCTTCTCCCTAATCTAAATATACAGATCAGGATACACACTACCC
E073_tss8529:chr20:62008911-62009042:1	GTCATATCGGTCACTGTTATAAACCAACTCCCTCCCATACCATTCTCTAAAGTTGGAGGCTCATCGTTCCTATTCAGGCAGATGTTATCGAGGTCCGACNNNNNNNAAATAACCTATATATATTTCCATAACAGATCAGGATACACACTACCC
E073_tss8529:chr20:62009142-62009281:1	GTCATATCGGTCACTGTTCCTTAAAACAAAAACTACACTTACAAAAATAACTCGTTGGAGGCTCATCGTTCCTATTCAGGCAGATGTTATCGAGGTCCGACNNNNNNNAAACAAAAACCAAAACCCACAAAAAGATCAGGATACACACTACCC
E073_tss8529:chr20:62009424-62009564:1	GTCATATCGGTCACTGTTATCCTCAACTTCCCCAAACTCCATCCGTTGGAGGCTCATCGTTCCTATTCAGGCAGATGTTATCGAGGTCCGACNNNNNNNACAATACCCTTAATATTTACAAAATAAATACTAAGATCAGGATACACACTACCC
E073_tss8529:chr20:62009699-62009829:1	GTCATATCGGTCACTGTTATAAAACCCCCAAAACTAAACCACAAGTTGGAGGCTCATCGTTCCTATTCAGGCAGATGTTATCGAGGTCCGACNNNNNNNAAAAATAAACATCAAAAATAATAATTTTACTATCGATCAGGATACACACTACCC
E073_tss8531:chr20:62092081-62092220:1	GTCATATCGGTCACTGTTACCTAAATATAATTAAATAATAAAACCACCCTAACGTTGGAGGCTCATCGTTCCTATTCAGGCAGATGTTATCGAGGTCCGACNNNNNNNACACCTATCCAACCACCTATAAACAGATCAGGATACACACTACCC
E073_tss8532:chr20:62092699-62092839:1	GTCATATCGGTCACTGTTCAATTAACACTAAACCAACTTATCTAAAACCATCGTTGGAGGCTCATCGTTCCTATTCAGGCAGATGTTATCGAGGTCCGACNNNNNNNTCCCCTTATATAATTCTTATTTAACAGATCAGGATACACACTACCC
E073_tss8532:chr20:62092812-62092942:1	GTCATATCGGTCACTGTTCCCCATCCCCAAAAATAACCCCAAAACCGTTGGAGGCTCATCGTTCCTATTCAGGCAGATGTTATCGAGGTCCGACNNNNNNNCCCCTTCCCCATAACTACCCAAAAATAAACCAGATCAGGATACACACTACCC
E073_tss8533:chr20:62094671-62094806:1	GTCATATCGGTCACTGTTAAACCAAATAAAACCAAACAAAACCTAATATCCGTTGGAGGCTCATCGTTCCTATTCAGGCAGATGTTATCGAGGTCCGACNNNNNNNTATAAAACTTTAAAATTTATCATAAAAGATCAGGATACACACTACCC
E073_tss8533:chr20:62095023-62095163:1	GTCATATCGGTCACTGTTAAAAACCAATTTCTACCTAACTCCCTATCCTAAGTTGGAGGCTCATCGTTCCTATTCAGGCAGATGTTATCGAGGTCCGACNNNNNNNAAAACATCTACTACCTCTATCTACCCCGATCAGGATACACACTACCC
E073_tss8534:chr20:62100713-62100844:1	GTCATATCGGTCACTGTTCCACCAAACCCTAAAACCATAAAACAACAACCACGTTGGAGGCTCATCGTTCCTATTCAGGCAGATGTTATCGAGGTCCGACNNNNNNNAAACCCTATCTCCAAAACCTCTAAAAGATCAGGATACACACTACCC
E073_tss8534:chr20:62101054-62101187:1	GTCATATCGGTCACTGTTAAAAACCAAAACTCCTTATACTACCGTTGGAGGCTCATCGTTCCTATTCAGGCAGATGTTATCGAGGTCCGACNNNNNNNCATCCTTAAAATACAACCCCCACCTCCACTTAAAAGATCAGGATACACACTACCC
E073_tss8535:chr20:62101661-62101791:1	GTCATATCGGTCACTGTTCCTTCCAACCTACACTAAACCTCTCCTCAACGTTGGAGGCTCATCGTTCCTATTCAGGCAGATGTTATCGAGGTCCGACNNNNNNNAACAACAATCCAAAACTAAAACAAAACATGATCAGGATACACACTACCC
E073_tss8537:chr20:62455416-62455546:1	GTCATATCGGTCACTGTTCCCTACCCTAAACCTCTAATCTCTAAAAAGTTGGAGGCTCATCGTTCCTATTCAGGCAGATGTTATCGAGGTCCGACNNNNNNNTTCCTCCTCCCATTTCAATATAAAATCTACAGATCAGGATACACACTACCC
E073_tss8538:chr20:62688020-62688155:1	GTCATATCGGTCACTGTTCTATCCATACTTCCCCTCTAACTAAAACAACGTTGGAGGCTCATCGTTCCTATTCAGGCAGATGTTATCGAGGTCCGACNNNNNNNAAAAACCCCTAATCCACCCCACAAAACCAGATCAGGATACACACTACCC
E073_tss8539:chr20:62722846-62722980:1	GTCATATCGGTCACTGTTATATACTCCTAAAACTCAATCACCCCCACCATACCGTTGGAGGCTCATCGTTCCTATTCAGGCAGATGTTATCGAGGTCCGACNNNNNNNAAAAACACAACCTTAAACAAACTAAGATCAGGATACACACTACCC
E073_tss8539:chr20:62723003-62723135:1	GTCATATCGGTCACTGTTAAATCTATAAATCTAAACCTCCTTTTTCATCTCTAGTTGGAGGCTCATCGTTCCTATTCAGGCAGATGTTATCGAGGTCCGACNNNNNNNAACCAATCTATCCAAAACTATATCTGATCAGGATACACACTACCC
E073_tss8539:chr20:62723602-62723742:1	GTCATATCGGTCACTGTTACCTCCAAACACCCTATATATAAATCTCTAAACCAGTTGGAGGCTCATCGTTCCTATTCAGGCAGATGTTATCGAGGTCCGACNNNNNNNTATATCTCAATCTCTTTTATACCTAGATCAGGATACACACTACCC
E073_tss8539:chr20:62724168-62724298:1	GTCATATCGGTCACTGTTATCCTCAAATAAACTAAACCCCAAAATTCCTATCTGTTGGAGGCTCATCGTTCCTATTCAGGCAGATGTTATCGAGGTCCGACNNNNNNNTCCTAAACCCCAACCACAATCTACTGATCAGGATACACACTACCC
E073_tss8539:chr20:62724409-62724545:1	GTCATATCGGTCACTGTTATCACCACCCTAACCTCTAATTTAAAGTTGGAGGCTCATCGTTCCTATTCAGGCAGATGTTATCGAGGTCCGACNNNNNNNTCTATTCTAAATAAACCTAAACAAATATTAATTTGATCAGGATACACACTACCC
E073_tss8540:chr20:62727318-62727457:1	GTCATATCGGTCACTGTTCATCACCTACACACACATATACACACACAGTTGGAGGCTCATCGTTCCTATTCAGGCAGATGTTATCGAGGTCCGACNNNNNNNAAAAATACTCAAACCCAAAAACTTCCCCAAAGATCAGGATACACACTACCC
E073_tss8542:chr20:62738301-62738431:1	GTCATATCGGTCACTGTTAATCTCTAATTATTTTTCTTTCCTAAAATCCGTTGGAGGCTCATCGTTCCTATTCAGGCAGATGTTATCGAGGTCCGACNNNNNNNAAACTAATCTACTAAAATCTCACCAAAAAGATCAGGATACACACTACCC
E073_tss8542:chr20:62738424-62738564:1	GTCATATCGGTCACTGTTATCCCTTTAAAAACACACCTCCCAAACTCATCTCTGTTGGAGGCTCATCGTTCCTATTCAGGCAGATGTTATCGAGGTCCGACNNNNNNNTAATAAAATATATAAAAACCTCCTCGATCAGGATACACACTACCC
E073_tss8542:chr20:62738756-62738886:1	GTCATATCGGTCACTGTTAAAATTCCCAACCTAATATCAATACTAATACTAAGTTGGAGGCTCATCGTTCCTATTCAGGCAGATGTTATCGAGGTCCGACNNNNNNNAAATCCAAAAATTAATAACCTTAATAGATCAGGATACACACTACCC
E073_tss7933:chr19:577228-577358:1	GTCATATCGGTCACTGTTTAAACTTTAAAATTTATTTTTCTCAACAACTCACCGTTGGAGGCTCATCGTTCCTATTCAGGCAGATGTTATCGAGGTCCGACNNNNNNNAAAAACCCTAAAACCCTACCTAACTGATCAGGATACACACTACCC
E073_tss7933:chr19:577391-577527:1	GTCATATCGGTCACTGTTATATAATCCCACAATTATACCCTCAAAAACGTTGGAGGCTCATCGTTCCTATTCAGGCAGATGTTATCGAGGTCCGACNNNNNNNACTTTAAAATTTATTTTTCTCAACAACTCAGATCAGGATACACACTACCC
E073_tss7935:chr19:718579-718709:1	GTCATATCGGTCACTGTTAAACAAACCTATTACCTATTAACCTAAAATAAAAGTTGGAGGCTCATCGTTCCTATTCAGGCAGATGTTATCGAGGTCCGACNNNNNNNAAAAACCTCCTCCCAACCCTCCCAAAGATCAGGATACACACTACCC
E073_tss7937:chr19:1113779-1113917:1	GTCATATCGGTCACTGTTAACCAAACACTATAACCTCACTACCTCCACAGTTGGAGGCTCATCGTTCCTATTCAGGCAGATGTTATCGAGGTCCGACNNNNNNNAAAACCCACCTAACTCAAAACTAACCCCTGATCAGGATACACACTACCC
E073_tss7938:chr19:1235515-1235654:1	GTCATATCGGTCACTGTTACCCACCCAACCCAAAATAAAATACTAAGTTGGAGGCTCATCGTTCCTATTCAGGCAGATGTTATCGAGGTCCGACNNNNNNNAAAATAAACTATACCTCTAAAAACTAAATAATGATCAGGATACACACTACCC
E073_tss7940:chr19:1412131-1412271:1	GTCATATCGGTCACTGTTAAAACCCCTAAATACCCACATCCTAAATACTAACTGTTGGAGGCTCATCGTTCCTATTCAGGCAGATGTTATCGAGGTCCGACNNNNNNNTTCACCCACTACCTCAAACCAATAAGATCAGGATACACACTACCC
E073_tss7941:chr19:1416318-1416448:1	GTCATATCGGTCACTGTTAAATCCTACCAACCTCACTAAAAACACCATTCCCAGTTGGAGGCTCATCGTTCCTATTCAGGCAGATGTTATCGAGGTCCGACNNNNNNNCCATCCTACCTACTTTCCCTAAAAAGATCAGGATACACACTACCC
E073_tss7941:chr19:1416436-1416575:1	GTCATATCGGTCACTGTTACATACCCAATAAATACCATAACTAACTCAAGTTGGAGGCTCATCGTTCCTATTCAGGCAGATGTTATCGAGGTCCGACNNNNNNNAAATTCAACTCAAAAACTTCATTTCTAAAGATCAGGATACACACTACCC
E073_tss7941:chr19:1416859-1416999:1	GTCATATCGGTCACTGTTAACCTAAAATTCAATCTCAACACTAACACTTCCTGTTGGAGGCTCATCGTTCCTATTCAGGCAGATGTTATCGAGGTCCGACNNNNNNNACAAACAAAAACCTCCCAATAAACCTGATCAGGATACACACTACCC
E073_tss7941:chr19:1416954-1417090:1	GTCATATCGGTCACTGTTACATCATTTCAAATATAAACTTCTACATTCTTTTTGTTGGAGGCTCATCGTTCCTATTCAGGCAGATGTTATCGAGGTCCGACNNNNNNNAACCAATACTAAAACTAAAACTTCAGATCAGGATACACACTACCC
E073_tss7942:chr19:1417426-1417559:1	GTCATATCGGTCACTGTTAAATAAATACTACAAATAAACTCTAAAACCTGTTGGAGGCTCATCGTTCCTATTCAGGCAGATGTTATCGAGGTCCGACNNNNNNNCTACTTCTATAATTTAAATTAAAACCTCAGATCAGGATACACACTACCC
E073_tss7942:chr19:1417877-1418017:1	GTCATATCGGTCACTGTTACTACACACTCTTTCCTCCTATTCTAAACTCGTTGGAGGCTCATCGTTCCTATTCAGGCAGATGTTATCGAGGTCCGACNNNNNNNTTCTACCCAACACACACTTAAAATCCTCAGATCAGGATACACACTACCC
E073_tss7943:chr19:1447446-1447585:1	GTCATATCGGTCACTGTTAAAACTCTAAAATATCTAATAATATCTAAATATAAGTTGGAGGCTCATCGTTCCTATTCAGGCAGATGTTATCGAGGTCCGACNNNNNNNCATTTCATAAAACTTCCCCTTTAACGATCAGGATACACACTACCC
E073_tss7944:chr19:1448971-1449111:1	GTCATATCGGTCACTGTTCTCCTATCATTCCCTACACCAACCCTTACAAAATCGTTGGAGGCTCATCGTTCCTATTCAGGCAGATGTTATCGAGGTCCGACNNNNNNNAACTCTAAAAACTCCCAAACAACCAGATCAGGATACACACTACCC
E073_tss7944:chr19:1449292-1449429:1	GTCATATCGGTCACTGTTATAAAAATAAATTAAATATACCACCGTTGGAGGCTCATCGTTCCTATTCAGGCAGATGTTATCGAGGTCCGACNNNNNNNCTTTCTATACTATAAATCTATATCCAAAACAAAAAGATCAGGATACACACTACCC
E073_tss7945:chr19:1451570-1451710:1	GTCATATCGGTCACTGTTAAAAACCTACAAAACAAAAATACCCAAAAACAAAAGTTGGAGGCTCATCGTTCCTATTCAGGCAGATGTTATCGAGGTCCGACNNNNNNNAATCTATCCTAAATCTCAAAAACCAGATCAGGATACACACTACCC
E073_tss7945:chr19:1452025-1452162:1	GTCATATCGGTCACTGTTACCACCTCCCCCTACCAACCTAAACGTTGGAGGCTCATCGTTCCTATTCAGGCAGATGTTATCGAGGTCCGACNNNNNNNCTCTAACCTAACCTCCTCCCTCTATCCAACTAACCGATCAGGATACACACTACCC
E073_tss7946:chr19:1452435-1452570:1	GTCATATCGGTCACTGTTAAACCAATAAATAACACCTAAACTATACAAAAACGTTGGAGGCTCATCGTTCCTATTCAGGCAGATGTTATCGAGGTCCGACNNNNNNNTAACCAACCCAACACCCCCAAACTCAGATCAGGATACACACTACCC
E073_tss7946:chr19:1452593-1452733:1	GTCATATCGGTCACTGTTATCTATCTACTAACCCCTCTATCTCCCCTTAAGTTGGAGGCTCATCGTTCCTATTCAGGCAGATGTTATCGAGGTCCGACNNNNNNNAACTATAAACCTAAAAATACTAAACTAAGATCAGGATACACACTACCC
E073_tss7947:chr19:1453286-1453426:1	GTCATATCGGTCACTGTTACCTCCTACTCCAATTTTCCCTATAAATACTTCAAGTTGGAGGCTCATCGTTCCTATTCAGGCAGATGTTATCGAGGTCCGACNNNNNNNCTAATAATATCCATCTATAAAACTAGATCAGGATACACACTACCC
E073_tss7948:chr19:1525125-1525263:1	GTCATATCGGTCACTGTTATACACACCTACCCACTAATCTACTAACCCCTCGTTGGAGGCTCATCGTTCCTATTCAGGCAGATGTTATCGAGGTCCGACNNNNNNNTATCTATATCTCTATACCTTCTTATATGATCAGGATACACACTACCC
E073_tss7951:chr19:1909774-1909906:1	GTCATATCGGTCACTGTTACTTATCTTCTAAAATCTCTCTTTTCCTAACCCTGTTGGAGGCTCATCGTTCCTATTCAGGCAGATGTTATCGAGGTCCGACNNNNNNNAACCAAAACCTCCTCTATAACTAAATGATCAGGATACACACTACCC
E073_tss7952:chr19:2019742-2019880:1	GTCATATCGGTCACTGTTAATCCCCTTTCCTCTTCTCTAACTCCAAAACACTCGTTGGAGGCTCATCGTTCCTATTCAGGCAGATGTTATCGAGGTCCGACNNNNNNNTTTCTAAAACCAATCCCAACCCTATGATCAGGATACACACTACCC
E073_tss7957:chr19:2587487-2587627:1	GTCATATCGGTCACTGTTATCTCACAACTCCTTTAAATCCCAAAAACTTTCCGTTGGAGGCTCATCGTTCCTATTCAGGCAGATGTTATCGAGGTCCGACNNNNNNNAACTTTTTATAAACTACATAAAACCCGATCAGGATACACACTACCC
E073_tss7961:chr19:2951947-2952081:1	GTCATATCGGTCACTGTTAAATAAATACTCAAACATAAAAATACAAAAAGTTGGAGGCTCATCGTTCCTATTCAGGCAGATGTTATCGAGGTCCGACNNNNNNNTTAAACTTTTTAATATTAATTAACTAAAAGATCAGGATACACACTACCC
E073_tss7963:chr19:3104326-3104464:1	GTCATATCGGTCACTGTTACACAAACAAAACACCTTACTTATAATTATAGTTGGAGGCTCATCGTTCCTATTCAGGCAGATGTTATCGAGGTCCGACNNNNNNNAATAATTTTCTCCTCTAAAAACTAACTCAGATCAGGATACACACTACCC
E073_tss7964:chr19:3226583-3226722:1	GTCATATCGGTCACTGTTAAACCCACCTATCACCTCTAAACTCCAAATATTGTTGGAGGCTCATCGTTCCTATTCAGGCAGATGTTATCGAGGTCCGACNNNNNNNCAAAATACTCCAATCCCTACACCCCCAGATCAGGATACACACTACCC
E073_tss7964:chr19:3226633-3226773:1	GTCATATCGGTCACTGTTTTTTTCCTTCTTATTTTTAAATCTCTAAAGTTGGAGGCTCATCGTTCCTATTCAGGCAGATGTTATCGAGGTCCGACNNNNNNNCTAAATACACCCAAAACACCCATTTCTAAAAGATCAGGATACACACTACCC
E073_tss7964:chr19:3226897-3227033:1	GTCATATCGGTCACTGTTAATCACCCTCCACTTTTTAAAAATCCCAAGTTGGAGGCTCATCGTTCCTATTCAGGCAGATGTTATCGAGGTCCGACNNNNNNNAAACCTCAATTTCCCTACTATCAACAAAACAGATCAGGATACACACTACCC
E073_tss7964:chr19:3227014-3227153:1	GTCATATCGGTCACTGTTACTTCTCAATTCTCACCCTCCAAAAAGTTGGAGGCTCATCGTTCCTATTCAGGCAGATGTTATCGAGGTCCGACNNNNNNNCACCTACAAACAAAAACCAAATAAAATCCAACCAGATCAGGATACACACTACCC
E073_tss7964:chr19:3227471-3227611:1	GTCATATCGGTCACTGTTAAATCAACTAATACCACCTCTAACCCTTCCTTAATGTTGGAGGCTCATCGTTCCTATTCAGGCAGATGTTATCGAGGTCCGACNNNNNNNATAACAAAACCTTAAAAATATAAACGATCAGGATACACACTACCC
E073_tss7964:chr19:3227843-3227983:1	GTCATATCGGTCACTGTTACACAAATACAAACACAACTACTTCTCCTAACCTAGTTGGAGGCTCATCGTTCCTATTCAGGCAGATGTTATCGAGGTCCGACNNNNNNNTCCTACCTTTCTCTAAATCTCAACAGATCAGGATACACACTACCC
E073_tss7964:chr19:3228264-3228404:1	GTCATATCGGTCACTGTTAAACAAACTTATAATCTTCCTATAAACCTACATCGTTGGAGGCTCATCGTTCCTATTCAGGCAGATGTTATCGAGGTCCGACNNNNNNNAACTCCAAAAATACCTACCTTAAAAAGATCAGGATACACACTACCC
E073_tss7964:chr19:3228421-3228551:1	GTCATATCGGTCACTGTTATTTACATATTAATAACAATATTTATCTTAAAAGTTGGAGGCTCATCGTTCCTATTCAGGCAGATGTTATCGAGGTCCGACNNNNNNNAAAAACCCTCCCTCCAAAACAAACACCGATCAGGATACACACTACCC
E073_tss7965:chr19:3270774-3270908:1	GTCATATCGGTCACTGTTAATCCAATAAAACCAATTAAATAACCCCCTCCTCTGTTGGAGGCTCATCGTTCCTATTCAGGCAGATGTTATCGAGGTCCGACNNNNNNNCCCCACCTTATTCTAAAATTAAAAAGATCAGGATACACACTACCC
E073_tss7965:chr19:3271361-3271496:1	GTCATATCGGTCACTGTTAACCCTTTCCACCTAAATACCACACCCTACTAAGTTGGAGGCTCATCGTTCCTATTCAGGCAGATGTTATCGAGGTCCGACNNNNNNNCCTAATCCTATACCCCCAATCCTCCCAGATCAGGATACACACTACCC
E073_tss7965:chr19:3271691-3271831:1	GTCATATCGGTCACTGTTAAACCTCTCCTACTTCAAAAACCCTTCCTCATCTCGTTGGAGGCTCATCGTTCCTATTCAGGCAGATGTTATCGAGGTCCGACNNNNNNNATCTCCCCACTAAACTCTATCCCTCGATCAGGATACACACTACCC
E073_tss7972:chr19:4011137-4011274:1	GTCATATCGGTCACTGTTACCACATCTCATTCATCCCAAACCAACTTCAAAACGTTGGAGGCTCATCGTTCCTATTCAGGCAGATGTTATCGAGGTCCGACNNNNNNNACAATTTACATACCCCACTAAAACTGATCAGGATACACACTACCC
E073_tss7974:chr19:4184507-4184646:1	GTCATATCGGTCACTGTTAACTCCTCTATTAAATATCTTATTACCCCCTACTTGTTGGAGGCTCATCGTTCCTATTCAGGCAGATGTTATCGAGGTCCGACNNNNNNNCCTATACCCTACCTAACTTCCTCCAGATCAGGATACACACTACCC
E073_tss7975:chr19:4199894-4200025:1	GTCATATCGGTCACTGTTTCACTCTTACCCCAATCTTAACTCTACAAAACACGTTGGAGGCTCATCGTTCCTATTCAGGCAGATGTTATCGAGGTCCGACNNNNNNNCAAAATTACCACCCCTCAACCATCTCGATCAGGATACACACTACCC
E073_tss7978:chr19:4770746-4770885:1	GTCATATCGGTCACTGTTTAATACATCAAAACAACAAAATCACTAATCTTCCAGTTGGAGGCTCATCGTTCCTATTCAGGCAGATGTTATCGAGGTCCGACNNNNNNNTCCCTCCTTTACCTATACCTATATCGATCAGGATACACACTACCC
E073_tss7981:chr19:5035297-5035427:1	GTCATATCGGTCACTGTTCTTCTTCCTCATCCCTCACCTCCCAGTTGGAGGCTCATCGTTCCTATTCAGGCAGATGTTATCGAGGTCCGACNNNNNNNATCTACCTCTATCTCCTACCCTTAACCTACTTCCAGATCAGGATACACACTACCC
E073_tss7982:chr19:5036435-5036575:1	GTCATATCGGTCACTGTTAAAACCCTAACTACCCTCAACTATACCACGTTGGAGGCTCATCGTTCCTATTCAGGCAGATGTTATCGAGGTCCGACNNNNNNNACCTTCCACTAAAATTACTAAACCCTCCACAGATCAGGATACACACTACCC
E073_tss7984:chr19:5335640-5335774:1	GTCATATCGGTCACTGTTATCCAAACTCTAAACCCCCAACCAAAATAAAATCGTTGGAGGCTCATCGTTCCTATTCAGGCAGATGTTATCGAGGTCCGACNNNNNNNAAAACTTATAACAAAAATCAAAAACAGATCAGGATACACACTACCC
E073_tss7986:chr19:5417991-5418127:1	GTCATATCGGTCACTGTTACTACTAATTTACAATTACTATAAATGTTGGAGGCTCATCGTTCCTATTCAGGCAGATGTTATCGAGGTCCGACNNNNNNNTTCTTAAAATAATATTTATTCTCCCTTCTTACTAGATCAGGATACACACTACCC
E073_tss7988:chr19:5539285-5539420:1	GTCATATCGGTCACTGTTACCCTCAAACCTAAAATAAAACCAACTCTTCCGTTGGAGGCTCATCGTTCCTATTCAGGCAGATGTTATCGAGGTCCGACNNNNNNNAAAAACTAATACAAATACCATAAAAACAGATCAGGATACACACTACCC
E073_tss7994:chr19:6241579-6241718:1	GTCATATCGGTCACTGTTAAAACCCAAAATACCTTCTCCTAAATCCCTAAAAAGTTGGAGGCTCATCGTTCCTATTCAGGCAGATGTTATCGAGGTCCGACNNNNNNNCAAATACATCTATATTTCCTAAAAAGATCAGGATACACACTACCC
E073_tss7994:chr19:6242042-6242181:1	GTCATATCGGTCACTGTTCTACAAACAACTCCCTCCCTAACTCCCAAACTGTTGGAGGCTCATCGTTCCTATTCAGGCAGATGTTATCGAGGTCCGACNNNNNNNACTACCCTATATAAATTCCACTTAAACTGATCAGGATACACACTACCC
E073_tss7994:chr19:6242384-6242524:1	GTCATATCGGTCACTGTTACTAACCTCATAACCTTAAAACCCTCAAAAACATGTTGGAGGCTCATCGTTCCTATTCAGGCAGATGTTATCGAGGTCCGACNNNNNNNTTAATTATTTACCACTAATATTAAACGATCAGGATACACACTACCC
E073_tss7994:chr19:6242601-6242733:1	GTCATATCGGTCACTGTTACAACCACACTCCCCTTTCCTAATACTGTTGGAGGCTCATCGTTCCTATTCAGGCAGATGTTATCGAGGTCCGACNNNNNNNACTTAACCATTTCTAACACTAAACTATCTCTCAGATCAGGATACACACTACCC
E073_tss7994:chr19:6242767-6242898:1	GTCATATCGGTCACTGTTCTCTCCCCATCTAACAACAACTCTCTCTACCCGTTGGAGGCTCATCGTTCCTATTCAGGCAGATGTTATCGAGGTCCGACNNNNNNNACACTCCCCTTTCCTAATACTATTAATAGATCAGGATACACACTACCC
E073_tss7994:chr19:6242838-6242969:1	GTCATATCGGTCACTGTTCCCCCAAATACCCTATAAATACAATCACATAGTTGGAGGCTCATCGTTCCTATTCAGGCAGATGTTATCGAGGTCCGACNNNNNNNTTTCATACCAATACTAACTACCAAATAATGATCAGGATACACACTACCC
E073_tss8003:chr19:7897135-7897273:1	GTCATATCGGTCACTGTTAAAAACCCAAACTTCCTTATAAATATTCAGTTGGAGGCTCATCGTTCCTATTCAGGCAGATGTTATCGAGGTCCGACNNNNNNNCTTAACCCTAACACAAAAATAAAACAAAACAGATCAGGATACACACTACCC
E073_tss8003:chr19:7897269-7897399:1	GTCATATCGGTCACTGTTTCAAAATTTCTAAACACAATTATATTATCAAAAAGTTGGAGGCTCATCGTTCCTATTCAGGCAGATGTTATCGAGGTCCGACNNNNNNNTTCCTACAATTCCAAATTCTATTCTAGATCAGGATACACACTACCC
E073_tss8003:chr19:7897423-7897562:1	GTCATATCGGTCACTGTTAAAATAACCATCTTCCTAAAACTAAAGTTGGAGGCTCATCGTTCCTATTCAGGCAGATGTTATCGAGGTCCGACNNNNNNNACTAAATTTTTAAAACAAAACTTAAAACTACAAAGATCAGGATACACACTACCC
E073_tss8008:chr19:10022695-10022833:1	GTCATATCGGTCACTGTTAAATATATCCCTAAATAACTATACTTAAATATAAGTTGGAGGCTCATCGTTCCTATTCAGGCAGATGTTATCGAGGTCCGACNNNNNNNTCTATCACATTAAATATTTATTATTTGATCAGGATACACACTACCC
E073_tss8010:chr19:10097013-10097147:1	GTCATATCGGTCACTGTTCTATCTAACCCCAACTCATCCCCTCCCTATCTGTTGGAGGCTCATCGTTCCTATTCAGGCAGATGTTATCGAGGTCCGACNNNNNNNTTTACCTTCTCCCCAACTAAACCTAAAAGATCAGGATACACACTACCC
E073_tss8014:chr19:10528105-10528245:1	GTCATATCGGTCACTGTTCTTAAACAACTAAATAAAAATATTCTTAAGTTGGAGGCTCATCGTTCCTATTCAGGCAGATGTTATCGAGGTCCGACNNNNNNNAATATCTAAATATAACAAACCCCAAAACTAAGATCAGGATACACACTACCC
E073_tss8015:chr19:10564136-10564271:1	GTCATATCGGTCACTGTTATATAAACTTATTTACCTAAATCACTATATAACCCGTTGGAGGCTCATCGTTCCTATTCAGGCAGATGTTATCGAGGTCCGACNNNNNNNTATAACTATCTCTATATATAACCCAGATCAGGATACACACTACCC
E073_tss8015:chr19:10565055-10565191:1	GTCATATCGGTCACTGTTAAACAAAAACCCCTCCCTTCCACAAATACCCGTTGGAGGCTCATCGTTCCTATTCAGGCAGATGTTATCGAGGTCCGACNNNNNNNCTAAAAACACTTAAATCAAAAACAACTCTGATCAGGATACACACTACCC
E073_tss8015:chr19:10565136-10565274:1	GTCATATCGGTCACTGTTCCTTAACAACTCCCCCTCCAACCAACTACTAAAGTTGGAGGCTCATCGTTCCTATTCAGGCAGATGTTATCGAGGTCCGACNNNNNNNAAAATCATAATCAACATAACCCTCCCTGATCAGGATACACACTACCC
E073_tss8020:chr19:11005129-11005266:1	GTCATATCGGTCACTGTTATAACTTTAATTATTCCTCCATTTAGTTGGAGGCTCATCGTTCCTATTCAGGCAGATGTTATCGAGGTCCGACNNNNNNNATCTCCCTCTTTTTACCTAACTCTCCTCCTTTAATGATCAGGATACACACTACCC
E073_tss8021:chr19:11090642-11090779:1	GTCATATCGGTCACTGTTAATTCTACTTACTCTCACTAACTTATACATACCCTGTTGGAGGCTCATCGTTCCTATTCAGGCAGATGTTATCGAGGTCCGACNNNNNNNAAATAATACAAAACCATCCCCAACAGATCAGGATACACACTACCC
E073_tss8021:chr19:11090768-11090899:1	GTCATATCGGTCACTGTTATTTCACTACAACCTAACTCTAAAAACAACATGTTGGAGGCTCATCGTTCCTATTCAGGCAGATGTTATCGAGGTCCGACNNNNNNNACCAACAACCTCATCACAAACTTTAACAGATCAGGATACACACTACCC
E073_tss8029:chr19:11666791-11666931:1	GTCATATCGGTCACTGTTCAAAACACTATATTTACCATCCCTAGTTGGAGGCTCATCGTTCCTATTCAGGCAGATGTTATCGAGGTCCGACNNNNNNNAAAAACAAAATAACATCATTCTCTAATATCTAACAGATCAGGATACACACTACCC
E073_tss8029:chr19:11666914-11667052:1	GTCATATCGGTCACTGTTAAAAATTAAACTCAATAATAACTACTACCGTTGGAGGCTCATCGTTCCTATTCAGGCAGATGTTATCGAGGTCCGACNNNNNNNTAATAAATAAAACTCCACTATTTATTCTAAAGATCAGGATACACACTACCC
E073_tss8031:chr19:12624741-12624880:1	GTCATATCGGTCACTGTTACTAAAAACATCAACACAATTATCCACAAACTGTTGGAGGCTCATCGTTCCTATTCAGGCAGATGTTATCGAGGTCCGACNNNNNNNAACACACCCCATTAAACTATTCAAAACTGATCAGGATACACACTACCC
E073_tss8035:chr19:12943187-12943317:1	GTCATATCGGTCACTGTTACCCTTTCTCCTTCCCTAATCTCAACCCCGTTGGAGGCTCATCGTTCCTATTCAGGCAGATGTTATCGAGGTCCGACNNNNNNNATCTCTAAATCCCTCTATATACACCCAATAAGATCAGGATACACACTACCC
E073_tss8036:chr19:12952827-12952967:1	GTCATATCGGTCACTGTTACACCCCATTTATTAAACTCCTCCCTTCCTTCTGTTGGAGGCTCATCGTTCCTATTCAGGCAGATGTTATCGAGGTCCGACNNNNNNNACCTAACTTACTCCTCTCACATATTCAGATCAGGATACACACTACCC
E073_tss8038:chr19:13023144-13023283:1	GTCATATCGGTCACTGTTACTACACCCTACTCATTTATTTTACAACACCCCAAGTTGGAGGCTCATCGTTCCTATTCAGGCAGATGTTATCGAGGTCCGACNNNNNNNTCAACCTTTACCTAAAATAACTTTCGATCAGGATACACACTACCC
E073_tss8040:chr19:13138709-13138849:1	GTCATATCGGTCACTGTTTAAATAATATAAAATACACCCTTAATTCCCTACTGTTGGAGGCTCATCGTTCCTATTCAGGCAGATGTTATCGAGGTCCGACNNNNNNNCTCAAAACCACCCAACCCAACTCCAAGATCAGGATACACACTACCC
E073_tss8040:chr19:13138784-13138923:1	GTCATATCGGTCACTGTTTAAAAACATTTCTTACTTTACTAAAAGTTGGAGGCTCATCGTTCCTATTCAGGCAGATGTTATCGAGGTCCGACNNNNNNNCTCACTAAAATTACTTTAATTTAAATATACCTTCGATCAGGATACACACTACCC
E073_tss8040:chr19:13139746-13139883:1	GTCATATCGGTCACTGTTTTTATCTAAACTCTTTAATAATAAAAGTTGGAGGCTCATCGTTCCTATTCAGGCAGATGTTATCGAGGTCCGACNNNNNNNTTCAAACCTTCCCTAACACCTAAACCTTAATCCTGATCAGGATACACACTACCC
E073_tss8041:chr19:13140663-13140798:1	GTCATATCGGTCACTGTTAACTAATACCTACTACAAAACCCCAAACCCTAAAGTTGGAGGCTCATCGTTCCTATTCAGGCAGATGTTATCGAGGTCCGACNNNNNNNCCCACATACTCACCCCAAAACCAACAGATCAGGATACACACTACCC
E073_tss8041:chr19:13140745-13140884:1	GTCATATCGGTCACTGTTACCTCATCCATTACCTCCTTTTTCAAAACCCAAAAGTTGGAGGCTCATCGTTCCTATTCAGGCAGATGTTATCGAGGTCCGACNNNNNNNTTCAACTATATCCATACTACCAAAAGATCAGGATACACACTACCC
E073_tss8041:chr19:13140876-13141016:1	GTCATATCGGTCACTGTTACAAATTATCTTTTAACCCAATATAAAATCGTTGGAGGCTCATCGTTCCTATTCAGGCAGATGTTATCGAGGTCCGACNNNNNNNACTTTCTCCAAATCCACCCCCACCATAAACGATCAGGATACACACTACCC
E073_tss8041:chr19:13140931-13141070:1	GTCATATCGGTCACTGTTAACCAATAACATTTCTAAACCTTAAAAAGTTGGAGGCTCATCGTTCCTATTCAGGCAGATGTTATCGAGGTCCGACNNNNNNNCAACCAAAACTAACCTTTAAATAACAATAACAGATCAGGATACACACTACCC
E073_tss8042:chr19:13142004-13142142:1	GTCATATCGGTCACTGTTAAACCTAAAAACCTAATCCCATAATTGTTGGAGGCTCATCGTTCCTATTCAGGCAGATGTTATCGAGGTCCGACNNNNNNNTAATACTATCCACCCAACCAATCAAAAACTCCCAGATCAGGATACACACTACCC
E073_tss8042:chr19:13142373-13142504:1	GTCATATCGGTCACTGTTCCCCTAAACCAAAACCTTACTCACAATAAATTAACGTTGGAGGCTCATCGTTCCTATTCAGGCAGATGTTATCGAGGTCCGACNNNNNNNAATAAAACCCTTTAAACTTTCCCTCGATCAGGATACACACTACCC
E073_tss8043:chr19:13146960-13147100:1	GTCATATCGGTCACTGTTCCAAACAAAATACTTCCCAAAAACCCCTCCCGTTGGAGGCTCATCGTTCCTATTCAGGCAGATGTTATCGAGGTCCGACNNNNNNNAATAAAATAAATCCTAAAAACATAACTAAGATCAGGATACACACTACCC
E073_tss8043:chr19:13147159-13147298:1	GTCATATCGGTCACTGTTTATATTATTAAACCCAAAACAAACAATTGTTGGAGGCTCATCGTTCCTATTCAGGCAGATGTTATCGAGGTCCGACNNNNNNNCAAATATCACCCTACTCTCAACTATCTAAAAAGATCAGGATACACACTACCC
E073_tss8043:chr19:13147345-13147485:1	GTCATATCGGTCACTGTTATCCACAAAAATCACCAAATATCACCCTACTCGTTGGAGGCTCATCGTTCCTATTCAGGCAGATGTTATCGAGGTCCGACNNNNNNNTATTATATAACTACCATTATACAATAACGATCAGGATACACACTACCC
E073_tss8048:chr19:13570204-13570340:1	GTCATATCGGTCACTGTTAAAAACCTAATTTTCCTAACTTTCCGTTGGAGGCTCATCGTTCCTATTCAGGCAGATGTTATCGAGGTCCGACNNNNNNNAACTTTATTCTCTAAACTCCTAATACCTATCAACTGATCAGGATACACACTACCC
E073_tss8050:chr19:13614395-13614534:1	GTCATATCGGTCACTGTTAAAAATTTTCCCTTCCAAAATAAAACTATATAATGTTGGAGGCTCATCGTTCCTATTCAGGCAGATGTTATCGAGGTCCGACNNNNNNNTTTACACTAACCTAAATTCTTTTATTGATCAGGATACACACTACCC
E073_tss8050:chr19:13614693-13614830:1	GTCATATCGGTCACTGTTCCCACCTCCTTCCTTTCCTCTTAAAAATCTCCAAGTTGGAGGCTCATCGTTCCTATTCAGGCAGATGTTATCGAGGTCCGACNNNNNNNAAAAATAAATAAAATAACAAACAACAGATCAGGATACACACTACCC
E073_tss8051:chr19:13615435-13615571:1	GTCATATCGGTCACTGTTAATCCCCTATCCCTTTTATATATAATTTTACAATTGTTGGAGGCTCATCGTTCCTATTCAGGCAGATGTTATCGAGGTCCGACNNNNNNNTCTAAACATAACCCAAATTCCAAAAGATCAGGATACACACTACCC
E073_tss8055:chr19:14104923-14105057:1	GTCATATCGGTCACTGTTACTCCAACCCTAATCTACAACTAATCCCCCTACAAGTTGGAGGCTCATCGTTCCTATTCAGGCAGATGTTATCGAGGTCCGACNNNNNNNTACCATTTTTCTCTAAATAAAAACAGATCAGGATACACACTACCC
E073_tss8055:chr19:14105001-14105131:1	GTCATATCGGTCACTGTTCCTCCATCTCCTTAACTAAAAACCCCAAATAAAGTTGGAGGCTCATCGTTCCTATTCAGGCAGATGTTATCGAGGTCCGACNNNNNNNCCTAATACCCAAAAACCCCCACATCCAGATCAGGATACACACTACCC
E073_tss8061:chr19:15391917-15392049:1	GTCATATCGGTCACTGTTCTCACCAACTACCTAAACCAATCAAATAAAAAGTTGGAGGCTCATCGTTCCTATTCAGGCAGATGTTATCGAGGTCCGACNNNNNNNAAAAATAATAAAACCCCACCACTTAACTGATCAGGATACACACTACCC
E073_tss8065:chr19:17196684-17196822:1	GTCATATCGGTCACTGTTAACCCTTATATCCTACTATACAATCACACAACTCAGTTGGAGGCTCATCGTTCCTATTCAGGCAGATGTTATCGAGGTCCGACNNNNNNNTAACCTAAATCAAACCCATAAAACAGATCAGGATACACACTACCC
E073_tss8065:chr19:17196950-17197089:1	GTCATATCGGTCACTGTTACACTAAACTCCTTATTCTCAAACCCACTCTAACCGTTGGAGGCTCATCGTTCCTATTCAGGCAGATGTTATCGAGGTCCGACNNNNNNNATTTTCTTAATATCCCTCTAATCCTGATCAGGATACACACTACCC
E073_tss8071:chr19:17564211-17564351:1	GTCATATCGGTCACTGTTAAAAATAATTTACATCTCATTTAAATACTAGTTGGAGGCTCATCGTTCCTATTCAGGCAGATGTTATCGAGGTCCGACNNNNNNNAAATAAACATAAAATCAAATAATCATCCAAGATCAGGATACACACTACCC
E073_tss8076:chr19:18121186-18121316:1	GTCATATCGGTCACTGTTCCCCTAATCCCTTAAAACAAAACTCTCTCCTACCAGTTGGAGGCTCATCGTTCCTATTCAGGCAGATGTTATCGAGGTCCGACNNNNNNNCTAAAAATAAACTCCCACCCTACTTGATCAGGATACACACTACCC
E073_tss8078:chr19:18344620-18344758:1	GTCATATCGGTCACTGTTAAATCTCTTTAAAACCCTAAAACCCCCACCCATACGTTGGAGGCTCATCGTTCCTATTCAGGCAGATGTTATCGAGGTCCGACNNNNNNNAAAAATACTAAAACATAAACAATAAGATCAGGATACACACTACCC
E073_tss8080:chr19:18725051-18725183:1	GTCATATCGGTCACTGTTCCCCCATACCCCACCACCTTTTCAAAAATAAGTTGGAGGCTCATCGTTCCTATTCAGGCAGATGTTATCGAGGTCCGACNNNNNNNACCTAAAATCCCTTTTCCCAATACCCCCAGATCAGGATACACACTACCC
E073_tss8082:chr19:19007886-19008020:1	GTCATATCGGTCACTGTTTACAAAATACAAAAATAAATCCTACAACAACGTTGGAGGCTCATCGTTCCTATTCAGGCAGATGTTATCGAGGTCCGACNNNNNNNACTTTCCAATACACTATTCATTAACAAAAGATCAGGATACACACTACCC
E073_tss8083:chr19:19323886-19324022:1	GTCATATCGGTCACTGTTAATCAAATTCCCCCTCAAAAATATAAAAATTGTTGGAGGCTCATCGTTCCTATTCAGGCAGATGTTATCGAGGTCCGACNNNNNNNTAAAACTTTATTCCTCTCAAACAACATCAGATCAGGATACACACTACCC
E073_tss8083:chr19:19324761-19324901:1	GTCATATCGGTCACTGTTACACACACCCAATCACAAACACTCACAAATACCGTTGGAGGCTCATCGTTCCTATTCAGGCAGATGTTATCGAGGTCCGACNNNNNNNACACAACCCCCTACTAAAAATCACTCAGATCAGGATACACACTACCC
E073_tss8083:chr19:19325138-19325278:1	GTCATATCGGTCACTGTTATATCTATCACCATATTAAACAACCTCAATATATGTTGGAGGCTCATCGTTCCTATTCAGGCAGATGTTATCGAGGTCCGACNNNNNNNATAAAACTTATACATTATTCATAAAAGATCAGGATACACACTACCC
E073_tss8084:chr19:19640940-19641080:1	GTCATATCGGTCACTGTTAAATAAAACCTCAAACCAAAATAACCATACCAGTTGGAGGCTCATCGTTCCTATTCAGGCAGATGTTATCGAGGTCCGACNNNNNNNAAAATATTCAATAATACCTTTTACTATCGATCAGGATACACACTACCC
E073_tss8084:chr19:19641061-19641198:1	GTCATATCGGTCACTGTTACAACTACTACTATACCCCACCCCCAAATTCCTAGTTGGAGGCTCATCGTTCCTATTCAGGCAGATGTTATCGAGGTCCGACNNNNNNNTCCTTAAAACCTTAAAACTTCTCTCAGATCAGGATACACACTACCC
E073_tss8084:chr19:19641301-19641432:1	GTCATATCGGTCACTGTTAAACATTCTCTTCCTATCTAACTAATCATTAAAATGTTGGAGGCTCATCGTTCCTATTCAGGCAGATGTTATCGAGGTCCGACNNNNNNNTCTAACAAACTAAAAACATAACTCAGATCAGGATACACACTACCC
E073_tss8084:chr19:19641389-19641526:1	GTCATATCGGTCACTGTTAACTCTATCTAACTTCACCATAAACTCCTTTTCCTGTTGGAGGCTCATCGTTCCTATTCAGGCAGATGTTATCGAGGTCCGACNNNNNNNTCCACTTCCTCCCTACACCCTCCTAGATCAGGATACACACTACCC
E073_tss8089:chr19:30005925-30006057:1	GTCATATCGGTCACTGTTACAAATATATACACACACATACACATCCTCTCTACGTTGGAGGCTCATCGTTCCTATTCAGGCAGATGTTATCGAGGTCCGACNNNNNNNTCATCTACTCACATCAACTATCACTGATCAGGATACACACTACCC
E073_tss8091:chr19:30215718-30215856:1	GTCATATCGGTCACTGTTAACTACCCCCTTTAACTATAACAATAAATAAAACTGTTGGAGGCTCATCGTTCCTATTCAGGCAGATGTTATCGAGGTCCGACNNNNNNNTCCTTTCCTTTATTATTAAAATAATGATCAGGATACACACTACCC
E073_tss8095:chr19:30537766-30537902:1	GTCATATCGGTCACTGTTAAAAATCTCTTTAAATTACAAAACCTTTTGTTGGAGGCTCATCGTTCCTATTCAGGCAGATGTTATCGAGGTCCGACNNNNNNNTACTACTCCAAATTTAAAATTAATTACAACAGATCAGGATACACACTACCC
E073_tss8096:chr19:30863152-30863287:1	GTCATATCGGTCACTGTTCACTAATACTAACCCCTTTCCCTCAAAATAACCAAGTTGGAGGCTCATCGTTCCTATTCAGGCAGATGTTATCGAGGTCCGACNNNNNNNCAAAACTAACCTCAACAAAATCCCAGATCAGGATACACACTACCC
E073_tss8096:chr19:30863212-30863352:1	GTCATATCGGTCACTGTTATCATCATAAAATCTAAACTCAAATAACCAAAACGTTGGAGGCTCATCGTTCCTATTCAGGCAGATGTTATCGAGGTCCGACNNNNNNNCAACCTTCAAAAACAAAACTCAAAAAGATCAGGATACACACTACCC
E073_tss8099:chr19:31173256-31173396:1	GTCATATCGGTCACTGTTACATCTCATCATATCTCTTATAAATTCCTCCTTTGTTGGAGGCTCATCGTTCCTATTCAGGCAGATGTTATCGAGGTCCGACNNNNNNNTAAATTACCTCCTTCTACCAACTTAAGATCAGGATACACACTACCC
E073_tss8099:chr19:31173504-31173635:1	GTCATATCGGTCACTGTTAAAATAATAACACCCTCTCTCCCCCAACACCGTTGGAGGCTCATCGTTCCTATTCAGGCAGATGTTATCGAGGTCCGACNNNNNNNAAAATCTACCAAATAAACATAATATTAAAGATCAGGATACACACTACCC
E073_tss8100:chr19:31173839-31173979:1	GTCATATCGGTCACTGTTAAATAAACCTAAACTAATTAAACATATACCATCGTTGGAGGCTCATCGTTCCTATTCAGGCAGATGTTATCGAGGTCCGACNNNNNNNAAATTAAATACAACTAAATAATTAAATGATCAGGATACACACTACCC
E073_tss8100:chr19:31173966-31174104:1	GTCATATCGGTCACTGTTAAAAATTTTCTCAACCTAACCTTAAGTTGGAGGCTCATCGTTCCTATTCAGGCAGATGTTATCGAGGTCCGACNNNNNNNACAATTCTAATCAAACAAATAATAACCCCTAATTCGATCAGGATACACACTACCC
E073_tss8101:chr19:32329354-32329494:1	GTCATATCGGTCACTGTTAAACCAATTAACAACCCTAATTATTATTTACATTTGTTGGAGGCTCATCGTTCCTATTCAGGCAGATGTTATCGAGGTCCGACNNNNNNNCTCTCTTAAACCCTTACTCTTACCAGATCAGGATACACACTACCC
E073_tss8102:chr19:32815727-32815865:1	GTCATATCGGTCACTGTTAAATACACCAAATCCATTACAAAATAAAAATAAAGTTGGAGGCTCATCGTTCCTATTCAGGCAGATGTTATCGAGGTCCGACNNNNNNNTCATTACAAATAAAAATTTAAATTTAGATCAGGATACACACTACCC
E073_tss8102:chr19:32815777-32815916:1	GTCATATCGGTCACTGTTAAATAAAAACATACTCCAATCATACTACTATAACAGTTGGAGGCTCATCGTTCCTATTCAGGCAGATGTTATCGAGGTCCGACNNNNNNNATCTCAAAATCACTCACTAAAAATAGATCAGGATACACACTACCC
E073_tss8103:chr19:32831327-32831466:1	GTCATATCGGTCACTGTTAACTACAAAACTACTATATTTACTATATCTAAATGTTGGAGGCTCATCGTTCCTATTCAGGCAGATGTTATCGAGGTCCGACNNNNNNNAACACAAATCCCATTTTCCACTAAAAGATCAGGATACACACTACCC
E073_tss8103:chr19:32831389-32831519:1	GTCATATCGGTCACTGTTCAAAAATCAATAATAATAACATCTAATAACCCACGTTGGAGGCTCATCGTTCCTATTCAGGCAGATGTTATCGAGGTCCGACNNNNNNNTTTAAAACTAAAATACTAACTTATTTGATCAGGATACACACTACCC
E073_tss8108:chr19:34176050-34176183:1	GTCATATCGGTCACTGTTCTTAACTACAACTACTTCTAAACCTAAACGTTGGAGGCTCATCGTTCCTATTCAGGCAGATGTTATCGAGGTCCGACNNNNNNNAAAAATTCCTCCCATTTCCTTATTTATTTAAGATCAGGATACACACTACCC
E073_tss8109:chr19:34176952-34177082:1	GTCATATCGGTCACTGTTATTCTCACTAAAAACCATCTAACCAACTAACTCCCGTTGGAGGCTCATCGTTCCTATTCAGGCAGATGTTATCGAGGTCCGACNNNNNNNTTTCAAAAACCCTACCTTTACTAACGATCAGGATACACACTACCC
E073_tss8112:chr19:34271789-34271919:1	GTCATATCGGTCACTGTTATATAAATAACAATCCCCTAAAACCCGTTGGAGGCTCATCGTTCCTATTCAGGCAGATGTTATCGAGGTCCGACNNNNNNNACCTTAATAAATAATAATTTTAAAACTACAAATCGATCAGGATACACACTACCC
E073_tss8117:chr19:35523443-35523574:1	GTCATATCGGTCACTGTTAAACTAAAAACACTATAAAAACAACAAACTCAGTTGGAGGCTCATCGTTCCTATTCAGGCAGATGTTATCGAGGTCCGACNNNNNNNACACCTTAACAAACTCCTCAATACCCTTGATCAGGATACACACTACCC
E073_tss8120:chr19:35622966-35623101:1	GTCATATCGGTCACTGTTACCCCAACTTCCCTCCACAACTTCATCGTTGGAGGCTCATCGTTCCTATTCAGGCAGATGTTATCGAGGTCCGACNNNNNNNAAACCAATTTCATAACTCCTAAAATTAATAACTGATCAGGATACACACTACCC
E073_tss8122:chr19:35782007-35782146:1	GTCATATCGGTCACTGTTATACAACAATAATTTCACCATAAACTATTCAACCTGTTGGAGGCTCATCGTTCCTATTCAGGCAGATGTTATCGAGGTCCGACNNNNNNNTCTATCTATCATATACACCCTTCTAGATCAGGATACACACTACCC
E073_tss8251:chr19:55962451-55962581:1	GTCATATCGGTCACTGTTCTCCTCTCAAAATCTCTAAACCCCACTTCTCTAAAGTTGGAGGCTCATCGTTCCTATTCAGGCAGATGTTATCGAGGTCCGACNNNNNNNACCCTAACCTCTCTCTCCATACCCAGATCAGGATACACACTACCC
E073_tss8254:chr19:57155079-57155209:1	GTCATATCGGTCACTGTTTACTACACCTATTTACTAAAAACCTACGTTGGAGGCTCATCGTTCCTATTCAGGCAGATGTTATCGAGGTCCGACNNNNNNNAACCCAAAACTCTCCTTATACCCAACCCTACTAGATCAGGATACACACTACCC
E073_tss8262:chr19:57429255-57429394:1	GTCATATCGGTCACTGTTAATTCCCTAAAAATCAATTCTTCAAATAACTAACTGTTGGAGGCTCATCGTTCCTATTCAGGCAGATGTTATCGAGGTCCGACNNNNNNNTTCAATCTCCATTCCTTATAAACCAGATCAGGATACACACTACCC
E073_tss8262:chr19:57429518-57429648:1	GTCATATCGGTCACTGTTAAAATAAACTAATTCAACATCTATCAACTAAAGTTGGAGGCTCATCGTTCCTATTCAGGCAGATGTTATCGAGGTCCGACNNNNNNNATTCAAATCTATTTACTACTAAACAAAAGATCAGGATACACACTACCC
E073_tss8263:chr19:57527936-57528075:1	GTCATATCGGTCACTGTTATATTACAAACCTACTATATACCAAACTAAAATTAGTTGGAGGCTCATCGTTCCTATTCAGGCAGATGTTATCGAGGTCCGACNNNNNNNAAAAATACTTTATATACATAACTCAGATCAGGATACACACTACCC
E073_tss8265:chr19:57568412-57568552:1	GTCATATCGGTCACTGTTAATCAAAAACAATCTAACAAATCACAAAACCAACCGTTGGAGGCTCATCGTTCCTATTCAGGCAGATGTTATCGAGGTCCGACNNNNNNNAAATTACACAACAAAAATAAATTATGATCAGGATACACACTACCC
E073_tss8265:chr19:57568631-57568767:1	GTCATATCGGTCACTGTTATCATAAAATCAACTTTCCTTACAACTAATCCCCCGTTGGAGGCTCATCGTTCCTATTCAGGCAGATGTTATCGAGGTCCGACNNNNNNNTTCTATATTCCATTTCTTTAAATACGATCAGGATACACACTACCC
E073_tss8273:chr19:58195303-58195440:1	GTCATATCGGTCACTGTTACAACCTAACTAAAACTTCCCAAATCCCACCAAAAGTTGGAGGCTCATCGTTCCTATTCAGGCAGATGTTATCGAGGTCCGACNNNNNNNTAACCAAAACCTCTTCCACTTCTAAGATCAGGATACACACTACCC
E073_tss8282:chr19:58549576-58549715:1	GTCATATCGGTCACTGTTACCTTCCTACTAACACATCTATATAAAATCCGTTGGAGGCTCATCGTTCCTATTCAGGCAGATGTTATCGAGGTCCGACNNNNNNNCATTTATATATAAAAATAATTAAAAACACGATCAGGATACACACTACCC
E074_enh10274:chr4:82963283-82963413:1	GTCATATCGGTCACTGTTAACTAAATAATCTTCCCTTTCCTACCTTTAAAAGTTGGAGGCTCATCGTTCCTATTCAGGCAGATGTTATCGAGGTCCGACNNNNNNNTCATATCTTACTCTATATTATTTTCCAGATCAGGATACACACTACCC
E074_enh10277:chr4:83372709-83372842:1	GTCATATCGGTCACTGTTACTCTTTTAAACAACTTCCACAAATTCTTTAAATCGTTGGAGGCTCATCGTTCCTATTCAGGCAGATGTTATCGAGGTCCGACNNNNNNNTAAATCATATTTAATTCTTAACACAGATCAGGATACACACTACCC
E074_enh10277:chr4:83372759-83372892:1	GTCATATCGGTCACTGTTAAACAAATAATTAACAATCCAAACAAACAACCCAAGTTGGAGGCTCATCGTTCCTATTCAGGCAGATGTTATCGAGGTCCGACNNNNNNNTCTCCTCAAACAAAAATACTATTAAGATCAGGATACACACTACCC
E074_enh10288:chr4:83552334-83552469:1	GTCATATCGGTCACTGTTTCTCAAAATAATATTAAAATACAATTATCAATAAAGTTGGAGGCTCATCGTTCCTATTCAGGCAGATGTTATCGAGGTCCGACNNNNNNNAACAACAATACTTAAACTTAAAACAGATCAGGATACACACTACCC
E074_enh10292:chr4:83570926-83571066:1	GTCATATCGGTCACTGTTATACATAAATAAACAATATACTCACAAAACTTCCCGTTGGAGGCTCATCGTTCCTATTCAGGCAGATGTTATCGAGGTCCGACNNNNNNNCTTACACTAAAATTAACCAAAATTAGATCAGGATACACACTACCC
E074_enh10292:chr4:83570987-83571121:1	GTCATATCGGTCACTGTTAACTACCTACAAAAATATAAATATTTCAACAAGTTGGAGGCTCATCGTTCCTATTCAGGCAGATGTTATCGAGGTCCGACNNNNNNNTCAAAATATATTTCACCAACCTAAAATTGATCAGGATACACACTACCC
E074_enh10292:chr4:83571111-83571251:1	GTCATATCGGTCACTGTTAATACTCTCTATAAACTAAATAATAAGTTGGAGGCTCATCGTTCCTATTCAGGCAGATGTTATCGAGGTCCGACNNNNNNNAACAATATACTCACAAAACTTCCCTACCTCATCCGATCAGGATACACACTACCC
E074_enh10299:chr4:83602093-83602223:1	GTCATATCGGTCACTGTTTTCACTCAAACTCTCATTCTCTCTAGTTGGAGGCTCATCGTTCCTATTCAGGCAGATGTTATCGAGGTCCGACNNNNNNNTACTCTTATTCTAATAAAAACCACTCCAAACCACAGATCAGGATACACACTACCC
E074_enh10306:chr4:83617352-83617487:1	GTCATATCGGTCACTGTTAACTAACATTAATAAAAATTAAAACAAAATAGTTGGAGGCTCATCGTTCCTATTCAGGCAGATGTTATCGAGGTCCGACNNNNNNNATTTTTAAAAACAAAACTAAAAATTTCCAGATCAGGATACACACTACCC
E074_enh10306:chr4:83617407-83617540:1	GTCATATCGGTCACTGTTCATTAAATCAACAATTTTAATTAATAATAATATTTGTTGGAGGCTCATCGTTCCTATTCAGGCAGATGTTATCGAGGTCCGACNNNNNNNTATTTTTCATCATTAATCCTTATTTGATCAGGATACACACTACCC
E074_enh10321:chr4:83661045-83661185:1	GTCATATCGGTCACTGTTCTTAAATTTTAAACACATCAAATCCGTTGGAGGCTCATCGTTCCTATTCAGGCAGATGTTATCGAGGTCCGACNNNNNNNCCCCCAACAAAAATAACATTAAAAACTAATAATATGATCAGGATACACACTACCC
E074_enh10326:chr4:83683725-83683855:1	GTCATATCGGTCACTGTTATTTACAAACAATAATTCTCCTAAATATCTAAAAAGTTGGAGGCTCATCGTTCCTATTCAGGCAGATGTTATCGAGGTCCGACNNNNNNNAAACTAAATTAATAACTTAAATCCAGATCAGGATACACACTACCC
E074_enh10327:chr4:83689729-83689859:1	GTCATATCGGTCACTGTTCATTACAAATAATTCATATAACTCTTACTCTAGTTGGAGGCTCATCGTTCCTATTCAGGCAGATGTTATCGAGGTCCGACNNNNNNNCCCTCTACCATTTTCATTCTTCTTTAACGATCAGGATACACACTACCC
E074_enh10330:chr4:83697081-83697221:1	GTCATATCGGTCACTGTTAAAATACTTACTTCAAAAATATCTCTAAAAACTACGTTGGAGGCTCATCGTTCCTATTCAGGCAGATGTTATCGAGGTCCGACNNNNNNNCTTTAATAAAAATTATAAAACAACAGATCAGGATACACACTACCC
E074_enh10339:chr4:83745913-83746053:1	GTCATATCGGTCACTGTTACTAAATACAAAATAATTAATTAATTTAAATAAGTTGGAGGCTCATCGTTCCTATTCAGGCAGATGTTATCGAGGTCCGACNNNNNNNTCTTAAATCTATATAATAAACAAAAACGATCAGGATACACACTACCC
E074_enh10343:chr4:84030835-84030975:1	GTCATATCGGTCACTGTTACCAACCCAACTCTAAAACCCCTAAGTTGGAGGCTCATCGTTCCTATTCAGGCAGATGTTATCGAGGTCCGACNNNNNNNACCTAACTCTTCCCCAATTACAAAAACAAATCTAAGATCAGGATACACACTACCC
E074_enh10344:chr4:84370597-84370727:1	GTCATATCGGTCACTGTTTTCATAAAAATAAATCAAATCCAAAATGTTGGAGGCTCATCGTTCCTATTCAGGCAGATGTTATCGAGGTCCGACNNNNNNNATTAAATTTTACACAAACTAATAAAAACTTTAAGATCAGGATACACACTACCC
E074_enh10344:chr4:84370651-84370781:1	GTCATATCGGTCACTGTTACAATTTAAAATAATTTTAAACCCATGTTGGAGGCTCATCGTTCCTATTCAGGCAGATGTTATCGAGGTCCGACNNNNNNNTTCTAATAATTTTTATTATCAAATTATCCTACAAGATCAGGATACACACTACCC
E074_enh10387:chr4:87336476-87336615:1	GTCATATCGGTCACTGTTCTATACCTCTTTAATTTTCTAATATCACTAACAATGTTGGAGGCTCATCGTTCCTATTCAGGCAGATGTTATCGAGGTCCGACNNNNNNNAAAACATCAAAAATTCACAATACCCGATCAGGATACACACTACCC
E074_enh10389:chr4:87458127-87458258:1	GTCATATCGGTCACTGTTATCCAACAACAATAACCCTACAAAAAGTTGGAGGCTCATCGTTCCTATTCAGGCAGATGTTATCGAGGTCCGACNNNNNNNAAAAACCATAATAATAAAATAAAAATAAAATAAAGATCAGGATACACACTACCC
E074_enh10389:chr4:87458180-87458319:1	GTCATATCGGTCACTGTTCCTCACCCTACCCAACTTCCAACATCTATACTAAGTTGGAGGCTCATCGTTCCTATTCAGGCAGATGTTATCGAGGTCCGACNNNNNNNCTTTACCACCATCATCACCTCTCACAGATCAGGATACACACTACCC
E074_enh10407:chr4:88759520-88759650:1	GTCATATCGGTCACTGTTCTTTTAATTAAAATAATTTTCCACAATAAATAATAGTTGGAGGCTCATCGTTCCTATTCAGGCAGATGTTATCGAGGTCCGACNNNNNNNCCTACTCCCCCACCACACCCACTTAGATCAGGATACACACTACCC
E074_enh10409:chr4:88769769-88769899:1	GTCATATCGGTCACTGTTACAAATAAACCCTTCCAAAAATCACCTAGTTGGAGGCTCATCGTTCCTATTCAGGCAGATGTTATCGAGGTCCGACNNNNNNNAATTTAAATTACAAATTAATAAATTAAAATCAGATCAGGATACACACTACCC
E074_enh10433:chr4:90692560-90692699:1	GTCATATCGGTCACTGTTATATAAACATCTCCAATACCAAAATAAAAAGTTGGAGGCTCATCGTTCCTATTCAGGCAGATGTTATCGAGGTCCGACNNNNNNNAACATACCTTTACTCACCTATATACAAAAAGATCAGGATACACACTACCC
E074_enh10460:chr4:94672836-94672973:1	GTCATATCGGTCACTGTTACCCTCCTAAAAACTTCATACTATCATTCCTTACGTTGGAGGCTCATCGTTCCTATTCAGGCAGATGTTATCGAGGTCCGACNNNNNNNACTATATTAAAATAAAAATATCCTCAGATCAGGATACACACTACCC
E074_enh10472:chr4:96083527-96083666:1	GTCATATCGGTCACTGTTAAATATAATTTATTACCTATTTAAAAATTCTTTCTGTTGGAGGCTCATCGTTCCTATTCAGGCAGATGTTATCGAGGTCCGACNNNNNNNTTAATAACACCATACTAAAACCTCAGATCAGGATACACACTACCC
E074_enh10472:chr4:96083786-96083923:1	GTCATATCGGTCACTGTTAACTACCAATCCTAATTTTCCCTACAATCCCCTTAGTTGGAGGCTCATCGTTCCTATTCAGGCAGATGTTATCGAGGTCCGACNNNNNNNTTTTATTATTATAAAATTCCCTCTTGATCAGGATACACACTACCC
E074_enh10472:chr4:96083953-96084090:1	GTCATATCGGTCACTGTTACTACTAAAAATTTTTCTCTAACAAACATTAATATGTTGGAGGCTCATCGTTCCTATTCAGGCAGATGTTATCGAGGTCCGACNNNNNNNAAAACTCCACAACAACAAAAATATTGATCAGGATACACACTACCC
E074_enh10472:chr4:96084173-96084308:1	GTCATATCGGTCACTGTTAAATACAAATCACTTATTCCACTATTCTAACTACTGTTGGAGGCTCATCGTTCCTATTCAGGCAGATGTTATCGAGGTCCGACNNNNNNNAAAATCACCAACTTACTTCAACTCAGATCAGGATACACACTACCC
E074_enh10472:chr4:96086235-96086365:1	GTCATATCGGTCACTGTTATCCTTCTATATATCTCTATCAAAATCACAACAAGTTGGAGGCTCATCGTTCCTATTCAGGCAGATGTTATCGAGGTCCGACNNNNNNNTAAAAACTAAATTCAAAACACCCTAAGATCAGGATACACACTACCC
E074_enh10472:chr4:96086299-96086437:1	GTCATATCGGTCACTGTTACTTAAATCTATAAAATAATATATATAAAAATAACGTTGGAGGCTCATCGTTCCTATTCAGGCAGATGTTATCGAGGTCCGACNNNNNNNAAAAATCTTAATTCCACCCTCAAAAGATCAGGATACACACTACCC
E074_enh10474:chr4:96099480-96099620:1	GTCATATCGGTCACTGTTAAAAACCCCAAAACACAAAACTTTTAAACCAAACTGTTGGAGGCTCATCGTTCCTATTCAGGCAGATGTTATCGAGGTCCGACNNNNNNNTTAATTAATTAATATACTCTCACCAGATCAGGATACACACTACCC
E074_enh10479:chr4:96116805-96116935:1	GTCATATCGGTCACTGTTATTCTTCTCTTCTCTTTTCACATAATACAAACTGTTGGAGGCTCATCGTTCCTATTCAGGCAGATGTTATCGAGGTCCGACNNNNNNNATAACAAATAACAAAATAAAAATATAAGATCAGGATACACACTACCC
E074_enh10484:chr4:96133511-96133641:1	GTCATATCGGTCACTGTTATACTAAATACAAACTCTTCATTTACCTTATCCTTGTTGGAGGCTCATCGTTCCTATTCAGGCAGATGTTATCGAGGTCCGACNNNNNNNTATTAAAACTCCATCTTAAAACCCTGATCAGGATACACACTACCC
E074_enh10484:chr4:96133734-96133874:1	GTCATATCGGTCACTGTTCCTAAAACCACTACTACTTCTCACCTTTCTCAGTTGGAGGCTCATCGTTCCTATTCAGGCAGATGTTATCGAGGTCCGACNNNNNNNCCAAACCTTCACAAAAATATTTCTTAAAGATCAGGATACACACTACCC
E074_enh10486:chr4:96144491-96144627:1	GTCATATCGGTCACTGTTACTCAATTCTTACAAACTATTTACCTATTTAAAAAGTTGGAGGCTCATCGTTCCTATTCAGGCAGATGTTATCGAGGTCCGACNNNNNNNAAAAACCTATAAATTAAACCTTCCTGATCAGGATACACACTACCC
E074_enh10490:chr4:96163060-96163200:1	GTCATATCGGTCACTGTTATTAAATACCTACCATAAATTAAAAGTTGGAGGCTCATCGTTCCTATTCAGGCAGATGTTATCGAGGTCCGACNNNNNNNCAATATTTATTTCCTTTAAATAAACTAAATCATACGATCAGGATACACACTACCC
E074_enh10490:chr4:96163602-96163732:1	GTCATATCGGTCACTGTTCACTAATAAACTTTACATACAAAATAAATCAATTGTTGGAGGCTCATCGTTCCTATTCAGGCAGATGTTATCGAGGTCCGACNNNNNNNTTTTTCCATAACAATAAATAACAAATGATCAGGATACACACTACCC
E074_enh10490:chr4:96163661-96163801:1	GTCATATCGGTCACTGTTAAACAAAACTCAAATATAATACAACAAAACAAAACGTTGGAGGCTCATCGTTCCTATTCAGGCAGATGTTATCGAGGTCCGACNNNNNNNCCTTACCTCCATTCTTAAAAACTAAGATCAGGATACACACTACCC
E074_enh10500:chr4:96222670-96222800:1	GTCATATCGGTCACTGTTAAAAACTAATCAAAAATCCTAAAAAGTTGGAGGCTCATCGTTCCTATTCAGGCAGATGTTATCGAGGTCCGACNNNNNNNAAAAATTACTAATACCAATATATAACCTAAAACTCGATCAGGATACACACTACCC
E074_enh10502:chr4:96237486-96237618:1	GTCATATCGGTCACTGTTAAACAAATTAACTCTCCATCTTTATTTATTATTTGTTGGAGGCTCATCGTTCCTATTCAGGCAGATGTTATCGAGGTCCGACNNNNNNNTTACCACAAATTAAAAATATACCTACGATCAGGATACACACTACCC
E074_enh10502:chr4:96237535-96237668:1	GTCATATCGGTCACTGTTAAACAACAAAAATAAAAATACAAATCAAATACAAAGTTGGAGGCTCATCGTTCCTATTCAGGCAGATGTTATCGAGGTCCGACNNNNNNNACCAAAAACTTAAAATATAAACCCAGATCAGGATACACACTACCC
E074_enh10503:chr4:96241793-96241923:1	GTCATATCGGTCACTGTTAAAAACACACACATATATATCTATACTTACGTTGGAGGCTCATCGTTCCTATTCAGGCAGATGTTATCGAGGTCCGACNNNNNNNAATTACTATAACAACACAATCACTAATTTTGATCAGGATACACACTACCC
E074_enh10511:chr4:96282158-96282298:1	GTCATATCGGTCACTGTTAACAATATAAATTCATAAAACTATTTCAAAATTGTTGGAGGCTCATCGTTCCTATTCAGGCAGATGTTATCGAGGTCCGACNNNNNNNTATCTTCCACTTCAATAAACTCAAAAAGATCAGGATACACACTACCC
E074_enh10526:chr4:96322796-96322928:1	GTCATATCGGTCACTGTTTATATAATATACTTCCCTCTAAAAAGTTGGAGGCTCATCGTTCCTATTCAGGCAGATGTTATCGAGGTCCGACNNNNNNNATTTAATACAAATTAAATAATAATCCTAAAAACTCGATCAGGATACACACTACCC
E074_enh10545:chr4:96366550-96366680:1	GTCATATCGGTCACTGTTATAAAATAAAAATACTCTTATTTATATTACTTTATGTTGGAGGCTCATCGTTCCTATTCAGGCAGATGTTATCGAGGTCCGACNNNNNNNAAAATACAACTAAATACAATTTAAAGATCAGGATACACACTACCC
E074_enh10545:chr4:96366781-96366920:1	GTCATATCGGTCACTGTTATAAAATCATCAAAACACATTTTTAAAAAGTTGGAGGCTCATCGTTCCTATTCAGGCAGATGTTATCGAGGTCCGACNNNNNNNTTAATTTAACAATAATATATCTAATATAAAAGATCAGGATACACACTACCC
E074_enh10545:chr4:96366897-96367027:1	GTCATATCGGTCACTGTTATATAACTCCCTATTATTATTAAAATAACACCACGTTGGAGGCTCATCGTTCCTATTCAGGCAGATGTTATCGAGGTCCGACNNNNNNNAAAAACAATAAATAAATTTTCTAAACGATCAGGATACACACTACCC
E074_enh10551:chr4:96378669-96378799:1	GTCATATCGGTCACTGTTAATTCCTAAAAATAAAATCTCTTATACTTTTCCCAGTTGGAGGCTCATCGTTCCTATTCAGGCAGATGTTATCGAGGTCCGACNNNNNNNCAAAATCTATAACTAAAAATTCAAAGATCAGGATACACACTACCC
E074_enh10552:chr4:96382891-96383030:1	GTCATATCGGTCACTGTTAAACACAAAATTTAAACAATACAACAACATACTAGTTGGAGGCTCATCGTTCCTATTCAGGCAGATGTTATCGAGGTCCGACNNNNNNNTCATTTTATTTAAATAAATTTCCACAGATCAGGATACACACTACCC
E074_enh10552:chr4:96384353-96384483:1	GTCATATCGGTCACTGTTAATAAAAACAATCTCAACTTAAAAAGTTGGAGGCTCATCGTTCCTATTCAGGCAGATGTTATCGAGGTCCGACNNNNNNNACCAATAATTAAAATATCAACCAAACTACAATACCGATCAGGATACACACTACCC
E074_enh10552:chr4:96384445-96384575:1	GTCATATCGGTCACTGTTACCTTCTTATTCTCCCTATTAAAAATATATCCACAGTTGGAGGCTCATCGTTCCTATTCAGGCAGATGTTATCGAGGTCCGACNNNNNNNTAAACCTCAATCTCTACTTATACTTGATCAGGATACACACTACCC
E074_enh10552:chr4:96386238-96386370:1	GTCATATCGGTCACTGTTATAACACCCTACAAATATTAAACAACAATCCCAGTTGGAGGCTCATCGTTCCTATTCAGGCAGATGTTATCGAGGTCCGACNNNNNNNTATTAAAAATCTCTTCAAAATAACTCAGATCAGGATACACACTACCC
E074_enh10591:chr4:99218217-99218357:1	GTCATATCGGTCACTGTTACATATTAAATTCTTACTTTATTTTCTGTTGGAGGCTCATCGTTCCTATTCAGGCAGATGTTATCGAGGTCCGACNNNNNNNTATTTAACTTAATTTCTTACTTAATAACAATTCGATCAGGATACACACTACCC
E074_enh10606:chr4:99509377-99509507:1	GTCATATCGGTCACTGTTATCCTTTTTCATTTTATCTCTTTCATCCTACAAGTTGGAGGCTCATCGTTCCTATTCAGGCAGATGTTATCGAGGTCCGACNNNNNNNTTAACACCCAACACTATCCTTTCTTTAGATCAGGATACACACTACCC
E074_enh10609:chr4:99567680-99567820:1	GTCATATCGGTCACTGTTAAAAACACTATAAACATTTATTAAAGTTGGAGGCTCATCGTTCCTATTCAGGCAGATGTTATCGAGGTCCGACNNNNNNNCCATCAAAAACTCAACTTCCCAATACAAAATACTAGATCAGGATACACACTACCC
E074_enh10609:chr4:99567732-99567869:1	GTCATATCGGTCACTGTTCTTTACCCAATTACATTCACTATTTTCTTTACAGTTGGAGGCTCATCGTTCCTATTCAGGCAGATGTTATCGAGGTCCGACNNNNNNNTATTCTACCTACATAAATACATTCTCAGATCAGGATACACACTACCC
E074_enh10655:chr4:105386820-105386959:1	GTCATATCGGTCACTGTTATATATATAATTTATTTCCCTAATACTGTTGGAGGCTCATCGTTCCTATTCAGGCAGATGTTATCGAGGTCCGACNNNNNNNAAATTAAATTAAATAATTCAACATTTTATAATAGATCAGGATACACACTACCC
E074_enh10658:chr4:105417038-105417174:1	GTCATATCGGTCACTGTTAAACACATACTATCCTACTATTAAAATATAGTTGGAGGCTCATCGTTCCTATTCAGGCAGATGTTATCGAGGTCCGACNNNNNNNATTTTAAAATAATATATAATTAACATTTCAGATCAGGATACACACTACCC
E074_enh10666:chr4:106164640-106164780:1	GTCATATCGGTCACTGTTACTAACCACACCTATAAAACTACAATGTTGGAGGCTCATCGTTCCTATTCAGGCAGATGTTATCGAGGTCCGACNNNNNNNTAATTATAATCTAAACATAATAAAATATACATACGATCAGGATACACACTACCC
E074_enh10693:chr4:110195926-110196061:1	GTCATATCGGTCACTGTTACCAATTTAACTTACTAAATTTTATAATTGTTGGAGGCTCATCGTTCCTATTCAGGCAGATGTTATCGAGGTCCGACNNNNNNNTACAATAATATATAATCAATAATTTTACTATGATCAGGATACACACTACCC
E074_enh10702:chr4:110983540-110983670:1	GTCATATCGGTCACTGTTAAACCAAATAATTTTTATCACAACAATATCACAGTTGGAGGCTCATCGTTCCTATTCAGGCAGATGTTATCGAGGTCCGACNNNNNNNTACCAACCATTAAACCCATATATCTATGATCAGGATACACACTACCC
E074_enh10702:chr4:110983616-110983752:1	GTCATATCGGTCACTGTTATAACAATTATCCCATTAACCCCCACAATACTCCCGTTGGAGGCTCATCGTTCCTATTCAGGCAGATGTTATCGAGGTCCGACNNNNNNNCTCTCAAACTAATATAACTTAAAAAGATCAGGATACACACTACCC
E074_enh10702:chr4:110984426-110984566:1	GTCATATCGGTCACTGTTAAAAACAACCTAAACAATCCACACCTAATAAGTTGGAGGCTCATCGTTCCTATTCAGGCAGATGTTATCGAGGTCCGACNNNNNNNTTTTCTTAAACAAATAAATCTCTAAAAACGATCAGGATACACACTACCC
E074_enh10705:chr4:111073548-111073685:1	GTCATATCGGTCACTGTTATAATTCTAATAAAATAACAATAACAACTATATAGTTGGAGGCTCATCGTTCCTATTCAGGCAGATGTTATCGAGGTCCGACNNNNNNNTATCAAACATCACTACCTAACAAAAAGATCAGGATACACACTACCC
E074_enh10708:chr4:112761355-112761495:1	GTCATATCGGTCACTGTTATAATAAAATCATCTTTTACTTAAAATCTTCGTTGGAGGCTCATCGTTCCTATTCAGGCAGATGTTATCGAGGTCCGACNNNNNNNTATTTCTTTATTCTCAAAATTAAACTCTAGATCAGGATACACACTACCC
E074_enh10728:chr4:113839558-113839697:1	GTCATATCGGTCACTGTTCACTAAATAAAAACTTATTAATATCACTTTCCCACGTTGGAGGCTCATCGTTCCTATTCAGGCAGATGTTATCGAGGTCCGACNNNNNNNACTCAAACAACAAATACAACAACCAGATCAGGATACACACTACCC
E074_enh10733:chr4:113866598-113866731:1	GTCATATCGGTCACTGTTAAACACTATATCTATTTTTCCTCACCTAATTAGTTGGAGGCTCATCGTTCCTATTCAGGCAGATGTTATCGAGGTCCGACNNNNNNNAAATTATATAAAATTAATAAACTCTTTTGATCAGGATACACACTACCC
E074_enh10740:chr4:113896003-113896143:1	GTCATATCGGTCACTGTTCTTTTTCTATACTTTTACCAAAACAAAAATAAAAGTTGGAGGCTCATCGTTCCTATTCAGGCAGATGTTATCGAGGTCCGACNNNNNNNTTTACTTTATTATCTTAAAACTAAAAGATCAGGATACACACTACCC
E074_enh10743:chr4:113902512-113902642:1	GTCATATCGGTCACTGTTACAAAAATAAAACCATAAAATTTAATAAGTTGGAGGCTCATCGTTCCTATTCAGGCAGATGTTATCGAGGTCCGACNNNNNNNTACAAAAATATCACAATTACCTTCATAAAAACGATCAGGATACACACTACCC
E074_enh10759:chr4:114000300-114000432:1	GTCATATCGGTCACTGTTATTTTATCACTACTCCCTTAAACTTGTTGGAGGCTCATCGTTCCTATTCAGGCAGATGTTATCGAGGTCCGACNNNNNNNATTCAATACCCTTCATATAACCTTATCCATATATTGATCAGGATACACACTACCC
E074_enh10783:chr4:114195632-114195769:1	GTCATATCGGTCACTGTTCAATATATAAAAATATCTATTCCTCCTACAACTCAGTTGGAGGCTCATCGTTCCTATTCAGGCAGATGTTATCGAGGTCCGACNNNNNNNAAAAATAAACTACTCCTACTTCCAAGATCAGGATACACACTACCC
E074_enh10810:chr4:115562632-115562772:1	GTCATATCGGTCACTGTTAATCTAACATTTTAAATTATAAAATAACTCTCTCAGTTGGAGGCTCATCGTTCCTATTCAGGCAGATGTTATCGAGGTCCGACNNNNNNNCTTTATAAATCAATAAATATCATCAGATCAGGATACACACTACCC
E074_enh10810:chr4:115565006-115565145:1	GTCATATCGGTCACTGTTACTACCCTATTTTCCAAACTTTACCCTTCAACCAGTTGGAGGCTCATCGTTCCTATTCAGGCAGATGTTATCGAGGTCCGACNNNNNNNTAAAATACACATTTCTCAAACTCTCAGATCAGGATACACACTACCC
E074_enh10816:chr4:115582581-115582721:1	GTCATATCGGTCACTGTTAAATCCAAAATCCAACCCCTTCAATATTCGTTGGAGGCTCATCGTTCCTATTCAGGCAGATGTTATCGAGGTCCGACNNNNNNNTTATATATAACTAAAATATCCTAAAAACCTCGATCAGGATACACACTACCC
E074_enh10816:chr4:115585670-115585810:1	GTCATATCGGTCACTGTTAATTTAAAACAAAACCATAAATTAAGTTGGAGGCTCATCGTTCCTATTCAGGCAGATGTTATCGAGGTCCGACNNNNNNNTTTATATACTCCTTCAAATCAATTTTAAAATAAAAGATCAGGATACACACTACCC
E074_enh10856:chr4:122744275-122744415:1	GTCATATCGGTCACTGTTCCTTTCTCTCCACTTTTAAACCCCAAACGTTGGAGGCTCATCGTTCCTATTCAGGCAGATGTTATCGAGGTCCGACNNNNNNNTACAATTAATACTAATATATAATTTACCACAAGATCAGGATACACACTACCC
E074_enh10856:chr4:122744353-122744493:1	GTCATATCGGTCACTGTTCCACTCTTCTCTACCTACTAAACCAATACCAAACCGTTGGAGGCTCATCGTTCCTATTCAGGCAGATGTTATCGAGGTCCGACNNNNNNNTACAAACAAATACCCCCTATAAAAAGATCAGGATACACACTACCC
E074_enh10912:chr4:134084319-134084449:1	GTCATATCGGTCACTGTTCCCAAACTAAACTTCTAAAATTTCAAACACCTCAAGTTGGAGGCTCATCGTTCCTATTCAGGCAGATGTTATCGAGGTCCGACNNNNNNNAAAAACACTTTAACAAAACCCTTTAGATCAGGATACACACTACCC
E074_enh10917:chr4:135385161-135385301:1	GTCATATCGGTCACTGTTCTCTATAATCCAAAACTTACCTTCAAACAGTTGGAGGCTCATCGTTCCTATTCAGGCAGATGTTATCGAGGTCCGACNNNNNNNATACACATACAAATTAATATTCAATCAAAAAGATCAGGATACACACTACCC
E074_enh10934:chr4:139415778-139415915:1	GTCATATCGGTCACTGTTATTTTATATTTAAATATTCTTTCATACTTAATAATGTTGGAGGCTCATCGTTCCTATTCAGGCAGATGTTATCGAGGTCCGACNNNNNNNAACTTTATATTACTTCATTTATTCAGATCAGGATACACACTACCC
E074_enh10937:chr4:139839937-139840075:1	GTCATATCGGTCACTGTTATACCTAAAAATATTTCCTAAAAATCAAAATTGTTGGAGGCTCATCGTTCCTATTCAGGCAGATGTTATCGAGGTCCGACNNNNNNNTAAAAACAAAAATAAAAACAAAATTTAAGATCAGGATACACACTACCC
E074_enh10937:chr4:139839987-139840118:1	GTCATATCGGTCACTGTTCCACCACACTTTAAAACATACCCTTCATAAAAATAGTTGGAGGCTCATCGTTCCTATTCAGGCAGATGTTATCGAGGTCCGACNNNNNNNAAAAATTTAACAAATTTATTTTCATGATCAGGATACACACTACCC
E074_enh10937:chr4:139840102-139840236:1	GTCATATCGGTCACTGTTAACTATTTTCTATTTATTTCTTTATACCTTACTTGTTGGAGGCTCATCGTTCCTATTCAGGCAGATGTTATCGAGGTCCGACNNNNNNNTACCTAAAAATATTTCCTAAAAATCAGATCAGGATACACACTACCC
E074_enh10944:chr4:140462563-140462699:1	GTCATATCGGTCACTGTTATTCAAAATACTTTAATACACACATCTCTAATTTTGTTGGAGGCTCATCGTTCCTATTCAGGCAGATGTTATCGAGGTCCGACNNNNNNNATTCAATAACTAAAACTTCTTTACAGATCAGGATACACACTACCC
E074_enh10962:chr4:141273131-141273271:1	GTCATATCGGTCACTGTTAAAAACCCCCTACCACCAATACCATTTCTCTTTACGTTGGAGGCTCATCGTTCCTATTCAGGCAGATGTTATCGAGGTCCGACNNNNNNNACCATACTCCCAAATATCTACCAAAGATCAGGATACACACTACCC
E074_enh10962:chr4:141273235-141273370:1	GTCATATCGGTCACTGTTACTTCCTTATATACTTATTTAACCATATCCCCACTGTTGGAGGCTCATCGTTCCTATTCAGGCAGATGTTATCGAGGTCCGACNNNNNNNAACATACTAAAAATAATCTTTTTCAGATCAGGATACACACTACCC
E074_enh10972:chr4:144336569-144336701:1	GTCATATCGGTCACTGTTACACATTTATCAAACTAATTTTACAAATACATTATGTTGGAGGCTCATCGTTCCTATTCAGGCAGATGTTATCGAGGTCCGACNNNNNNNTAAACTTCTTAACATAATCATTTTTGATCAGGATACACACTACCC
E074_enh10978:chr4:144357721-144357858:1	GTCATATCGGTCACTGTTACCATCCCAAATTCAAATCCCCATCCCTACTAAAAGTTGGAGGCTCATCGTTCCTATTCAGGCAGATGTTATCGAGGTCCGACNNNNNNNTTAACTACTTTTCCTAACTTACATTGATCAGGATACACACTACCC
E074_enh10984:chr4:144372437-144372573:1	GTCATATCGGTCACTGTTATAATAAATTTAAACTTTATTCTAAATATGTTGGAGGCTCATCGTTCCTATTCAGGCAGATGTTATCGAGGTCCGACNNNNNNNTTAAAATAAACAACATACCCAAATCCTTTAAGATCAGGATACACACTACCC
E074_enh10984:chr4:144374711-144374850:1	GTCATATCGGTCACTGTTATAATAAAAATTATAAATTTAAAATAAAAATATAAGTTGGAGGCTCATCGTTCCTATTCAGGCAGATGTTATCGAGGTCCGACNNNNNNNTATATTTTCACTATAACCAACAAAAGATCAGGATACACACTACCC
E074_enh10990:chr4:144399016-144399152:1	GTCATATCGGTCACTGTTACTCCAAACATACACCACTACAAAAATTACTTAACGTTGGAGGCTCATCGTTCCTATTCAGGCAGATGTTATCGAGGTCCGACNNNNNNNTCACTAATAAATATAAAAACTCTTTGATCAGGATACACACTACCC
E074_enh11004:chr4:145582599-145582738:1	GTCATATCGGTCACTGTTAAATATATCATATAAATTCACCAAAATAACAAATTGTTGGAGGCTCATCGTTCCTATTCAGGCAGATGTTATCGAGGTCCGACNNNNNNNTCCACAAACACTAAAATAAAAACCAGATCAGGATACACACTACCC
E074_enh11016:chr4:145625832-145625971:1	GTCATATCGGTCACTGTTAACTTCTCTACAATCAAATTATACTTACATATCCTGTTGGAGGCTCATCGTTCCTATTCAGGCAGATGTTATCGAGGTCCGACNNNNNNNAACTACTTATAATAAAACACAAACAGATCAGGATACACACTACCC
E074_enh11016:chr4:145625914-145626048:1	GTCATATCGGTCACTGTTATTTATAATTAATTCCTCCCTCAAATATATGTTGGAGGCTCATCGTTCCTATTCAGGCAGATGTTATCGAGGTCCGACNNNNNNNATAATACTATTTTTCTACTTAAATCTTCATGATCAGGATACACACTACCC
E074_enh11016:chr4:145626578-145626716:1	GTCATATCGGTCACTGTTATCTAAATAATTTTAAATACTTTAATTTCATTATAGTTGGAGGCTCATCGTTCCTATTCAGGCAGATGTTATCGAGGTCCGACNNNNNNNAAAAATAACTTCTCATAACTTTTTAGATCAGGATACACACTACCC
E074_enh11034:chr4:146770523-146770656:1	GTCATATCGGTCACTGTTCAACCTCCATAAATTCCTCTTTAATCTTCACCGTTGGAGGCTCATCGTTCCTATTCAGGCAGATGTTATCGAGGTCCGACNNNNNNNAAAAACCATTTTCACAAAAATATCCTAAGATCAGGATACACACTACCC
E074_enh11038:chr4:147108170-147108303:1	GTCATATCGGTCACTGTTAATTTTTATATTAAACATCTAAAAACTAATAAAGTTGGAGGCTCATCGTTCCTATTCAGGCAGATGTTATCGAGGTCCGACNNNNNNNAATACTTTAAAAATTTCTATATAATCAGATCAGGATACACACTACCC
E074_enh11057:chr4:149157121-149157252:1	GTCATATCGGTCACTGTTATAACAAAATTATAACTCATCTTTCCCATTTCTAGTTGGAGGCTCATCGTTCCTATTCAGGCAGATGTTATCGAGGTCCGACNNNNNNNTTTTTCCTCTTTTCCATATATCTTCTGATCAGGATACACACTACCC
E074_enh11068:chr4:151522048-151522187:1	GTCATATCGGTCACTGTTATTAATTCCCTAAACTAAAATCTCCTACAAAACCGTTGGAGGCTCATCGTTCCTATTCAGGCAGATGTTATCGAGGTCCGACNNNNNNNATAAAACTTAAATAAACACTTCATCAGATCAGGATACACACTACCC
E074_enh11089:chr4:152193065-152193197:1	GTCATATCGGTCACTGTTAACCCACTCTCTTACTTCCAACTCTTTGTTGGAGGCTCATCGTTCCTATTCAGGCAGATGTTATCGAGGTCCGACNNNNNNNTTATTATATTTATTATATATAACAAAAATATTTGATCAGGATACACACTACCC
E074_enh11105:chr4:153153246-153153385:1	GTCATATCGGTCACTGTTAATTTCCAATAACCAAATAAATAATTAATAAAATGTTGGAGGCTCATCGTTCCTATTCAGGCAGATGTTATCGAGGTCCGACNNNNNNNTTTCATAATTTAATCTTTCAATTACAGATCAGGATACACACTACCC
E074_enh11130:chr4:154092206-154092341:1	GTCATATCGGTCACTGTTAAATACTTATCCTATACATATTTAATACTTAATCAGTTGGAGGCTCATCGTTCCTATTCAGGCAGATGTTATCGAGGTCCGACNNNNNNNTTTCATAATCCCACCTTCCCTTTTTGATCAGGATACACACTACCC
E074_enh11131:chr4:154095190-154095321:1	GTCATATCGGTCACTGTTCCTTCTCCTTACACTTCTAAAAATTCTAAATCAATGTTGGAGGCTCATCGTTCCTATTCAGGCAGATGTTATCGAGGTCCGACNNNNNNNACAACACATTCTCAAAATAACCACAGATCAGGATACACACTACCC
E074_enh11132:chr4:154099330-154099469:1	GTCATATCGGTCACTGTTTCCCAAATTTTATAAAAACTACCAAAAACCAAACTGTTGGAGGCTCATCGTTCCTATTCAGGCAGATGTTATCGAGGTCCGACNNNNNNNAAATCTCCTACAATCCACAAAATTCGATCAGGATACACACTACCC
E074_enh11620:chr5:2111433-2111565:1	GTCATATCGGTCACTGTTACTTATACCCACTAAAACCCTTTCAAAATTAAAAAGTTGGAGGCTCATCGTTCCTATTCAGGCAGATGTTATCGAGGTCCGACNNNNNNNTTTTTCCCTTCTAAAATATAATACTGATCAGGATACACACTACCC
E074_enh11622:chr5:2173709-2173848:1	GTCATATCGGTCACTGTTAACATAAAAATCTAAATTATTTATAACGTTGGAGGCTCATCGTTCCTATTCAGGCAGATGTTATCGAGGTCCGACNNNNNNNAAAAACCATAACAAAACAAAACTATACCTAAAAGATCAGGATACACACTACCC
E074_enh11622:chr5:2173836-2173968:1	GTCATATCGGTCACTGTTTAATTTCTCTTCCTTTCCCCCTAAAGTTGGAGGCTCATCGTTCCTATTCAGGCAGATGTTATCGAGGTCCGACNNNNNNNACAAAATCTTAATAATCCTACATAATTTTTAAACAGATCAGGATACACACTACCC
E074_enh11626:chr5:2866374-2866513:1	GTCATATCGGTCACTGTTAAAAATAAACCCTATCCCCAACCTCCAAGTTGGAGGCTCATCGTTCCTATTCAGGCAGATGTTATCGAGGTCCGACNNNNNNNCCCTTACACAAAATACTAACAAAATAAAATCAGATCAGGATACACACTACCC
E074_enh11627:chr5:2887437-2887569:1	GTCATATCGGTCACTGTTACCTAAACTACCCCTACTCTTCCTCCCAAACTAAAGTTGGAGGCTCATCGTTCCTATTCAGGCAGATGTTATCGAGGTCCGACNNNNNNNATCATAAAAATACCATTATTAAAAAGATCAGGATACACACTACCC
E074_enh11627:chr5:2887502-2887636:1	GTCATATCGGTCACTGTTCCCACACCCAAACCCAAACAAAATATTCAAGTTGGAGGCTCATCGTTCCTATTCAGGCAGATGTTATCGAGGTCCGACNNNNNNNTAAAATACAAAACAAACTAACCACCAAACAGATCAGGATACACACTACCC
E074_enh11628:chr5:3178443-3178576:1	GTCATATCGGTCACTGTTAATTAACAAAATTAATAAATTAAAAATCTACTCAAGTTGGAGGCTCATCGTTCCTATTCAGGCAGATGTTATCGAGGTCCGACNNNNNNNAATACTATTACTATTTACATAAACAGATCAGGATACACACTACCC
E074_enh11632:chr5:3265142-3265274:1	GTCATATCGGTCACTGTTAAACCAAACATACTCCACATCTTAAAACTATCAGTTGGAGGCTCATCGTTCCTATTCAGGCAGATGTTATCGAGGTCCGACNNNNNNNATACCACAAACAAATTAAATTTATAAAGATCAGGATACACACTACCC
E074_enh11632:chr5:3266824-3266963:1	GTCATATCGGTCACTGTTATTTACAAAATTAACCATAAAACAAAAACAAAACAGTTGGAGGCTCATCGTTCCTATTCAGGCAGATGTTATCGAGGTCCGACNNNNNNNCTACACCTTCTACTATATATACCCAGATCAGGATACACACTACCC
E074_enh11632:chr5:3266956-3267096:1	GTCATATCGGTCACTGTTCCCCCACCTATCCCTAATATCTACAAAGTTGGAGGCTCATCGTTCCTATTCAGGCAGATGTTATCGAGGTCCGACNNNNNNNATAACTATCCAACCAACAACAATACTAAAAACAGATCAGGATACACACTACCC
E074_enh11635:chr5:3736452-3736591:1	GTCATATCGGTCACTGTTATAACTATAAATAAATATTATCTACTCAATTTCCGTTGGAGGCTCATCGTTCCTATTCAGGCAGATGTTATCGAGGTCCGACNNNNNNNCAATATAAACACAAAAACTCCTCCACGATCAGGATACACACTACCC
E074_enh11636:chr5:4014562-4014699:1	GTCATATCGGTCACTGTTATTTCTACATACTAACCATCCTTAAAAATCCTATTGTTGGAGGCTCATCGTTCCTATTCAGGCAGATGTTATCGAGGTCCGACNNNNNNNTAATAACTAACCAAAACAAACTAAAGATCAGGATACACACTACCC
E074_enh11647:chr5:6279453-6279588:1	GTCATATCGGTCACTGTTACCTTTCATTACCCCTTCATCTTAAATTCTATTCCGTTGGAGGCTCATCGTTCCTATTCAGGCAGATGTTATCGAGGTCCGACNNNNNNNTTACTATCTATCTAATTCTATCTATGATCAGGATACACACTACCC
E074_enh11647:chr5:6279535-6279665:1	GTCATATCGGTCACTGTTATAAAATTAAATAATAATAACATATAAATATCTAGTTGGAGGCTCATCGTTCCTATTCAGGCAGATGTTATCGAGGTCCGACNNNNNNNTAAAAACTCAAAAACCTCATACAAAAGATCAGGATACACACTACCC
E074_enh11648:chr5:6333713-6333853:1	GTCATATCGGTCACTGTTATTAAAACTAAAACTATATCATTAAATGTTGGAGGCTCATCGTTCCTATTCAGGCAGATGTTATCGAGGTCCGACNNNNNNNTACTTCTAATTAAAATTCAATACCTAACTTCTCGATCAGGATACACACTACCC
E074_enh11650:chr5:6675150-6675286:1	GTCATATCGGTCACTGTTATACTATTATTCCTCATTTCCATATATTTCCATCAGTTGGAGGCTCATCGTTCCTATTCAGGCAGATGTTATCGAGGTCCGACNNNNNNNTTCCCTCCATCCACTAAAACAAACAGATCAGGATACACACTACCC
E074_enh11656:chr5:7564907-7565044:1	GTCATATCGGTCACTGTTATTCAAAAACACACATCATTACATAAAAATTTCGTTGGAGGCTCATCGTTCCTATTCAGGCAGATGTTATCGAGGTCCGACNNNNNNNACTACCTAACAAAACTCAAATAAAACAGATCAGGATACACACTACCC
E074_enh11661:chr5:7759051-7759185:1	GTCATATCGGTCACTGTTAACCTAAAAATTAATCTTAATAACACCTACAAAAAGTTGGAGGCTCATCGTTCCTATTCAGGCAGATGTTATCGAGGTCCGACNNNNNNNAACCTTAAATATTTACATAAAATCAGATCAGGATACACACTACCC
E074_enh11663:chr5:7796941-7797072:1	GTCATATCGGTCACTGTTAAAAACTTTTCAAAAATATTCCTACCACACACAGTTGGAGGCTCATCGTTCCTATTCAGGCAGATGTTATCGAGGTCCGACNNNNNNNTAACTCATATAACTTATTTTAATCAAAGATCAGGATACACACTACCC
E074_enh11665:chr5:7828793-7828932:1	GTCATATCGGTCACTGTTATTCTTCCTCTATTACATCCTACTACACTCATCGTTGGAGGCTCATCGTTCCTATTCAGGCAGATGTTATCGAGGTCCGACNNNNNNNCTTAATATACCTAAATCTCCAAAAACAGATCAGGATACACACTACCC
E074_enh11669:chr5:7888537-7888667:1	GTCATATCGGTCACTGTTATTTTAAACAAAAATTCTTCAACCAAACGTTGGAGGCTCATCGTTCCTATTCAGGCAGATGTTATCGAGGTCCGACNNNNNNNTTTAAAATTTACAAACTATTATTAATAAATATGATCAGGATACACACTACCC
E074_enh11669:chr5:7890476-7890616:1	GTCATATCGGTCACTGTTATTAAAATATTTATAACAATACCACATTGTTGGAGGCTCATCGTTCCTATTCAGGCAGATGTTATCGAGGTCCGACNNNNNNNCCTATCCTCAAACTAACCCTCTCACCCTCTTCGATCAGGATACACACTACCC
E074_enh11687:chr5:9314994-9315125:1	GTCATATCGGTCACTGTTACTTTTTAAACTATAATTTTAAAAATAGTTGGAGGCTCATCGTTCCTATTCAGGCAGATGTTATCGAGGTCCGACNNNNNNNTACTTTTCTCATCATTACCTCCTTAATCTTAACGATCAGGATACACACTACCC
E074_enh11694:chr5:9541197-9541337:1	GTCATATCGGTCACTGTTATCCACCCAATATTTAACAAAAATATAGTTGGAGGCTCATCGTTCCTATTCAGGCAGATGTTATCGAGGTCCGACNNNNNNNAAATATATATAATAAATAACCAATAAAATAATTGATCAGGATACACACTACCC
E074_enh11698:chr5:10126148-10126278:1	GTCATATCGGTCACTGTTATCCTACAATCCCCACAAACAAAACATTTCCAAACGTTGGAGGCTCATCGTTCCTATTCAGGCAGATGTTATCGAGGTCCGACNNNNNNNAACCAAAATTTAAAATCAAAACCCAGATCAGGATACACACTACCC
E074_enh11698:chr5:10127129-10127265:1	GTCATATCGGTCACTGTTACCTACAACTCTATTATCTACCTAAACCCTACTGTTGGAGGCTCATCGTTCCTATTCAGGCAGATGTTATCGAGGTCCGACNNNNNNNCACTAAACCTATATCACTCTAATCCCAGATCAGGATACACACTACCC
E074_enh11711:chr5:11007647-11007784:1	GTCATATCGGTCACTGTTAATCACAAAATATAAAACTATCTCAAATATTTCTGTTGGAGGCTCATCGTTCCTATTCAGGCAGATGTTATCGAGGTCCGACNNNNNNNTTACCAATTAACTTCAACCTTAAAAAGATCAGGATACACACTACCC
E074_enh11711:chr5:11007897-11008031:1	GTCATATCGGTCACTGTTAACCACTTAATTAAAAACTAAAAATATTTACAGTTGGAGGCTCATCGTTCCTATTCAGGCAGATGTTATCGAGGTCCGACNNNNNNNTTTTATAAAAACTAAACACAAATACTCAGATCAGGATACACACTACCC
E074_enh11715:chr5:11044254-11044394:1	GTCATATCGGTCACTGTTACCTCATTACAAAATAAAAACAAACAAACAAAACCGTTGGAGGCTCATCGTTCCTATTCAGGCAGATGTTATCGAGGTCCGACNNNNNNNAATCCTAACAAATAATCACTCACCTGATCAGGATACACACTACCC
E074_enh11716:chr5:11047385-11047516:1	GTCATATCGGTCACTGTTCCTATAACATCATCCTCCTAAACAAACAAAAATATGTTGGAGGCTCATCGTTCCTATTCAGGCAGATGTTATCGAGGTCCGACNNNNNNNATTATATCTCTTTAATTTAAACTCAGATCAGGATACACACTACCC
E074_enh11719:chr5:11054613-11054743:1	GTCATATCGGTCACTGTTACACTTACCCTTTACTAAACACTACTAAAACTAAAGTTGGAGGCTCATCGTTCCTATTCAGGCAGATGTTATCGAGGTCCGACNNNNNNNAAAAACACATTTCCTACTACCTTCAGATCAGGATACACACTACCC
E074_enh11719:chr5:11054663-11054800:1	GTCATATCGGTCACTGTTAAATCCCAATAAACCCAAACTACAAATTAAAACTTGTTGGAGGCTCATCGTTCCTATTCAGGCAGATGTTATCGAGGTCCGACNNNNNNNAACTCTATAACAAACCTTCAACTTTGATCAGGATACACACTACCC
E074_enh11721:chr5:11072776-11072915:1	GTCATATCGGTCACTGTTACATCTCCAAACTTCTATCTCCTTCCTAATCCGTTGGAGGCTCATCGTTCCTATTCAGGCAGATGTTATCGAGGTCCGACNNNNNNNTCAATATCCCTTTAACTAAAATCTAACAGATCAGGATACACACTACCC
E074_enh11724:chr5:11075721-11075857:1	GTCATATCGGTCACTGTTAAACATTACTATTTCCTTTCCAATCTCAAACCTCTGTTGGAGGCTCATCGTTCCTATTCAGGCAGATGTTATCGAGGTCCGACNNNNNNNTACTTACAACATCCCAACCCTAATTGATCAGGATACACACTACCC
E074_enh11724:chr5:11075784-11075916:1	GTCATATCGGTCACTGTTCTCACAAAACCCCTCCACTAACTACCCCGTTGGAGGCTCATCGTTCCTATTCAGGCAGATGTTATCGAGGTCCGACNNNNNNNTTAAATACTCTCTCAAATCCAAACTCTAATCAGATCAGGATACACACTACCC
E074_enh11728:chr5:11105001-11105141:1	GTCATATCGGTCACTGTTCTTTATTCAAACAACACCTCATCCTACCTCTTTAAGTTGGAGGCTCATCGTTCCTATTCAGGCAGATGTTATCGAGGTCCGACNNNNNNNTCTTCTATAAAACACAACACAATAAGATCAGGATACACACTACCC
E074_enh11731:chr5:11149126-11149265:1	GTCATATCGGTCACTGTTAAACTTTACTAATTTCTCCTCTACAAACAACACTGTTGGAGGCTCATCGTTCCTATTCAGGCAGATGTTATCGAGGTCCGACNNNNNNNAAAATAATAATTTCAAATAAACAAAAGATCAGGATACACACTACCC
E074_enh11731:chr5:11149430-11149566:1	GTCATATCGGTCACTGTTAACCATCCTCACATACAATCTTTATACTAAGTTGGAGGCTCATCGTTCCTATTCAGGCAGATGTTATCGAGGTCCGACNNNNNNNATATTTATATAAATTAATCCACAATTAACAGATCAGGATACACACTACCC
E074_enh11731:chr5:11150410-11150540:1	GTCATATCGGTCACTGTTAAATATTTAACAATCACTACAAAAATAAACGTTGGAGGCTCATCGTTCCTATTCAGGCAGATGTTATCGAGGTCCGACNNNNNNNAATCAAATTTAATTTCCCTCTAATTAACCAGATCAGGATACACACTACCC
E074_enh11732:chr5:11162784-11162922:1	GTCATATCGGTCACTGTTACTAAAATAAAAATTTATATCATCTAACAAAAATTGTTGGAGGCTCATCGTTCCTATTCAGGCAGATGTTATCGAGGTCCGACNNNNNNNTCACCTCTTAATAAAATCTTAATAAGATCAGGATACACACTACCC
E074_enh11733:chr5:11169758-11169897:1	GTCATATCGGTCACTGTTAACCCTATTATACACTAAAACCACTTTAAAAAGTTGGAGGCTCATCGTTCCTATTCAGGCAGATGTTATCGAGGTCCGACNNNNNNNTAAACATACATATATAACCTCTTACAAAGATCAGGATACACACTACCC
E074_enh11734:chr5:11181168-11181298:1	GTCATATCGGTCACTGTTACCAATCAACCTCTACCCAACCTACCTAAGTTGGAGGCTCATCGTTCCTATTCAGGCAGATGTTATCGAGGTCCGACNNNNNNNAAATTAAAACTTACCTCTCTATTACTAAACTGATCAGGATACACACTACCC
E074_enh11751:chr5:11255398-11255529:1	GTCATATCGGTCACTGTTAATCCTCACTACAACTAAAATACATAAACATTTTTGTTGGAGGCTCATCGTTCCTATTCAGGCAGATGTTATCGAGGTCCGACNNNNNNNAAAATACTAAAATTTCAAAATACTTGATCAGGATACACACTACCC
E074_enh11751:chr5:11262961-11263101:1	GTCATATCGGTCACTGTTAATAACTCTCACAAAAACATAACATTTCAAAAATAGTTGGAGGCTCATCGTTCCTATTCAGGCAGATGTTATCGAGGTCCGACNNNNNNNTTCTTTACCACACATTTTCCATTCAGATCAGGATACACACTACCC
E074_enh11752:chr5:11267350-11267490:1	GTCATATCGGTCACTGTTATCCCCTCCTACAAAAACATACCCTTCCCAGTTGGAGGCTCATCGTTCCTATTCAGGCAGATGTTATCGAGGTCCGACNNNNNNNAAATCCAAAATAAACTATAAAAATATTTTTGATCAGGATACACACTACCC
E074_enh11754:chr5:11274184-11274314:1	GTCATATCGGTCACTGTTCATCCTAAAAATAATATTTTACAACTTTATAAAAGTTGGAGGCTCATCGTTCCTATTCAGGCAGATGTTATCGAGGTCCGACNNNNNNNCTTATCTCCTACTCTCATAAAAACTTGATCAGGATACACACTACCC
E074_enh11765:chr5:11320070-11320205:1	GTCATATCGGTCACTGTTATTCATTAATCATAAACACTACTCAATTACATTCAGTTGGAGGCTCATCGTTCCTATTCAGGCAGATGTTATCGAGGTCCGACNNNNNNNATTTCCTATTTCCATAAAATTATCAGATCAGGATACACACTACCC
E074_enh11784:chr5:11370064-11370197:1	GTCATATCGGTCACTGTTATAAAATCACTTCTATATATATTCTAGTTGGAGGCTCATCGTTCCTATTCAGGCAGATGTTATCGAGGTCCGACNNNNNNNTCTCCCATTAAATACTACAAATCCTTCTAATAAAGATCAGGATACACACTACCC
E074_enh11800:chr5:11444933-11445072:1	GTCATATCGGTCACTGTTACACTTTCCTATCCACAAATCCCAAAAGTTGGAGGCTCATCGTTCCTATTCAGGCAGATGTTATCGAGGTCCGACNNNNNNNTCCTCTTAACTTTCAAAACAAACAAACCCCTCAGATCAGGATACACACTACCC
E074_enh11809:chr5:11482158-11482290:1	GTCATATCGGTCACTGTTAATTTCCCAAAATCCTTCCTAAACACACTGTTGGAGGCTCATCGTTCCTATTCAGGCAGATGTTATCGAGGTCCGACNNNNNNNTCTACTACTACCTCTCTAAATTTTAAATCCAGATCAGGATACACACTACCC
E074_enh11836:chr5:11566739-11566869:1	GTCATATCGGTCACTGTTACTTCAAATAATAACTTCTCCATAATTTCACCTCGTTGGAGGCTCATCGTTCCTATTCAGGCAGATGTTATCGAGGTCCGACNNNNNNNTAAAAATTCATTCTTTATAACATCTAGATCAGGATACACACTACCC
E074_enh11843:chr5:11601132-11601272:1	GTCATATCGGTCACTGTTACTATTTTATACAAATCAAATTAAAATATTTGTTGGAGGCTCATCGTTCCTATTCAGGCAGATGTTATCGAGGTCCGACNNNNNNNTTTATATAAAATATACATATACATATTCTGATCAGGATACACACTACCC
E074_enh11850:chr5:11709231-11709370:1	GTCATATCGGTCACTGTTTTTTTAAAACAATTCTTACTCTCTTAAAAACAATCGTTGGAGGCTCATCGTTCCTATTCAGGCAGATGTTATCGAGGTCCGACNNNNNNNATAAATCTTAACCAAATACTACCCAGATCAGGATACACACTACCC
E074_enh11854:chr5:11864069-11864201:1	GTCATATCGGTCACTGTTACCCTAAATAAAACCTAACATCAAAAACTCTTGTTGGAGGCTCATCGTTCCTATTCAGGCAGATGTTATCGAGGTCCGACNNNNNNNAACAAAACAAATCAAACAATAATTAAAAGATCAGGATACACACTACCC
E074_enh11854:chr5:11864157-11864295:1	GTCATATCGGTCACTGTTACCACCAACAAAAACCTTAACCAACCTCGTTGGAGGCTCATCGTTCCTATTCAGGCAGATGTTATCGAGGTCCGACNNNNNNNACCACTACTACATCATAAATTAATCAAAATCAGATCAGGATACACACTACCC
E074_enh11854:chr5:11864286-11864423:1	GTCATATCGGTCACTGTTATAACCTCTTAAAAACCTACCTTTCGTTGGAGGCTCATCGTTCCTATTCAGGCAGATGTTATCGAGGTCCGACNNNNNNNATTTCTAAATAATACAATAATAATTTCTACTAAATGATCAGGATACACACTACCC
E074_enh11855:chr5:11879158-11879298:1	GTCATATCGGTCACTGTTATAACAAAACAACAAAACTATAAAACAAACAAACTGTTGGAGGCTCATCGTTCCTATTCAGGCAGATGTTATCGAGGTCCGACNNNNNNNACAAAACTACCTACAATACAACCTAGATCAGGATACACACTACCC
E074_enh11855:chr5:11879217-11879355:1	GTCATATCGGTCACTGTTACCACTTAACATCTACCTCACCCTTTCTCTTCCGTTGGAGGCTCATCGTTCCTATTCAGGCAGATGTTATCGAGGTCCGACNNNNNNNTATCCAAAAACACTTAACAATTTTAACGATCAGGATACACACTACCC
E074_enh11858:chr5:14710706-14710846:1	GTCATATCGGTCACTGTTAACCTATAACCACAACAAACTAACAAATAAACAAAGTTGGAGGCTCATCGTTCCTATTCAGGCAGATGTTATCGAGGTCCGACNNNNNNNCTTCCTTTAATTTACTTCCCAATCAGATCAGGATACACACTACCC
E074_enh11858:chr5:14710946-14711083:1	GTCATATCGGTCACTGTTATCACCCTACACAACAAACCACAAACTCTCCTATCGTTGGAGGCTCATCGTTCCTATTCAGGCAGATGTTATCGAGGTCCGACNNNNNNNTCTTTACTATTACTATATAAAAACAGATCAGGATACACACTACCC
E074_enh11860:chr5:14734660-14734790:1	GTCATATCGGTCACTGTTATATCTACAAACCCAAAATATAAACGTTGGAGGCTCATCGTTCCTATTCAGGCAGATGTTATCGAGGTCCGACNNNNNNNACACTATAATAACTCTACTTCCACAACAATAAAAAGATCAGGATACACACTACCC
E074_enh11865:chr5:14769207-14769346:1	GTCATATCGGTCACTGTTAATCCCATAAATAACTTCAAAAATATAAACCTAATGTTGGAGGCTCATCGTTCCTATTCAGGCAGATGTTATCGAGGTCCGACNNNNNNNTCTTAAAAATATAATTCCCCAAAAAGATCAGGATACACACTACCC
E074_enh11870:chr5:14844696-14844834:1	GTCATATCGGTCACTGTTATTATTTCTCCAAATCTCTAACTTATAACTAAAACGTTGGAGGCTCATCGTTCCTATTCAGGCAGATGTTATCGAGGTCCGACNNNNNNNAAAAATATACTACCAAACAAATCCCGATCAGGATACACACTACCC
E074_enh11873:chr5:15092531-15092670:1	GTCATATCGGTCACTGTTCAATTTTTCACAATAATCCAATATTACATCGTTGGAGGCTCATCGTTCCTATTCAGGCAGATGTTATCGAGGTCCGACNNNNNNNTAAAAATACTAATTATATTATATCCATATCGATCAGGATACACACTACCC
E074_enh11873:chr5:15092943-15093074:1	GTCATATCGGTCACTGTTCCAACCATTATAACCTTTAAAAACCAACAAGTTGGAGGCTCATCGTTCCTATTCAGGCAGATGTTATCGAGGTCCGACNNNNNNNTCCTTAAAATCAAAAATAATATTAAAATTTGATCAGGATACACACTACCC
E074_enh11875:chr5:15237145-15237278:1	GTCATATCGGTCACTGTTCCATTTATATCATTCAACCACTTTTTCTCCGTTGGAGGCTCATCGTTCCTATTCAGGCAGATGTTATCGAGGTCCGACNNNNNNNTTTTTAATAATAAATAAATTACAAAATTAAGATCAGGATACACACTACCC
E074_enh11914:chr5:16180631-16180771:1	GTCATATCGGTCACTGTTATAACTCCACCCTACAAAACCTCTATAAAACTCGTTGGAGGCTCATCGTTCCTATTCAGGCAGATGTTATCGAGGTCCGACNNNNNNNTCTCCTAAAATAATTTATACTAATAAAGATCAGGATACACACTACCC
E074_enh11928:chr5:16578517-16578648:1	GTCATATCGGTCACTGTTTTATAAAATTACAAACTTAAAACTCATTTTTCTTTGTTGGAGGCTCATCGTTCCTATTCAGGCAGATGTTATCGAGGTCCGACNNNNNNNAATCCTTCTCTAAATAATACCACAAGATCAGGATACACACTACCC
E074_enh11934:chr5:16590349-16590489:1	GTCATATCGGTCACTGTTAAAAACTTATCTTACCCTAACCCTCAAATACTCCTGTTGGAGGCTCATCGTTCCTATTCAGGCAGATGTTATCGAGGTCCGACNNNNNNNAAACCTAACCTACAACTTATCCTTCGATCAGGATACACACTACCC
E074_enh11940:chr5:16690712-16690842:1	GTCATATCGGTCACTGTTTACAAACAAAAATAAAAACTACTACCGTTGGAGGCTCATCGTTCCTATTCAGGCAGATGTTATCGAGGTCCGACNNNNNNNCTCACTCCCAACACCCCTAATAAAAATAATATACGATCAGGATACACACTACCC
E074_enh11949:chr5:16710552-16710685:1	GTCATATCGGTCACTGTTACACTAAAAACTACCTCCTACTTCCAAAATACTATGTTGGAGGCTCATCGTTCCTATTCAGGCAGATGTTATCGAGGTCCGACNNNNNNNTAAATTTTCCTTTTTACTTTCTAAAGATCAGGATACACACTACCC
E074_enh11949:chr5:16710911-16711041:1	GTCATATCGGTCACTGTTCTATTAAAAACATCATAAAACTACAACAAACTGTTGGAGGCTCATCGTTCCTATTCAGGCAGATGTTATCGAGGTCCGACNNNNNNNACATAACAACAAAAATATCTTCCCAATAGATCAGGATACACACTACCC
E074_enh11955:chr5:19488910-19489040:1	GTCATATCGGTCACTGTTATCCTTATAACCTTACTTATCTTTCTACCAAACTAGTTGGAGGCTCATCGTTCCTATTCAGGCAGATGTTATCGAGGTCCGACNNNNNNNTATATCTTATAACACTTCAACAACAGATCAGGATACACACTACCC
E074_enh11966:chr5:22852936-22853073:1	GTCATATCGGTCACTGTTATCACTTTATTAATCATATATAAATTTCTATAGTTGGAGGCTCATCGTTCCTATTCAGGCAGATGTTATCGAGGTCCGACNNNNNNNTTAAAACATTTCTTTCCTTCCTCTTTTCGATCAGGATACACACTACCC
E074_enh11166:chr4:154244052-154244192:1	GTCATATCGGTCACTGTTATATCTTCAACATACTCCAACATCATACAAATATAGTTGGAGGCTCATCGTTCCTATTCAGGCAGATGTTATCGAGGTCCGACNNNNNNNAACTTCTAAATTATAAACTACCACCGATCAGGATACACACTACCC
E074_enh11169:chr4:154258939-154259069:1	GTCATATCGGTCACTGTTATAAATATATAACAAATTCTATACACTTAACAAAGTTGGAGGCTCATCGTTCCTATTCAGGCAGATGTTATCGAGGTCCGACNNNNNNNAAATAACTCTCTACCTCCCCATATCCGATCAGGATACACACTACCC
E074_enh11188:chr4:156883765-156883896:1	GTCATATCGGTCACTGTTACATTCAAAATAATCTAAATAAAATATTTATAACTGTTGGAGGCTCATCGTTCCTATTCAGGCAGATGTTATCGAGGTCCGACNNNNNNNTTTAAACAATTTCATCCAACCAACTGATCAGGATACACACTACCC
E074_enh11190:chr4:157616753-157616892:1	GTCATATCGGTCACTGTTAAATTCTTTAACTCCCCTCTTATAACTTCTATAGTTGGAGGCTCATCGTTCCTATTCAGGCAGATGTTATCGAGGTCCGACNNNNNNNACTTATATCCTATACTTCAATCCTACAGATCAGGATACACACTACCC
E074_enh11221:chr4:159115511-159115643:1	GTCATATCGGTCACTGTTATTCTATCTATATTTCCTTTATCATGTTGGAGGCTCATCGTTCCTATTCAGGCAGATGTTATCGAGGTCCGACNNNNNNNTTCTAAAACTTCTTCTAATTAACTAACCTAACTTTGATCAGGATACACACTACCC
E074_enh11246:chr4:159789237-159789371:1	GTCATATCGGTCACTGTTAACACAAAAACAATAATCTCTAAAATTAACATATGTTGGAGGCTCATCGTTCCTATTCAGGCAGATGTTATCGAGGTCCGACNNNNNNNAAATCAACTAATTCTCTTATAACTCAGATCAGGATACACACTACCC
E074_enh11320:chr4:165281147-165281287:1	GTCATATCGGTCACTGTTACTAAAATATAACACTCTCTAAAATAATAGTTGGAGGCTCATCGTTCCTATTCAGGCAGATGTTATCGAGGTCCGACNNNNNNNAAAAACCCAATAACTCTACTAAATCACAAAAGATCAGGATACACACTACCC
E074_enh11327:chr4:165305880-165306020:1	GTCATATCGGTCACTGTTTACTCAAAATTCTATATAACATCAAGTTGGAGGCTCATCGTTCCTATTCAGGCAGATGTTATCGAGGTCCGACNNNNNNNACCAATAACAATTCACTCCTAACCTTAATATTAACGATCAGGATACACACTACCC
E074_enh11327:chr4:165306323-165306462:1	GTCATATCGGTCACTGTTCTACTAATACTTTTCTCTACAAACTTAATCTCTTGTTGGAGGCTCATCGTTCCTATTCAGGCAGATGTTATCGAGGTCCGACNNNNNNNCTCTTTATATTTACAAAAATTAAAAAGATCAGGATACACACTACCC
E074_enh11338:chr4:166337170-166337302:1	GTCATATCGGTCACTGTTAAACATTACTCTAAAATAAAATATAAAAAGTTGGAGGCTCATCGTTCCTATTCAGGCAGATGTTATCGAGGTCCGACNNNNNNNTTAAAAACTAACCTTAAATTCTACAATTCTAGATCAGGATACACACTACCC
E074_enh11338:chr4:166337360-166337498:1	GTCATATCGGTCACTGTTAAACTAACTAATAATAAAAACACTACTCCCCTTAAGTTGGAGGCTCATCGTTCCTATTCAGGCAGATGTTATCGAGGTCCGACNNNNNNNTTCTAACTTCCTTAATAAAATTACAGATCAGGATACACACTACCC
E074_enh11346:chr4:166384142-166384282:1	GTCATATCGGTCACTGTTACAATAACTTTTATTAATATTCTAAAGTTGGAGGCTCATCGTTCCTATTCAGGCAGATGTTATCGAGGTCCGACNNNNNNNTCTTATACCAAAAACCAACAATCTTAATAATTTTGATCAGGATACACACTACCC
E074_enh11347:chr4:166385631-166385767:1	GTCATATCGGTCACTGTTACTTTCTTCATTTTCTATATATTTATACATACATAGTTGGAGGCTCATCGTTCCTATTCAGGCAGATGTTATCGAGGTCCGACNNNNNNNATTTTCTTAACCCAATACCTATACAGATCAGGATACACACTACCC
E074_enh11347:chr4:166386168-166386307:1	GTCATATCGGTCACTGTTACCAAAAATATTTCTTCCTTAAATTCAATAAGTTGGAGGCTCATCGTTCCTATTCAGGCAGATGTTATCGAGGTCCGACNNNNNNNTAAAAACACACACCATATATCTTCTCTTAGATCAGGATACACACTACCC
E074_enh11360:chr4:167914098-167914233:1	GTCATATCGGTCACTGTTACCAATTAATAATATAATATAAACAATAAACAAAGTTGGAGGCTCATCGTTCCTATTCAGGCAGATGTTATCGAGGTCCGACNNNNNNNTAACAAATTTATAATAAATATACCTCGATCAGGATACACACTACCC
E074_enh11360:chr4:167914164-167914304:1	GTCATATCGGTCACTGTTATCTCTACTCAAATCCAAAATTTCCTTCCTTCGTTGGAGGCTCATCGTTCCTATTCAGGCAGATGTTATCGAGGTCCGACNNNNNNNAACTAACTACTCTATTTACCCTCTTCTAGATCAGGATACACACTACCC
E074_enh11360:chr4:167919790-167919930:1	GTCATATCGGTCACTGTTCAATTAATATCATATCTATAACAAAAACACAGTTGGAGGCTCATCGTTCCTATTCAGGCAGATGTTATCGAGGTCCGACNNNNNNNAAAACTAAATCAATTTATCTCCCATAAAAGATCAGGATACACACTACCC
E074_enh11365:chr4:167942836-167942973:1	GTCATATCGGTCACTGTTAACCTACTAAAACAATAACTATAATTCTAAAAATTGTTGGAGGCTCATCGTTCCTATTCAGGCAGATGTTATCGAGGTCCGACNNNNNNNAAAAACAATCTAAACATATCTATATGATCAGGATACACACTACCC
E074_enh11370:chr4:167971079-167971219:1	GTCATATCGGTCACTGTTAAATATATATTCAATAAAAACAATAATTTTTGTTGGAGGCTCATCGTTCCTATTCAGGCAGATGTTATCGAGGTCCGACNNNNNNNAAAAATAAACCAAATAAACTAATTATAAAGATCAGGATACACACTACCC
E074_enh11385:chr4:168077478-168077616:1	GTCATATCGGTCACTGTTAAACATAAATATTAATCTTTCAATACTTTAATCGTTGGAGGCTCATCGTTCCTATTCAGGCAGATGTTATCGAGGTCCGACNNNNNNNTTCTATTTCATAACTCTTTCAACTTCAGATCAGGATACACACTACCC
E074_enh11403:chr4:168156791-168156926:1	GTCATATCGGTCACTGTTAACCAAACTCAATATTTAATATTAATTTCCTTGTTGGAGGCTCATCGTTCCTATTCAGGCAGATGTTATCGAGGTCCGACNNNNNNNCTATTTAAATTATTAAAAATTTCAACCAGATCAGGATACACACTACCC
E074_enh11432:chr4:170911783-170911920:1	GTCATATCGGTCACTGTTAAATATAATATAACTTATAAATATCAACCCTAATAGTTGGAGGCTCATCGTTCCTATTCAGGCAGATGTTATCGAGGTCCGACNNNNNNNTAAACACATTTTTAACTATTAAAATGATCAGGATACACACTACCC
E074_enh11432:chr4:170911984-170912123:1	GTCATATCGGTCACTGTTATACATTTACTATTATAACAAACCTATACTTTTTAGTTGGAGGCTCATCGTTCCTATTCAGGCAGATGTTATCGAGGTCCGACNNNNNNNTAACTAATACCAAAATCTCTAAAATGATCAGGATACACACTACCC
E074_enh11432:chr4:170912596-170912732:1	GTCATATCGGTCACTGTTATCTTTAACTTCAAACTATCCACCCGTTGGAGGCTCATCGTTCCTATTCAGGCAGATGTTATCGAGGTCCGACNNNNNNNTTTATCATATATCACTACTAACTCTATAACTTCCAGATCAGGATACACACTACCC
E074_enh11432:chr4:170913016-170913146:1	GTCATATCGGTCACTGTTAATCTCAAATACCTTCTACAACTTCTCTACACCTTGTTGGAGGCTCATCGTTCCTATTCAGGCAGATGTTATCGAGGTCCGACNNNNNNNTCCTCCATAATAATCCTACAATTCAGATCAGGATACACACTACCC
E074_enh11432:chr4:170914464-170914595:1	GTCATATCGGTCACTGTTATTATTTATTTACTCTCCTTATAATAGTTGGAGGCTCATCGTTCCTATTCAGGCAGATGTTATCGAGGTCCGACNNNNNNNTCCCATAAAACAAATAAAAATCCCAATTAAACTTGATCAGGATACACACTACCC
E074_enh11433:chr4:170916630-170916762:1	GTCATATCGGTCACTGTTATCTATAAATACCTAACCCTACATCTCATTCTAGTTGGAGGCTCATCGTTCCTATTCAGGCAGATGTTATCGAGGTCCGACNNNNNNNTACAACTCTAAAAACTAAAAATAATACGATCAGGATACACACTACCC
E074_enh11433:chr4:170917036-170917174:1	GTCATATCGGTCACTGTTCCTAAAATACCCTTCCTCCATCCCCTCTCTCGTTGGAGGCTCATCGTTCCTATTCAGGCAGATGTTATCGAGGTCCGACNNNNNNNACCAAATCAATTCTACATACAATAATTTTGATCAGGATACACACTACCC
E074_enh11434:chr4:170918742-170918877:1	GTCATATCGGTCACTGTTAACCCTTCTATCACACACAACTCACGTTGGAGGCTCATCGTTCCTATTCAGGCAGATGTTATCGAGGTCCGACNNNNNNNAAAAATCACTAATATATAAATTATAATTATAAAAAGATCAGGATACACACTACCC
E074_enh11434:chr4:170920060-170920198:1	GTCATATCGGTCACTGTTAATTAAAAACAAATTTAACACTACATAACTACACCGTTGGAGGCTCATCGTTCCTATTCAGGCAGATGTTATCGAGGTCCGACNNNNNNNATAAATAAAATACAACATTTATTCAGATCAGGATACACACTACCC
E074_enh11441:chr4:170939930-170940065:1	GTCATATCGGTCACTGTTATTTTTCTTCAAAATTTAAACAATCCTAAATTACTGTTGGAGGCTCATCGTTCCTATTCAGGCAGATGTTATCGAGGTCCGACNNNNNNNAAATTCATCTTAAAAATTACTACTTGATCAGGATACACACTACCC
E074_enh11441:chr4:170940754-170940894:1	GTCATATCGGTCACTGTTAATCTTCCTCACACCATCAACAAACTCAAATCCTCGTTGGAGGCTCATCGTTCCTATTCAGGCAGATGTTATCGAGGTCCGACNNNNNNNCAAATAAATCCTATCTTATTAAAAAGATCAGGATACACACTACCC
E074_enh11441:chr4:170942155-170942295:1	GTCATATCGGTCACTGTTCCATACACCAATATCCAACCTTTCTCAAACCCATGTTGGAGGCTCATCGTTCCTATTCAGGCAGATGTTATCGAGGTCCGACNNNNNNNTTTAAAATACTATACCCTTAACTATTGATCAGGATACACACTACCC
E074_enh11448:chr4:174059576-174059715:1	GTCATATCGGTCACTGTTAATCAAATAAATACTTACATACTTTTACACATAACGTTGGAGGCTCATCGTTCCTATTCAGGCAGATGTTATCGAGGTCCGACNNNNNNNAACATCTATCCTACTTAAACAAACAGATCAGGATACACACTACCC
E074_enh11460:chr4:175205807-175205937:1	GTCATATCGGTCACTGTTAATTTCATAAACTATTTTTCTCATCTTTACTTGTTGGAGGCTCATCGTTCCTATTCAGGCAGATGTTATCGAGGTCCGACNNNNNNNTCTACAAACCTTTTAATTTTATATATAAGATCAGGATACACACTACCC
E074_enh11468:chr4:176733012-176733151:1	GTCATATCGGTCACTGTTAAAAATTTACAAATAATAACAACATTGTTGGAGGCTCATCGTTCCTATTCAGGCAGATGTTATCGAGGTCCGACNNNNNNNACTCCAAATATTATATTTATAACTCACACTAAAAGATCAGGATACACACTACCC
E074_enh11469:chr4:176756304-176756439:1	GTCATATCGGTCACTGTTACTTTTATTAACTTTAATATACCATCTTTCTCAGTTGGAGGCTCATCGTTCCTATTCAGGCAGATGTTATCGAGGTCCGACNNNNNNNAAATCCCCAATAAAACAACATAACCCAGATCAGGATACACACTACCC
E074_enh11487:chr4:179389524-179389662:1	GTCATATCGGTCACTGTTATTTACCTCCAACACATTCCTTAACCCAGTTGGAGGCTCATCGTTCCTATTCAGGCAGATGTTATCGAGGTCCGACNNNNNNNCACAACTATCATAAAAATTCTAAAATCACCCTGATCAGGATACACACTACCC
E074_enh11487:chr4:179389577-179389714:1	GTCATATCGGTCACTGTTATAACTTATCTATTTAATAACATAATTCCAAGTTGGAGGCTCATCGTTCCTATTCAGGCAGATGTTATCGAGGTCCGACNNNNNNNACATTCCAATACCTAAAAATTTACTCTAAGATCAGGATACACACTACCC
E074_enh11497:chr4:183319218-183319357:1	GTCATATCGGTCACTGTTATAAACTATCCAAACTACTACTTCCTCCAAAACTCGTTGGAGGCTCATCGTTCCTATTCAGGCAGATGTTATCGAGGTCCGACNNNNNNNAAACTTAATATACTTCAATTTAACAGATCAGGATACACACTACCC
E074_enh11498:chr4:183320230-183320370:1	GTCATATCGGTCACTGTTATAAATATTTTTAATAAAATATTTTAATATAAAAGTTGGAGGCTCATCGTTCCTATTCAGGCAGATGTTATCGAGGTCCGACNNNNNNNACTAAAATACCCTATACACTTCAAAAGATCAGGATACACACTACCC
E074_enh11506:chr4:184829256-184829396:1	GTCATATCGGTCACTGTTAAAAATAACAACTACAATTTATACTTCAATCATTTGTTGGAGGCTCATCGTTCCTATTCAGGCAGATGTTATCGAGGTCCGACNNNNNNNCATCTCATACTTCAAAAATACCTTAGATCAGGATACACACTACCC
E074_enh11508:chr4:184835704-184835840:1	GTCATATCGGTCACTGTTAAATAAAACTCATTCTCTACTCACTTTCTACAAGTTGGAGGCTCATCGTTCCTATTCAGGCAGATGTTATCGAGGTCCGACNNNNNNNAATCAATCACCTACTCCCCTCCAAAAAGATCAGGATACACACTACCC
E074_enh11508:chr4:184836284-184836416:1	GTCATATCGGTCACTGTTACCTTCTCACCCCTACAAATTCCTATCTAATTAATGTTGGAGGCTCATCGTTCCTATTCAGGCAGATGTTATCGAGGTCCGACNNNNNNNTAATAACCCCTCCAAACCAAATTTTGATCAGGATACACACTACCC
E074_enh11508:chr4:184836403-184836541:1	GTCATATCGGTCACTGTTAAAAATAACTCCTCCCTCTAAAACTACGTTGGAGGCTCATCGTTCCTATTCAGGCAGATGTTATCGAGGTCCGACNNNNNNNAACAAATACCCCATACACCTCAATCACTCTAACGATCAGGATACACACTACCC
E074_enh11516:chr4:184906125-184906255:1	GTCATATCGGTCACTGTTAAAATCATAAACCCCAACAAAAACAACTTCTAGTTGGAGGCTCATCGTTCCTATTCAGGCAGATGTTATCGAGGTCCGACNNNNNNNATTCTTATCTTTATTTCTCAATAAAAACGATCAGGATACACACTACCC
E074_enh11520:chr4:185085051-185085183:1	GTCATATCGGTCACTGTTATAACAACACAAAAACCTAAACTATAAAGTTGGAGGCTCATCGTTCCTATTCAGGCAGATGTTATCGAGGTCCGACNNNNNNNTAAAAATATAAATAAAACTTACCATACACTAAGATCAGGATACACACTACCC
E074_enh11522:chr4:185109669-185109809:1	GTCATATCGGTCACTGTTACAACTTCAAAACAAAAACTTTAAAGTTGGAGGCTCATCGTTCCTATTCAGGCAGATGTTATCGAGGTCCGACNNNNNNNTACTTCTCTCTCCAACTAAACTATTCATAAATCTAGATCAGGATACACACTACCC
E074_enh11522:chr4:185110223-185110362:1	GTCATATCGGTCACTGTTAAATCCTATCAATTTCCTAAATCAAAAATACTATAGTTGGAGGCTCATCGTTCCTATTCAGGCAGATGTTATCGAGGTCCGACNNNNNNNAATACTTTAAAACTACAACTTAAAAGATCAGGATACACACTACCC
E074_enh11530:chr4:185177149-185177285:1	GTCATATCGGTCACTGTTATCTCAATCAAAACAAATAACAATAACTCCCCACAGTTGGAGGCTCATCGTTCCTATTCAGGCAGATGTTATCGAGGTCCGACNNNNNNNATTTATATAACAACCTAAATTTCCAGATCAGGATACACACTACCC
E074_enh11530:chr4:185177412-185177543:1	GTCATATCGGTCACTGTTACTCTAATATCTCCAAATCAAAAATTAATACCCAAGTTGGAGGCTCATCGTTCCTATTCAGGCAGATGTTATCGAGGTCCGACNNNNNNNTCTAATACTCTTAATCCTTCTTAAAGATCAGGATACACACTACCC
E074_enh11538:chr4:185408719-185408859:1	GTCATATCGGTCACTGTTAAAAACAAAAATATCTTATTTAAAAAGTTGGAGGCTCATCGTTCCTATTCAGGCAGATGTTATCGAGGTCCGACNNNNNNNAACAATCAAATTCAAATTCTTAAATCTCAAAAATGATCAGGATACACACTACCC
E074_enh11547:chr4:185691088-185691220:1	GTCATATCGGTCACTGTTAAACTCATATCCACATTAATATCCTTCAAAAGTTGGAGGCTCATCGTTCCTATTCAGGCAGATGTTATCGAGGTCCGACNNNNNNNTCCAAAAACACTTAAAATATTACTAAAAAGATCAGGATACACACTACCC
E074_enh11550:chr4:185905307-185905447:1	GTCATATCGGTCACTGTTTTATTTTTCAAAATTTATAAAATATATTATTTAAAGTTGGAGGCTCATCGTTCCTATTCAGGCAGATGTTATCGAGGTCCGACNNNNNNNCTTCCCACTATAACTAACTCTTCCCGATCAGGATACACACTACCC
E074_enh11550:chr4:185905380-185905520:1	GTCATATCGGTCACTGTTAAATATCCCCTTAATTTACAAAACCCATCTAAAAAGTTGGAGGCTCATCGTTCCTATTCAGGCAGATGTTATCGAGGTCCGACNNNNNNNCCAATTTCCCTAAAAACACCAAATCGATCAGGATACACACTACCC
E074_enh11551:chr4:185992710-185992841:1	GTCATATCGGTCACTGTTACAAAAACAACAATCAACTCAAAACCAAAAAGTTGGAGGCTCATCGTTCCTATTCAGGCAGATGTTATCGAGGTCCGACNNNNNNNTCATTAATAATATCCATAACTTTTATTCAGATCAGGATACACACTACCC
E074_enh11555:chr4:186518547-186518679:1	GTCATATCGGTCACTGTTCAATATCAATATCCCAACTCTCTATATAAAACTAAGTTGGAGGCTCATCGTTCCTATTCAGGCAGATGTTATCGAGGTCCGACNNNNNNNTACCATTTTATTTCTTTTTCTATTTGATCAGGATACACACTACCC
E074_enh11564:chr4:188865488-188865620:1	GTCATATCGGTCACTGTTTAACAATAATATAATAACACTACTTAAACCATAGTTGGAGGCTCATCGTTCCTATTCAGGCAGATGTTATCGAGGTCCGACNNNNNNNTAAACTAACACAATATTAAAATAAAAAGATCAGGATACACACTACCC
E074_enh11566:chr4:188885946-188886083:1	GTCATATCGGTCACTGTTAATAAAATACAATCATATTCCTCACTAAACTATGTTGGAGGCTCATCGTTCCTATTCAGGCAGATGTTATCGAGGTCCGACNNNNNNNTAACTTTATATAAATTAACTTTTTCCAGATCAGGATACACACTACCC
E074_enh11566:chr4:188886991-188887131:1	GTCATATCGGTCACTGTTAAACCTACCTACCCTTTACTACCTTATAAAAGTTGGAGGCTCATCGTTCCTATTCAGGCAGATGTTATCGAGGTCCGACNNNNNNNTCTTCTTTTTATAAAACAATCTCTCCTCTGATCAGGATACACACTACCC
E074_enh11573:chr4:189116581-189116714:1	GTCATATCGGTCACTGTTACTTCTTTACTTTTCTTCCCCAAAATTAATAATAAGTTGGAGGCTCATCGTTCCTATTCAGGCAGATGTTATCGAGGTCCGACNNNNNNNAAAATTTAACTCAATAACAACCTTTGATCAGGATACACACTACCC
E074_enh11577:chr4:189786122-189786257:1	GTCATATCGGTCACTGTTAATACAATCACTTTAAAATTTCCTCTCACCTCTTGTTGGAGGCTCATCGTTCCTATTCAGGCAGATGTTATCGAGGTCCGACNNNNNNNTAAAATATTTCTTTATTCTAACCACAGATCAGGATACACACTACCC
E074_enh11581:chr4:190618396-190618536:1	GTCATATCGGTCACTGTTAATTACTAAACATCTAACAACTAAAAATTATATCGTTGGAGGCTCATCGTTCCTATTCAGGCAGATGTTATCGAGGTCCGACNNNNNNNCTTTCAAAAATAAATAAAATAAAATCGATCAGGATACACACTACCC
E074_enh12046:chr5:36163842-36163980:1	GTCATATCGGTCACTGTTATCTTCATATTTTTATTAATCAATATCCTCAGTTGGAGGCTCATCGTTCCTATTCAGGCAGATGTTATCGAGGTCCGACNNNNNNNACTACTAAAAATCTCTAATATTTATAAAAGATCAGGATACACACTACCC
E074_enh12060:chr5:36584938-36585077:1	GTCATATCGGTCACTGTTAACTAACTTCTCCATTAAACTTTTTAAAAATAATTGTTGGAGGCTCATCGTTCCTATTCAGGCAGATGTTATCGAGGTCCGACNNNNNNNCTTCCTTCCAATTACTAATCTTTCAGATCAGGATACACACTACCC
E074_enh12068:chr5:36622305-36622444:1	GTCATATCGGTCACTGTTCAAAATAAACCAACCAACTATTTAAACATTAATACGTTGGAGGCTCATCGTTCCTATTCAGGCAGATGTTATCGAGGTCCGACNNNNNNNCAAAATCTTCTAAAAATTATTACTAGATCAGGATACACACTACCC
E074_enh12076:chr5:36663110-36663243:1	GTCATATCGGTCACTGTTTTTTTCTACTTAACAATCTTTCAAAAAGTTGGAGGCTCATCGTTCCTATTCAGGCAGATGTTATCGAGGTCCGACNNNNNNNAAAAATTATACCTCAATTTCCTCTCATTACTTCGATCAGGATACACACTACCC
E074_enh12076:chr5:36663810-36663940:1	GTCATATCGGTCACTGTTACTCTTCATAAAAATAATTTCATTCTCTTCACCGTTGGAGGCTCATCGTTCCTATTCAGGCAGATGTTATCGAGGTCCGACNNNNNNNTTTCATATAATATAATCTTATAAAACTGATCAGGATACACACTACCC
E074_enh12082:chr5:36878955-36879094:1	GTCATATCGGTCACTGTTCAAACTTTTTAAAATTCAAACTACTCCCTAACCAAGTTGGAGGCTCATCGTTCCTATTCAGGCAGATGTTATCGAGGTCCGACNNNNNNNTCTACATTCCCTCCCTAACATACCCGATCAGGATACACACTACCC
E074_enh12082:chr5:36879038-36879176:1	GTCATATCGGTCACTGTTATAATAAAAACTTCATTATAAATATTTAAGTTGGAGGCTCATCGTTCCTATTCAGGCAGATGTTATCGAGGTCCGACNNNNNNNTTCCTATCTTTATACTACCTACTCCTATTAAGATCAGGATACACACTACCC
E074_enh12087:chr5:37064638-37064776:1	GTCATATCGGTCACTGTTATAACTTCAATATTCAATAAATAACAAACTCCTACGTTGGAGGCTCATCGTTCCTATTCAGGCAGATGTTATCGAGGTCCGACNNNNNNNCTCCCAATATTTTAATCATTAAAAAGATCAGGATACACACTACCC
E074_enh12087:chr5:37064739-37064869:1	GTCATATCGGTCACTGTTATCTTTATACTTTAAACAACAAATAAGTTGGAGGCTCATCGTTCCTATTCAGGCAGATGTTATCGAGGTCCGACNNNNNNNTTTTTATAAATAATATCTAACTCTTTAATAATATGATCAGGATACACACTACCC
E074_enh12094:chr5:38148455-38148592:1	GTCATATCGGTCACTGTTATTCAATAAAAACCTAATATTCTACTCAATACCGTTGGAGGCTCATCGTTCCTATTCAGGCAGATGTTATCGAGGTCCGACNNNNNNNAATCTTTTAAAAATTAACAAATAAACAGATCAGGATACACACTACCC
E074_enh12100:chr5:38492770-38492905:1	GTCATATCGGTCACTGTTCACTACTAACAAACTACAAAATCCAAAAATCCCATGTTGGAGGCTCATCGTTCCTATTCAGGCAGATGTTATCGAGGTCCGACNNNNNNNATAATAATCCAATAAATAAAACCCAGATCAGGATACACACTACCC
E074_enh12112:chr5:38575553-38575692:1	GTCATATCGGTCACTGTTATTAAAATAATCAAAAACAAACAAATACAAAATTAGTTGGAGGCTCATCGTTCCTATTCAGGCAGATGTTATCGAGGTCCGACNNNNNNNTAACAATCTATAACAAACAACCCTAGATCAGGATACACACTACCC
E074_enh12128:chr5:38747335-38747475:1	GTCATATCGGTCACTGTTAACCTTCAAATATCTAACCTCTAAAACGTTGGAGGCTCATCGTTCCTATTCAGGCAGATGTTATCGAGGTCCGACNNNNNNNTTAAATTCTTATAATTTATTACTAATATATTATGATCAGGATACACACTACCC
E074_enh12153:chr5:42804109-42804249:1	GTCATATCGGTCACTGTTCTAAACATATTAACACAAAAACATAAAAGTTGGAGGCTCATCGTTCCTATTCAGGCAGATGTTATCGAGGTCCGACNNNNNNNTAACCTCTAATTTAAAACATCTTTTAAAAATCGATCAGGATACACACTACCC
E074_enh12169:chr5:45694807-45694945:1	GTCATATCGGTCACTGTTAAATTTTCCTACTAACAACTTTCCTATCCTTCTTCGTTGGAGGCTCATCGTTCCTATTCAGGCAGATGTTATCGAGGTCCGACNNNNNNNAAAAATCCAACCTTATTCAAAAACTGATCAGGATACACACTACCC
E074_enh12215:chr5:55950172-55950309:1	GTCATATCGGTCACTGTTAACCAATTTTCTTTCTATATAACTAAACACTTAAAGTTGGAGGCTCATCGTTCCTATTCAGGCAGATGTTATCGAGGTCCGACNNNNNNNAAATTTTACTTAACCATCTACAAAAGATCAGGATACACACTACCC
E074_enh12215:chr5:55950234-55950370:1	GTCATATCGGTCACTGTTAAAAATTTATTTTATTTTATTTTCATTAGTTGGAGGCTCATCGTTCCTATTCAGGCAGATGTTATCGAGGTCCGACNNNNNNNACTAACCCTTATCTAACAATCTCAACCAAAAAGATCAGGATACACACTACCC
E074_enh12218:chr5:56218445-56218575:1	GTCATATCGGTCACTGTTATCTATACTAATTTTAAACTAATAACCTCTATCTAGTTGGAGGCTCATCGTTCCTATTCAGGCAGATGTTATCGAGGTCCGACNNNNNNNAAAACCTACCCCTACTTTTATTAAAGATCAGGATACACACTACCC
E074_enh12218:chr5:56218886-56219019:1	GTCATATCGGTCACTGTTAATCTTTCACTAAAAATTTAAACCTTTCTCACTATGTTGGAGGCTCATCGTTCCTATTCAGGCAGATGTTATCGAGGTCCGACNNNNNNNACTAACTTTAACAATCTCTCTACCAGATCAGGATACACACTACCC
E074_enh12224:chr5:56867407-56867538:1	GTCATATCGGTCACTGTTACTAACCTAAAACCAAATCCTAACAAATAATAAACGTTGGAGGCTCATCGTTCCTATTCAGGCAGATGTTATCGAGGTCCGACNNNNNNNTTACTAAAACTAAATAATCAAAACAGATCAGGATACACACTACCC
E074_enh12231:chr5:58765554-58765688:1	GTCATATCGGTCACTGTTAACTCTTTCTTTTATTAACTCTTACTTATCAAAAAGTTGGAGGCTCATCGTTCCTATTCAGGCAGATGTTATCGAGGTCCGACNNNNNNNTAATACAATACCTTTTTATACTTCTGATCAGGATACACACTACCC
E074_enh12262:chr5:60650312-60650452:1	GTCATATCGGTCACTGTTACCTAAAACATACAATTATTTCATTTTAAACCAGTTGGAGGCTCATCGTTCCTATTCAGGCAGATGTTATCGAGGTCCGACNNNNNNNTTATAAACCCCTCAAAAATAATAAACTGATCAGGATACACACTACCC
E074_enh12285:chr5:60737473-60737607:1	GTCATATCGGTCACTGTTACCTAACCCTAAACTACAAAATAAACTGTTGGAGGCTCATCGTTCCTATTCAGGCAGATGTTATCGAGGTCCGACNNNNNNNATATTACCTCTAACTCAATCAAACAAATAAATTGATCAGGATACACACTACCC
E074_enh12294:chr5:60768512-60768642:1	GTCATATCGGTCACTGTTATTATACCCATATTATAACACTATCTTTATACGTTGGAGGCTCATCGTTCCTATTCAGGCAGATGTTATCGAGGTCCGACNNNNNNNCCTTTCTTTCTTTCACCCTCAAAATTTCGATCAGGATACACACTACCC
E074_enh12298:chr5:60790125-60790265:1	GTCATATCGGTCACTGTTAACCCCATTAAAATCCCTCATCTTTAACATCTCCGTTGGAGGCTCATCGTTCCTATTCAGGCAGATGTTATCGAGGTCCGACNNNNNNNTATAATATTTATCCATATACAAATCAGATCAGGATACACACTACCC
E074_enh12316:chr5:60904938-60905069:1	GTCATATCGGTCACTGTTACATTTATCTCTTACTCACTCATAAAAATAAAGTTGGAGGCTCATCGTTCCTATTCAGGCAGATGTTATCGAGGTCCGACNNNNNNNCTAAAAACCCAAACCTATAAAACTTACCGATCAGGATACACACTACCC
E074_enh12331:chr5:60953011-60953149:1	GTCATATCGGTCACTGTTATTTAAAATAAAACAATAAAACAAACAACACAATCGTTGGAGGCTCATCGTTCCTATTCAGGCAGATGTTATCGAGGTCCGACNNNNNNNAAATTATCCACAATAAAACTACTTTGATCAGGATACACACTACCC
E074_enh12343:chr5:61033548-61033682:1	GTCATATCGGTCACTGTTACTTCTACTTTCTTTTCTACTCCTTTACAAACCTGTTGGAGGCTCATCGTTCCTATTCAGGCAGATGTTATCGAGGTCCGACNNNNNNNAAAATCCTAAACTAAACCTCCTAACTGATCAGGATACACACTACCC
E074_enh12359:chr5:62077898-62078035:1	GTCATATCGGTCACTGTTATTATTTATATCCCAAAATTTAAAATTATTTAATGTTGGAGGCTCATCGTTCCTATTCAGGCAGATGTTATCGAGGTCCGACNNNNNNNTAAAACAAACACCAAAATTAAAACAAGATCAGGATACACACTACCC
E074_enh12359:chr5:62077996-62078135:1	GTCATATCGGTCACTGTTAATTCTAAAACAAACAAAATTTTTCACAATTTCCCGTTGGAGGCTCATCGTTCCTATTCAGGCAGATGTTATCGAGGTCCGACNNNNNNNTCTATTAAATCCCTTCCTCCTAAAAGATCAGGATACACACTACCC
E074_enh12361:chr5:63258294-63258434:1	GTCATATCGGTCACTGTTATATCAACATCCCAAAATAACAATAAAAAGTTGGAGGCTCATCGTTCCTATTCAGGCAGATGTTATCGAGGTCCGACNNNNNNNTTTATCAACAAAAACTCAAAACTCACTTACAGATCAGGATACACACTACCC
E074_enh12361:chr5:63258735-63258872:1	GTCATATCGGTCACTGTTATCACAAACAATATTCTCCCTAAAAAGTTGGAGGCTCATCGTTCCTATTCAGGCAGATGTTATCGAGGTCCGACNNNNNNNTATCACTAAAATTACAAATATAATAATAATAAAAGATCAGGATACACACTACCC
E074_enh12361:chr5:63259005-63259144:1	GTCATATCGGTCACTGTTCTAACAAATATTTTAAAATACCATCTAAAAACCCTGTTGGAGGCTCATCGTTCCTATTCAGGCAGATGTTATCGAGGTCCGACNNNNNNNCTAACATTTCACATAACCTTTTACAGATCAGGATACACACTACCC
E074_enh12388:chr5:65137531-65137671:1	GTCATATCGGTCACTGTTATCCAACCTTAATAAACAACTCTTAAACCATCCCCGTTGGAGGCTCATCGTTCCTATTCAGGCAGATGTTATCGAGGTCCGACNNNNNNNCCATCTAACTTTCCTACTACTATACGATCAGGATACACACTACCC
E074_enh12388:chr5:65137581-65137714:1	GTCATATCGGTCACTGTTATTTCAATTCCAAAAATAATAACCACTAAATTTCCGTTGGAGGCTCATCGTTCCTATTCAGGCAGATGTTATCGAGGTCCGACNNNNNNNACTCTATTAATAACTACATAAAATTGATCAGGATACACACTACCC
E074_enh12393:chr5:65470384-65470524:1	GTCATATCGGTCACTGTTAAAAATCTTCTACTCTTCCTAATATAAAATCTTAAGTTGGAGGCTCATCGTTCCTATTCAGGCAGATGTTATCGAGGTCCGACNNNNNNNTTATAATCCACAATAAAACAACAAAGATCAGGATACACACTACCC
E074_enh12429:chr5:68010381-68010517:1	GTCATATCGGTCACTGTTACCAACCTACCAACAAAACTCAAAATACCGTTGGAGGCTCATCGTTCCTATTCAGGCAGATGTTATCGAGGTCCGACNNNNNNNTACTTTTATAATAATTATACAATTCTATTTAGATCAGGATACACACTACCC
E074_enh12433:chr5:68115362-68115502:1	GTCATATCGGTCACTGTTACCTTCTCTATAATTAAACATTTTAGTTGGAGGCTCATCGTTCCTATTCAGGCAGATGTTATCGAGGTCCGACNNNNNNNTAACCAAACAAAATATTCCCTATAAAATAAACATAGATCAGGATACACACTACCC
E074_enh12439:chr5:68666549-68666685:1	GTCATATCGGTCACTGTTATAAACCTTAAACTTTTCTTCTAACTAACTTAAAAGTTGGAGGCTCATCGTTCCTATTCAGGCAGATGTTATCGAGGTCCGACNNNNNNNTTTTTCCACCTATATACCTTTTAAAGATCAGGATACACACTACCC
E074_enh12442:chr5:70746761-70746901:1	GTCATATCGGTCACTGTTATATAATTACTTCATCTCTTTCATTAGTTGGAGGCTCATCGTTCCTATTCAGGCAGATGTTATCGAGGTCCGACNNNNNNNAAAATTTTAAACTACTAACTATACTTAAATTATTGATCAGGATACACACTACCC
E074_enh12446:chr5:71245562-71245700:1	GTCATATCGGTCACTGTTACTTCTCTATCTAAAACACACTCTATATCTACCCGTTGGAGGCTCATCGTTCCTATTCAGGCAGATGTTATCGAGGTCCGACNNNNNNNTTCATTTCAAAAACAAATTTAAATCAGATCAGGATACACACTACCC
E074_enh12457:chr5:71905347-71905486:1	GTCATATCGGTCACTGTTCATTTAAATTAAATATAATAAATTTTAATATAAGTTGGAGGCTCATCGTTCCTATTCAGGCAGATGTTATCGAGGTCCGACNNNNNNNAAATAATATCTTCAATTAATAAACCAAGATCAGGATACACACTACCC
E074_enh12497:chr5:76440557-76440690:1	GTCATATCGGTCACTGTTCTACTACCCTAACTCCCTCTAATAATTCGTTGGAGGCTCATCGTTCCTATTCAGGCAGATGTTATCGAGGTCCGACNNNNNNNTCTACACACAAAAACCTCTCAAACATTAAAAAGATCAGGATACACACTACCC
E074_enh12502:chr5:76505267-76505397:1	GTCATATCGGTCACTGTTAAACAATAACATAAAAACTTAATACAAAACACAAAGTTGGAGGCTCATCGTTCCTATTCAGGCAGATGTTATCGAGGTCCGACNNNNNNNCTTCCCTTATAAACTCTAAATTACAGATCAGGATACACACTACCC
E074_enh12502:chr5:76505310-76505447:1	GTCATATCGGTCACTGTTAACATTCTTCCTCTCCTCCAACACAACTCAATCTAGTTGGAGGCTCATCGTTCCTATTCAGGCAGATGTTATCGAGGTCCGACNNNNNNNCTAAATAAAATCCTTTCTTAAACCAGATCAGGATACACACTACCC
E074_enh12504:chr5:76510095-76510235:1	GTCATATCGGTCACTGTTATTCTTCTCTACAACTAACTATCTAATGTTGGAGGCTCATCGTTCCTATTCAGGCAGATGTTATCGAGGTCCGACNNNNNNNACACAATCTAACCACAAATACTAAATAAACAAAGATCAGGATACACACTACCC
E074_enh12506:chr5:76576845-76576983:1	GTCATATCGGTCACTGTTCAAATAAACCTACATTCACATATAAAATACCCACCGTTGGAGGCTCATCGTTCCTATTCAGGCAGATGTTATCGAGGTCCGACNNNNNNNAAACAAAATAAAACTAAAACTAAAAGATCAGGATACACACTACCC
E074_enh12516:chr5:77141240-77141380:1	GTCATATCGGTCACTGTTAACCTCCATTAAACTATAAACACTATTTTAATAAAGTTGGAGGCTCATCGTTCCTATTCAGGCAGATGTTATCGAGGTCCGACNNNNNNNACTCCTTACTTAATCCCCATTCACAGATCAGGATACACACTACCC
E074_enh12519:chr5:77164528-77164663:1	GTCATATCGGTCACTGTTAATCCTCCCATTTACATCTAATCTTCCACAAACTTGTTGGAGGCTCATCGTTCCTATTCAGGCAGATGTTATCGAGGTCCGACNNNNNNNTACCTTAAAATCCCAAACTCTTTTTGATCAGGATACACACTACCC
E074_enh12519:chr5:77164815-77164955:1	GTCATATCGGTCACTGTTCCCCAATAATAAAAACACCATCAAAAATACAATAAGTTGGAGGCTCATCGTTCCTATTCAGGCAGATGTTATCGAGGTCCGACNNNNNNNAAAATTCACAACCTATAAACACAAAGATCAGGATACACACTACCC
E074_enh12519:chr5:77164936-77165068:1	GTCATATCGGTCACTGTTACAAATATATTTAATACAAATAATCATTTTCCTATGTTGGAGGCTCATCGTTCCTATTCAGGCAGATGTTATCGAGGTCCGACNNNNNNNCCCCCAAATCCTTCCCAAAAATACTGATCAGGATACACACTACCC
E074_enh12521:chr5:77197232-77197369:1	GTCATATCGGTCACTGTTAAAAATCCATATACTAAACTACTCATAAGTTGGAGGCTCATCGTTCCTATTCAGGCAGATGTTATCGAGGTCCGACNNNNNNNTATCACATATATTTTTAAAATCAATAAAAACAGATCAGGATACACACTACCC
E074_enh12524:chr5:77208043-77208180:1	GTCATATCGGTCACTGTTACACATTATCTAAAAACTCAAAATTAAAACATATTGTTGGAGGCTCATCGTTCCTATTCAGGCAGATGTTATCGAGGTCCGACNNNNNNNTATTTAAAAACAATCAAAATTAACAGATCAGGATACACACTACCC
E074_enh12525:chr5:77208927-77209065:1	GTCATATCGGTCACTGTTACTCATCTTTATATTCCTCTCCCATTTCCACCAGTTGGAGGCTCATCGTTCCTATTCAGGCAGATGTTATCGAGGTCCGACNNNNNNNTTTATTCATATTATTTCCAATCCATCAGATCAGGATACACACTACCC
E074_enh12532:chr5:77254623-77254755:1	GTCATATCGGTCACTGTTAAAACCTACCCACTAACACACTAAAAAGTTGGAGGCTCATCGTTCCTATTCAGGCAGATGTTATCGAGGTCCGACNNNNNNNAAAATTTAAATTTTTATTAATCAAAACACAAAAGATCAGGATACACACTACCC
E074_enh12533:chr5:77267313-77267450:1	GTCATATCGGTCACTGTTAAACACAAAAATTCATAAAAATCTAAAACAAATAGTTGGAGGCTCATCGTTCCTATTCAGGCAGATGTTATCGAGGTCCGACNNNNNNNACTAATAATTAATTAACTACCTAACAGATCAGGATACACACTACCC
E074_enh12538:chr5:77284133-77284271:1	GTCATATCGGTCACTGTTAAACTACTAAATAATTATCCAAAAACATTCCCCGTTGGAGGCTCATCGTTCCTATTCAGGCAGATGTTATCGAGGTCCGACNNNNNNNAACTCAATAACTATCACTCACTAAACAGATCAGGATACACACTACCC
E074_enh12542:chr5:77302429-77302568:1	GTCATATCGGTCACTGTTATTTTTCATTTCATTCTATCACCAACCACTGTTGGAGGCTCATCGTTCCTATTCAGGCAGATGTTATCGAGGTCCGACNNNNNNNTACAAAACCTTTTTAAATAAAACTATAACAGATCAGGATACACACTACCC
E074_enh12542:chr5:77303317-77303450:1	GTCATATCGGTCACTGTTAAACCTCCTAAACATCAATACCAAAGTTGGAGGCTCATCGTTCCTATTCAGGCAGATGTTATCGAGGTCCGACNNNNNNNATAAAACCTTCAATTACTACCTACTAAAACAAACAGATCAGGATACACACTACCC
E074_enh12564:chr5:79382147-79382277:1	GTCATATCGGTCACTGTTATAAAAATAACTCAACCTTTCAATAACATAAAAAGTTGGAGGCTCATCGTTCCTATTCAGGCAGATGTTATCGAGGTCCGACNNNNNNNAAAAATAACTAAAAACAAACTCAAACGATCAGGATACACACTACCC
E074_enh12577:chr5:79892115-79892255:1	GTCATATCGGTCACTGTTCAAACCTAAAATTTTCCTCTTATCCGTTGGAGGCTCATCGTTCCTATTCAGGCAGATGTTATCGAGGTCCGACNNNNNNNCTAATATCTTACTTACAAAACTAAAATCACCAAATGATCAGGATACACACTACCC
E074_enh12582:chr5:80344398-80344536:1	GTCATATCGGTCACTGTTAATTCAAAACAAATTTCTACTTTAAAGTTGGAGGCTCATCGTTCCTATTCAGGCAGATGTTATCGAGGTCCGACNNNNNNNTATTTTTATTTCAAATACTTATCTTACACATTTAGATCAGGATACACACTACCC
E074_enh12585:chr5:80377478-80377609:1	GTCATATCGGTCACTGTTCTCCACAATAACCATAACACACATAATTAATAAAAGTTGGAGGCTCATCGTTCCTATTCAGGCAGATGTTATCGAGGTCCGACNNNNNNNATTAAAAATCTAACTAAACTTCTACGATCAGGATACACACTACCC
E074_enh12585:chr5:80377575-80377705:1	GTCATATCGGTCACTGTTAACTAAATTATTTAAACTCTTTACCTCTCTTAAAAGTTGGAGGCTCATCGTTCCTATTCAGGCAGATGTTATCGAGGTCCGACNNNNNNNTAATACACAATTATTTACCTTAAAAGATCAGGATACACACTACCC
E074_enh12590:chr5:80438010-80438145:1	GTCATATCGGTCACTGTTACTCCATTAAAAATCAATACAATACAACACCTACAGTTGGAGGCTCATCGTTCCTATTCAGGCAGATGTTATCGAGGTCCGACNNNNNNNTATTTAACCTTCTATTTTCACACCAGATCAGGATACACACTACCC
E074_enh12600:chr5:81058610-81058748:1	GTCATATCGGTCACTGTTATAATATTAACTATACAAATAAATATTTTGTTGGAGGCTCATCGTTCCTATTCAGGCAGATGTTATCGAGGTCCGACNNNNNNNAAAAATTACAATTACCAAAAACAACTTAAAAGATCAGGATACACACTACCC
E074_enh12608:chr5:81391346-81391486:1	GTCATATCGGTCACTGTTACTCTTCCTTCAATATATCTTAACCCACCATTATGTTGGAGGCTCATCGTTCCTATTCAGGCAGATGTTATCGAGGTCCGACNNNNNNNACAAATACTAATTATCTCTATATACAGATCAGGATACACACTACCC
E074_enh12630:chr5:82715727-82715858:1	GTCATATCGGTCACTGTTCCTCTTACTTCTTATAATACTAAATTAAACCTTAGTTGGAGGCTCATCGTTCCTATTCAGGCAGATGTTATCGAGGTCCGACNNNNNNNTTATACTTCATTAAATTCTTCTCACAGATCAGGATACACACTACCC
E074_enh12710:chr5:83944394-83944534:1	GTCATATCGGTCACTGTTAAATTTTATTCCATTATTAAACCTTAATTATAAATGTTGGAGGCTCATCGTTCCTATTCAGGCAGATGTTATCGAGGTCCGACNNNNNNNATTTTACATATATTTTATAAAACCAGATCAGGATACACACTACCC
E074_enh12724:chr5:86672278-86672417:1	GTCATATCGGTCACTGTTAACTAAACAAAAACCATTCATCTATAACGTTGGAGGCTCATCGTTCCTATTCAGGCAGATGTTATCGAGGTCCGACNNNNNNNTCTTTTATTAAATATTAAATATTTCTATTAATGATCAGGATACACACTACCC
E074_enh12737:chr5:87029281-87029420:1	GTCATATCGGTCACTGTTAATTTTCCCTACTAACAATACAAAAATTAACAAAAGTTGGAGGCTCATCGTTCCTATTCAGGCAGATGTTATCGAGGTCCGACNNNNNNNAAAACAACTCTCATTTACATAAACAGATCAGGATACACACTACCC
E074_enh12738:chr5:87047481-87047621:1	GTCATATCGGTCACTGTTAACCATTTCTCATACTTTCCCATTCCCTACACTCTGTTGGAGGCTCATCGTTCCTATTCAGGCAGATGTTATCGAGGTCCGACNNNNNNNAAAATAACACAAAACAATCTTTACAGATCAGGATACACACTACCC
E074_enh12738:chr5:87047710-87047848:1	GTCATATCGGTCACTGTTACCAATACTTTATTTAATAAACCCAAAACAAAAGTTGGAGGCTCATCGTTCCTATTCAGGCAGATGTTATCGAGGTCCGACNNNNNNNTATCAAAACCAAAATACAATAATAACAGATCAGGATACACACTACCC
E074_enh12738:chr5:87047818-87047954:1	GTCATATCGGTCACTGTTATCTATTTTAAAACTCAAAACTCTAAGTTGGAGGCTCATCGTTCCTATTCAGGCAGATGTTATCGAGGTCCGACNNNNNNNTCTAAACTCTATATAAACATTTACTTCCTTTAAAGATCAGGATACACACTACCC
E074_enh12753:chr5:87381339-87381479:1	GTCATATCGGTCACTGTTAAACTTAACCATATAAACATTATTTCCTTTACACAGTTGGAGGCTCATCGTTCCTATTCAGGCAGATGTTATCGAGGTCCGACNNNNNNNAATACAAAAACCAATATACTAATACGATCAGGATACACACTACCC
E074_enh12753:chr5:87381427-87381563:1	GTCATATCGGTCACTGTTATATTCACACCATATATTTATACATAAGTTGGAGGCTCATCGTTCCTATTCAGGCAGATGTTATCGAGGTCCGACNNNNNNNTAACCTTATTTATAACACAACTAAACCAATTAAGATCAGGATACACACTACCC
E074_enh12770:chr5:87799911-87800051:1	GTCATATCGGTCACTGTTATTCCCCTACATCTCTCTACAACTTAAATTTATTCGTTGGAGGCTCATCGTTCCTATTCAGGCAGATGTTATCGAGGTCCGACNNNNNNNCTAAAAATAAAACACTTCACCAATCGATCAGGATACACACTACCC
E074_enh12770:chr5:87799969-87800107:1	GTCATATCGGTCACTGTTACTTTTAAATTACTCTAAACTTCATTTTAATAAACGTTGGAGGCTCATCGTTCCTATTCAGGCAGATGTTATCGAGGTCCGACNNNNNNNATCCATATCTTCCAAAATATAAAAAGATCAGGATACACACTACCC
E074_enh12777:chr5:87982064-87982198:1	GTCATATCGGTCACTGTTAACCTTTTATTAACAATTATATTCTCCCTTAACAAGTTGGAGGCTCATCGTTCCTATTCAGGCAGATGTTATCGAGGTCCGACNNNNNNNCTAAATACAATAATTTTCTTCTCCAGATCAGGATACACACTACCC
E074_enh12777:chr5:87982466-87982597:1	GTCATATCGGTCACTGTTAATCATATTTTACCAACCCAAATAATATTTTGTTGGAGGCTCATCGTTCCTATTCAGGCAGATGTTATCGAGGTCCGACNNNNNNNTTATTTCAAAATAAAAATAATAAAATATTGATCAGGATACACACTACCC
E074_enh12777:chr5:87982630-87982760:1	GTCATATCGGTCACTGTTACCCTATTTAAAACTCAATTTCTAAAGTTGGAGGCTCATCGTTCCTATTCAGGCAGATGTTATCGAGGTCCGACNNNNNNNAAATCATATTTTACCAACCCAAATAATATTTTAAGATCAGGATACACACTACCC
E074_enh12777:chr5:87982734-87982867:1	GTCATATCGGTCACTGTTATATTTAAAATATATACTCCAAACACTAAAAACACGTTGGAGGCTCATCGTTCCTATTCAGGCAGATGTTATCGAGGTCCGACNNNNNNNAAAATATTTTCTCTCCACCATACCAGATCAGGATACACACTACCC
E074_enh12777:chr5:87983347-87983477:1	GTCATATCGGTCACTGTTATCATTTTATCCTATTAACATAAAAATATAAGTTGGAGGCTCATCGTTCCTATTCAGGCAGATGTTATCGAGGTCCGACNNNNNNNATATAAAATCTTTTATAAATACTCAAAAAGATCAGGATACACACTACCC
E074_enh12778:chr5:87984620-87984750:1	GTCATATCGGTCACTGTTAAACAATTCTCTAAAAATTAACCAAACGTTGGAGGCTCATCGTTCCTATTCAGGCAGATGTTATCGAGGTCCGACNNNNNNNCTTCTAATTACTATTTACCTTTTATTAACCTACGATCAGGATACACACTACCC
E074_enh12778:chr5:87984918-87985055:1	GTCATATCGGTCACTGTTACCCTTCCCTAAACCACTCACCTAAAGTTGGAGGCTCATCGTTCCTATTCAGGCAGATGTTATCGAGGTCCGACNNNNNNNTTTCCTTTTCTTTTCTTAACCTTTTATTTTAACTGATCAGGATACACACTACCC
E074_enh12806:chr5:93055636-93055776:1	GTCATATCGGTCACTGTTACCCATCTAATTACTAAACTACAATCAACAACTATGTTGGAGGCTCATCGTTCCTATTCAGGCAGATGTTATCGAGGTCCGACNNNNNNNTTATACTTACTTTTCTAAACACTTTGATCAGGATACACACTACCC
E074_enh12817:chr5:95019881-95020021:1	GTCATATCGGTCACTGTTCCTAACAAATCCTTCTCTTTCTAATCTTCCTCCCTGTTGGAGGCTCATCGTTCCTATTCAGGCAGATGTTATCGAGGTCCGACNNNNNNNAATTAAAATAACTATACCCTTAACAGATCAGGATACACACTACCC
E074_enh12844:chr5:96863757-96863895:1	GTCATATCGGTCACTGTTAAATACTTTATAATATAAATAACCCTTTCTTACGTTGGAGGCTCATCGTTCCTATTCAGGCAGATGTTATCGAGGTCCGACNNNNNNNTCCCTAAACATAATACTTAATACTACAGATCAGGATACACACTACCC
E074_enh12853:chr5:97734285-97734425:1	GTCATATCGGTCACTGTTATACTTAATACCATCAAATAACAAACACTCTCGTTGGAGGCTCATCGTTCCTATTCAGGCAGATGTTATCGAGGTCCGACNNNNNNNCTTCAAACTTATAAAATCCCATAAAAACGATCAGGATACACACTACCC
E074_enh12863:chr5:102616516-102616654:1	GTCATATCGGTCACTGTTATCACCATAAAAATCCTCTCTTAAAAACATTCAAAGTTGGAGGCTCATCGTTCCTATTCAGGCAGATGTTATCGAGGTCCGACNNNNNNNTAACTAAAACATTAAACCAAAAACAGATCAGGATACACACTACCC
E074_enh12878:chr5:103279049-103279182:1	GTCATATCGGTCACTGTTCTATTTACTAACAATAAAACACATATTCCCACGTTGGAGGCTCATCGTTCCTATTCAGGCAGATGTTATCGAGGTCCGACNNNNNNNCACCTAATTCAAATCTAACTAAAAACCAGATCAGGATACACACTACCC
E074_enh12878:chr5:103279114-103279246:1	GTCATATCGGTCACTGTTAACCTCTATAATAAATAAATATTATCTAAACTCTGTTGGAGGCTCATCGTTCCTATTCAGGCAGATGTTATCGAGGTCCGACNNNNNNNTAAATATAACATTTTCAACCTAATTTGATCAGGATACACACTACCC
E074_enh12906:chr5:108949559-108949690:1	GTCATATCGGTCACTGTTACTCTCCCTCCCATTCCAACAAAATTAACTTAAAGTTGGAGGCTCATCGTTCCTATTCAGGCAGATGTTATCGAGGTCCGACNNNNNNNAAAAATTAACACTTACTACACTTTAAGATCAGGATACACACTACCC
E074_enh12908:chr5:108965763-108965900:1	GTCATATCGGTCACTGTTACTTCTCTATCTATTAAATTATAAAAACTCTCAGTTGGAGGCTCATCGTTCCTATTCAGGCAGATGTTATCGAGGTCCGACNNNNNNNAAAACACTCTATTTCTTAAACCCTATAGATCAGGATACACACTACCC
E074_enh12921:chr5:109088867-109089006:1	GTCATATCGGTCACTGTTACTAATTATATACATAAATCTATTAACAAGTTGGAGGCTCATCGTTCCTATTCAGGCAGATGTTATCGAGGTCCGACNNNNNNNTTAATATATTAAAATAATAAAATCAAATTTCGATCAGGATACACACTACCC
E074_enh12937:chr5:111722510-111722644:1	GTCATATCGGTCACTGTTTATACCTTTCCATCTATTCAATCTTCGTTGGAGGCTCATCGTTCCTATTCAGGCAGATGTTATCGAGGTCCGACNNNNNNNACTCAACTAAAACAAAAACCCACAAATAAAAACAGATCAGGATACACACTACCC
E074_enh12987:chr5:115737298-115737430:1	GTCATATCGGTCACTGTTATCAAAATCAAAACCCTCATCCTCCCTCCATCATGTTGGAGGCTCATCGTTCCTATTCAGGCAGATGTTATCGAGGTCCGACNNNNNNNTCAAACATATTAAATAACAAAAACAAGATCAGGATACACACTACCC
E074_enh12987:chr5:115737513-115737651:1	GTCATATCGGTCACTGTTCATATACCTTAATACTCAATTAACTCACACCCCTAGTTGGAGGCTCATCGTTCCTATTCAGGCAGATGTTATCGAGGTCCGACNNNNNNNAAAACATACTCCTTCATAATTTTCAGATCAGGATACACACTACCC
E074_enh12987:chr5:115738736-115738866:1	GTCATATCGGTCACTGTTAATTCAAACTATTTAACAACATAAAAATAAATGTTGGAGGCTCATCGTTCCTATTCAGGCAGATGTTATCGAGGTCCGACNNNNNNNTTAATAAAAATTAAACTTAAAATTAACAGATCAGGATACACACTACCC
E074_enh12993:chr5:115801397-115801535:1	GTCATATCGGTCACTGTTACAATAAACAAAAACAAAATAATTTCTACTAGTTGGAGGCTCATCGTTCCTATTCAGGCAGATGTTATCGAGGTCCGACNNNNNNNACTTTTTAAAAACCTCCATTCCTTAAAAAGATCAGGATACACACTACCC
E074_enh13009:chr5:116497051-116497185:1	GTCATATCGGTCACTGTTAACTACTATTTTAATAAAACTACTTCTTAACACAGTTGGAGGCTCATCGTTCCTATTCAGGCAGATGTTATCGAGGTCCGACNNNNNNNTCATATAATTAAATTAAAAATTCCTTGATCAGGATACACACTACCC
E074_enh13019:chr5:116591191-116591324:1	GTCATATCGGTCACTGTTACAATACCCTTTTACATTATATAATAGTTGGAGGCTCATCGTTCCTATTCAGGCAGATGTTATCGAGGTCCGACNNNNNNNATACATACTCTTTCCACAAACTACTATCACTACTGATCAGGATACACACTACCC
E074_enh13030:chr5:117932127-117932267:1	GTCATATCGGTCACTGTTAAAAACAAATTTACTAACTATAAAATTTCTATGTTGGAGGCTCATCGTTCCTATTCAGGCAGATGTTATCGAGGTCCGACNNNNNNNTATATAATTTACTACCTCTTTCTAAAAAGATCAGGATACACACTACCC
E074_enh13031:chr5:118015257-118015388:1	GTCATATCGGTCACTGTTACTACTATAATATATTTAAAATAAAAATTATTAGTTGGAGGCTCATCGTTCCTATTCAGGCAGATGTTATCGAGGTCCGACNNNNNNNTAACCTTTAAATCTAATATTTTTATTCGATCAGGATACACACTACCC
E074_enh13049:chr5:121726005-121726145:1	GTCATATCGGTCACTGTTACAAAAACACCTACAAATATCAAAAACAAAAAGTTGGAGGCTCATCGTTCCTATTCAGGCAGATGTTATCGAGGTCCGACNNNNNNNAAACAACTTTACCTAACTATACCATAATGATCAGGATACACACTACCC
E074_enh13059:chr5:122215922-122216059:1	GTCATATCGGTCACTGTTACTATTCCATTTATAAAATATTTTAAGTTGGAGGCTCATCGTTCCTATTCAGGCAGATGTTATCGAGGTCCGACNNNNNNNAAATTTCTACTTCCTTAACCTCCTCTCCTCCACCGATCAGGATACACACTACCC
E074_enh13061:chr5:122220354-122220494:1	GTCATATCGGTCACTGTTTATTCTCTATTATTAAAATTTAAAATAAATCAACTGTTGGAGGCTCATCGTTCCTATTCAGGCAGATGTTATCGAGGTCCGACNNNNNNNTAAAACAAAAACTTCTCAACAAAAAGATCAGGATACACACTACCC
E074_enh13066:chr5:123083085-123083221:1	GTCATATCGGTCACTGTTAAACAAACACACAATATTAATTCCTTACAATGTTGGAGGCTCATCGTTCCTATTCAGGCAGATGTTATCGAGGTCCGACNNNNNNNCATATTTCTCTATCAATCCACTTAAACCAGATCAGGATACACACTACCC
E074_enh13080:chr5:123568358-123568497:1	GTCATATCGGTCACTGTTATCTACTTATTATTATTCATAATAAACATACAACAGTTGGAGGCTCATCGTTCCTATTCAGGCAGATGTTATCGAGGTCCGACNNNNNNNAAAAATAAAAACTTTCTATATCTTCGATCAGGATACACACTACCC
E074_enh13106:chr5:123787403-123787537:1	GTCATATCGGTCACTGTTAAATTTTTAATCTTAATTCCTTTAACTAAAATGTTGGAGGCTCATCGTTCCTATTCAGGCAGATGTTATCGAGGTCCGACNNNNNNNAATAAATAACAACAAATACTCTTATTTTGATCAGGATACACACTACCC
E074_enh13107:chr5:123792163-123792302:1	GTCATATCGGTCACTGTTATTACATTTAAAATAAAATAAATAATATTCATAGTTGGAGGCTCATCGTTCCTATTCAGGCAGATGTTATCGAGGTCCGACNNNNNNNAAAAACCTAATATACCAACATTTACTAGATCAGGATACACACTACCC
E074_enh13116:chr5:123907932-123908066:1	GTCATATCGGTCACTGTTATCCAAATCACAAATATTTTAAAACAAATAATACTGTTGGAGGCTCATCGTTCCTATTCAGGCAGATGTTATCGAGGTCCGACNNNNNNNATAACAAAAATTAAACAAAACTATTGATCAGGATACACACTACCC
E074_enh13130:chr5:124246824-124246957:1	GTCATATCGGTCACTGTTAATCTAAAAACAAAAACTCTCATATACTCAAAAGTTGGAGGCTCATCGTTCCTATTCAGGCAGATGTTATCGAGGTCCGACNNNNNNNTTTATCAATAAAATCTCTCATTTAACAGATCAGGATACACACTACCC
E074_enh13150:chr5:124909319-124909459:1	GTCATATCGGTCACTGTTAATATATAAACAACAAAATCTAAACCCATTCCCAGTTGGAGGCTCATCGTTCCTATTCAGGCAGATGTTATCGAGGTCCGACNNNNNNNCTAAACATACCACTCTTACATTTACAGATCAGGATACACACTACCC
E074_enh13153:chr5:124947941-124948071:1	GTCATATCGGTCACTGTTAACAACAAACATTTTACATAAATCAATCCTTCTTGTTGGAGGCTCATCGTTCCTATTCAGGCAGATGTTATCGAGGTCCGACNNNNNNNACCCCATTCTACAAATTCCCTCTACAGATCAGGATACACACTACCC
E074_enh13176:chr5:125794470-125794610:1	GTCATATCGGTCACTGTTAAAAATCTTAACACTTCCTCCTCACGTTGGAGGCTCATCGTTCCTATTCAGGCAGATGTTATCGAGGTCCGACNNNNNNNATAAAATACAATATTTACTCATACAACAAAACAAAGATCAGGATACACACTACCC
E074_enh13176:chr5:125794547-125794677:1	GTCATATCGGTCACTGTTATTTCAAAAATCAATCTTCTATTAATAATTTCCCTGTTGGAGGCTCATCGTTCCTATTCAGGCAGATGTTATCGAGGTCCGACNNNNNNNCCTCCTATAACACCTCACTAAACTTGATCAGGATACACACTACCC
E074_enh13182:chr5:125828917-125829050:1	GTCATATCGGTCACTGTTCCCTTCCTAAAACCTCCAAAAATAAATCTATTTTGTTGGAGGCTCATCGTTCCTATTCAGGCAGATGTTATCGAGGTCCGACNNNNNNNCCACATTAAATTTATCAATATATAATGATCAGGATACACACTACCC
E074_enh13207:chr5:126680509-126680643:1	GTCATATCGGTCACTGTTACTCCTACCTTCTCTATAATATCAAAATTCCAAAAGTTGGAGGCTCATCGTTCCTATTCAGGCAGATGTTATCGAGGTCCGACNNNNNNNAAATTAAATAAATAAATCTTACACAGATCAGGATACACACTACCC
E074_enh13221:chr5:126755803-126755940:1	GTCATATCGGTCACTGTTAACTAATATTATAAAATTAACTTCTTTTTACATTTGTTGGAGGCTCATCGTTCCTATTCAGGCAGATGTTATCGAGGTCCGACNNNNNNNATAAAACTTTAACTATAACTTAACAGATCAGGATACACACTACCC
E074_enh13223:chr5:126768032-126768172:1	GTCATATCGGTCACTGTTAATTCACTACTAATTATAACTTATTACCTTTCAATGTTGGAGGCTCATCGTTCCTATTCAGGCAGATGTTATCGAGGTCCGACNNNNNNNACTATAATAACTTTTTACCTAATTAGATCAGGATACACACTACCC
E074_enh13223:chr5:126769857-126769995:1	GTCATATCGGTCACTGTTAATCAACAAATAATTTAAAAATACTTATTTAAAGTTGGAGGCTCATCGTTCCTATTCAGGCAGATGTTATCGAGGTCCGACNNNNNNNTATTTAAATCTAAATAATATCTTAACAGATCAGGATACACACTACCC
E074_enh13223:chr5:126770245-126770375:1	GTCATATCGGTCACTGTTCAATCTACTCCCCTAATTTTTATAAACATGTTGGAGGCTCATCGTTCCTATTCAGGCAGATGTTATCGAGGTCCGACNNNNNNNTTCCTTTATTATTCTTATTTTCTACTTAAAAGATCAGGATACACACTACCC
E074_enh13238:chr5:127210306-127210446:1	GTCATATCGGTCACTGTTACAAATACAACACCTTTCACAACAAACAACTTGTTGGAGGCTCATCGTTCCTATTCAGGCAGATGTTATCGAGGTCCGACNNNNNNNTATAATCTTACCTAATAAACAAAAACCAGATCAGGATACACACTACCC
E074_enh13238:chr5:127210438-127210574:1	GTCATATCGGTCACTGTTATTACTTTTATATAACTACCTTTCCACTAAAAAGTTGGAGGCTCATCGTTCCTATTCAGGCAGATGTTATCGAGGTCCGACNNNNNNNCTACATTAAAAACTTATTACATAATCAGATCAGGATACACACTACCC
E074_enh13258:chr5:127492742-127492876:1	GTCATATCGGTCACTGTTATTCATTTTAATTATATAAATCCTTTGTTGGAGGCTCATCGTTCCTATTCAGGCAGATGTTATCGAGGTCCGACNNNNNNNAACAACTCTCCCAAACAAAATTACTTTTCCAACTGATCAGGATACACACTACCC
E074_enh13268:chr5:128585581-128585721:1	GTCATATCGGTCACTGTTAAAACCTATAACACTACAAAATAATAAACTCCTCAGTTGGAGGCTCATCGTTCCTATTCAGGCAGATGTTATCGAGGTCCGACNNNNNNNTTTTTCATTAAACTTTAAATTATCAGATCAGGATACACACTACCC
E074_enh13272:chr5:129251001-129251141:1	GTCATATCGGTCACTGTTAAACTACAACTCCTCAATTTTTCAATTTGTTGGAGGCTCATCGTTCCTATTCAGGCAGATGTTATCGAGGTCCGACNNNNNNNTTTTAAACACATTATTTTAATTCAATTAATTTGATCAGGATACACACTACCC
E074_enh13286:chr5:130770855-130770992:1	GTCATATCGGTCACTGTTACTTAATAAAATTACTATACAACAAATTATTCCTTGTTGGAGGCTCATCGTTCCTATTCAGGCAGATGTTATCGAGGTCCGACNNNNNNNAACTCATAAACATTAACAAATAACAGATCAGGATACACACTACCC
E074_enh13322:chr5:132091762-132091902:1	GTCATATCGGTCACTGTTAACTATTTTTATTCTTTTCCATTCACTTTATACTGTTGGAGGCTCATCGTTCCTATTCAGGCAGATGTTATCGAGGTCCGACNNNNNNNTTATACATTACTAACTACATATATTTGATCAGGATACACACTACCC
E074_enh13323:chr5:132099457-132099590:1	GTCATATCGGTCACTGTTCCCACAAAACACTCCCTAAAATCTCTAAATCTAGTTGGAGGCTCATCGTTCCTATTCAGGCAGATGTTATCGAGGTCCGACNNNNNNNTAACAACCTCCTAAATAATAAAACTATGATCAGGATACACACTACCC
E074_enh13347:chr5:133280567-133280697:1	GTCATATCGGTCACTGTTATTATCAAAATTAATAATTTAAAAATACAATAAGTTGGAGGCTCATCGTTCCTATTCAGGCAGATGTTATCGAGGTCCGACNNNNNNNTAAACAAACCCTCTACAACCTCAACTAGATCAGGATACACACTACCC
E074_enh13356:chr5:134193871-134194011:1	GTCATATCGGTCACTGTTACTTTCTAAATAATATTATCCATTTAGTTGGAGGCTCATCGTTCCTATTCAGGCAGATGTTATCGAGGTCCGACNNNNNNNCAATAAAAATACTTTAAATTTTAAAACTTCATTCGATCAGGATACACACTACCC
E074_enh13365:chr5:135185943-135186083:1	GTCATATCGGTCACTGTTACTAACCCATATCCTTACCTCTCTCCAGTTGGAGGCTCATCGTTCCTATTCAGGCAGATGTTATCGAGGTCCGACNNNNNNNTCTCTACATTAAATAAATCTAAATAAAACATTAGATCAGGATACACACTACCC
E074_enh13365:chr5:135186548-135186681:1	GTCATATCGGTCACTGTTAACTCCCTTCTTAAAAATCAACATATACTTCAAAGTTGGAGGCTCATCGTTCCTATTCAGGCAGATGTTATCGAGGTCCGACNNNNNNNTATACTAATAAACCTCCCTTTATCTAGATCAGGATACACACTACCC
E074_enh13365:chr5:135186986-135187116:1	GTCATATCGGTCACTGTTCTACCAATCTATATCCAAACTCTAAAATTTTAATAGTTGGAGGCTCATCGTTCCTATTCAGGCAGATGTTATCGAGGTCCGACNNNNNNNTCAAAATAATAATATAACTCCCTTAGATCAGGATACACACTACCC
E074_enh13366:chr5:135188256-135188394:1	GTCATATCGGTCACTGTTACTATCAAACCTACTCCTAACCAACATAATAACGTTGGAGGCTCATCGTTCCTATTCAGGCAGATGTTATCGAGGTCCGACNNNNNNNTTCCTTCTAATTTTCACTACAAATATTGATCAGGATACACACTACCC
E074_enh13366:chr5:135188426-135188566:1	GTCATATCGGTCACTGTTCCACCATACTAACCAAAAACAAATCTAACAACGTTGGAGGCTCATCGTTCCTATTCAGGCAGATGTTATCGAGGTCCGACNNNNNNNTTTTAACAACCATATCCCAAATCCCACAGATCAGGATACACACTACCC
E074_enh13378:chr5:136335716-136335847:1	GTCATATCGGTCACTGTTCAAAAATAAAAACCTAATACTAATTCTTTCAAACTGTTGGAGGCTCATCGTTCCTATTCAGGCAGATGTTATCGAGGTCCGACNNNNNNNCCTCTCTCAAACAAACCTCACCAATGATCAGGATACACACTACCC
E074_enh13383:chr5:136405331-136405470:1	GTCATATCGGTCACTGTTACTCCTCATACTAATAACCTACCTACTACCTTCCCGTTGGAGGCTCATCGTTCCTATTCAGGCAGATGTTATCGAGGTCCGACNNNNNNNCTAAATTAACTTTAAAAATTCTTTTGATCAGGATACACACTACCC
E074_enh13386:chr5:136416514-136416646:1	GTCATATCGGTCACTGTTAAATACTCTCTCTAATACAACCACTTAAATTTTCTGTTGGAGGCTCATCGTTCCTATTCAGGCAGATGTTATCGAGGTCCGACNNNNNNNAAATTCAAAATCAATTCAAAATTAAGATCAGGATACACACTACCC
E074_enh13388:chr5:136423967-136424104:1	GTCATATCGGTCACTGTTCAAATCCATAACACTACTCTAAAACTTCAATCACGTTGGAGGCTCATCGTTCCTATTCAGGCAGATGTTATCGAGGTCCGACNNNNNNNAAAATAAAAACAAACCCATATAAAAAGATCAGGATACACACTACCC
E074_enh13412:chr5:136592385-136592516:1	GTCATATCGGTCACTGTTAAACTATACTCAAAAACCACAAAAACCGTTGGAGGCTCATCGTTCCTATTCAGGCAGATGTTATCGAGGTCCGACNNNNNNNTATTTATAACTTCTCTTCTTATCTTTTACTTATGATCAGGATACACACTACCC
E074_enh13426:chr5:136670146-136670285:1	GTCATATCGGTCACTGTTAACCTTCATAATAAAAATCAATAACTATAACACAAGTTGGAGGCTCATCGTTCCTATTCAGGCAGATGTTATCGAGGTCCGACNNNNNNNAAAATCTCTCTAATTAACTAATACAGATCAGGATACACACTACCC
E074_enh13428:chr5:136676744-136676876:1	GTCATATCGGTCACTGTTACACTTTATACTCTACAAAACAAAATCTCAAAAGTTGGAGGCTCATCGTTCCTATTCAGGCAGATGTTATCGAGGTCCGACNNNNNNNTAAACCTAATCCCTCTAACACTCCACAGATCAGGATACACACTACCC
E074_enh13433:chr5:136702954-136703092:1	GTCATATCGGTCACTGTTACCAAATCACTAAATATTTCTAAAACAACTCCAAAGTTGGAGGCTCATCGTTCCTATTCAGGCAGATGTTATCGAGGTCCGACNNNNNNNACTAATACAAAATACATAATTAACAGATCAGGATACACACTACCC
E074_enh13434:chr5:136704514-136704644:1	GTCATATCGGTCACTGTTACCACATATTCCTCTAAAACACACAATCCTATATAGTTGGAGGCTCATCGTTCCTATTCAGGCAGATGTTATCGAGGTCCGACNNNNNNNAAACAACATCTAAATCATTCCTTCAGATCAGGATACACACTACCC
E074_enh13434:chr5:136704583-136704719:1	GTCATATCGGTCACTGTTCCTAATACTCAAATAAAAACAAAAATTTAAACTCCGTTGGAGGCTCATCGTTCCTATTCAGGCAGATGTTATCGAGGTCCGACNNNNNNNTACCTACCTAATATTAATCTACACAGATCAGGATACACACTACCC
E074_enh13437:chr5:136711943-136712079:1	GTCATATCGGTCACTGTTAAACTTTACTCAATATCAATATAAATAATTTTAATGTTGGAGGCTCATCGTTCCTATTCAGGCAGATGTTATCGAGGTCCGACNNNNNNNAAAACCCTAAATCTTTCTAATTCCAGATCAGGATACACACTACCC
E074_enh13459:chr5:136824414-136824544:1	GTCATATCGGTCACTGTTTTCCAAACAATCTTTACCCAAATAAAACATAAAAAGTTGGAGGCTCATCGTTCCTATTCAGGCAGATGTTATCGAGGTCCGACNNNNNNNCTTCTAAAACCCTTCCTATATAATCGATCAGGATACACACTACCC
E074_enh13501:chr5:137404531-137404669:1	GTCATATCGGTCACTGTTACTCCTAACAAATTCCTTAAAAATTTCGTTGGAGGCTCATCGTTCCTATTCAGGCAGATGTTATCGAGGTCCGACNNNNNNNAAATAATCATCTTCAATCTATTTTATAATAACAGATCAGGATACACACTACCC
E074_enh13503:chr5:137492932-137493062:1	GTCATATCGGTCACTGTTTATACCATTAAAACAAATATAAAAATAAAAAGTTGGAGGCTCATCGTTCCTATTCAGGCAGATGTTATCGAGGTCCGACNNNNNNNCCCCTCATCCCTCTAAATTTTTCTACTAAGATCAGGATACACACTACCC
E074_enh13503:chr5:137495492-137495632:1	GTCATATCGGTCACTGTTCTTAACCTACAACAATTAAAAACCATCAATTTCTGTTGGAGGCTCATCGTTCCTATTCAGGCAGATGTTATCGAGGTCCGACNNNNNNNATTCCAATAATATACAAACACATAAAGATCAGGATACACACTACCC
E074_enh13503:chr5:137495716-137495849:1	GTCATATCGGTCACTGTTAATAAAAATCTAAAACATCCAAAAACCCTTAGTTGGAGGCTCATCGTTCCTATTCAGGCAGATGTTATCGAGGTCCGACNNNNNNNTTTCTTCTCCCTACAACAATTCTTAACCAGATCAGGATACACACTACCC
E074_enh13523:chr5:138327722-138327862:1	GTCATATCGGTCACTGTTACTCCCTCCCTATCATTACCTATATCCGTTGGAGGCTCATCGTTCCTATTCAGGCAGATGTTATCGAGGTCCGACNNNNNNNACTAAACTCCTAATAAAACTCACTCCAATCAATGATCAGGATACACACTACCC
E074_enh13549:chr5:139177662-139177794:1	GTCATATCGGTCACTGTTCTAACTCCTTACCACAACTCAATAAAAAGTTGGAGGCTCATCGTTCCTATTCAGGCAGATGTTATCGAGGTCCGACNNNNNNNTCTAAACCTCCTTTACCAAATAATCTTTTCCAGATCAGGATACACACTACCC
E074_enh13551:chr5:139187169-139187309:1	GTCATATCGGTCACTGTTAAACCCACAAACTTAAACATCTCAAAAACCAAAGTTGGAGGCTCATCGTTCCTATTCAGGCAGATGTTATCGAGGTCCGACNNNNNNNAAAACTCAACCACCACTATCCAATTAAGATCAGGATACACACTACCC
E074_enh13552:chr5:139188264-139188394:1	GTCATATCGGTCACTGTTCTTTAACTTCTAAAATAAACCCTACTCCAATTAAAGTTGGAGGCTCATCGTTCCTATTCAGGCAGATGTTATCGAGGTCCGACNNNNNNNCAAACCTCCTCCTTCCTCCCAAACAGATCAGGATACACACTACCC
E074_enh13554:chr5:139208397-139208537:1	GTCATATCGGTCACTGTTACCCAAACCATCATCCACATAATAAAACTATATCAGTTGGAGGCTCATCGTTCCTATTCAGGCAGATGTTATCGAGGTCCGACNNNNNNNTTAAACTTCTTCCCACAACCTCTATGATCAGGATACACACTACCC
E074_enh13572:chr5:140997406-140997539:1	GTCATATCGGTCACTGTTAAAAACAATTCAATTACAAACTTCTTAAACTGTTGGAGGCTCATCGTTCCTATTCAGGCAGATGTTATCGAGGTCCGACNNNNNNNAATTACATATATATCACTATTCCTTCACTGATCAGGATACACACTACCC
E074_enh13574:chr5:141133725-141133856:1	GTCATATCGGTCACTGTTTATATACAAAACACACAAAAATAAAAGTTGGAGGCTCATCGTTCCTATTCAGGCAGATGTTATCGAGGTCCGACNNNNNNNCTCCCTTATAAAATACTCTCCATAATCCTAAACCGATCAGGATACACACTACCC
E074_enh13575:chr5:141189261-141189399:1	GTCATATCGGTCACTGTTACCCTTCCAAACCTAAACTCCTAACCACTAACCGTTGGAGGCTCATCGTTCCTATTCAGGCAGATGTTATCGAGGTCCGACNNNNNNNACTATACAAAATTTACAAACTTTTAAAGATCAGGATACACACTACCC
E074_enh13583:chr5:141525357-141525494:1	GTCATATCGGTCACTGTTAATTTCATAATTCTACTACAAATAAACTTAATACTGTTGGAGGCTCATCGTTCCTATTCAGGCAGATGTTATCGAGGTCCGACNNNNNNNTCTTAAAACATACCTCCTAAAACCAGATCAGGATACACACTACCC
E074_enh13588:chr5:142037172-142037312:1	GTCATATCGGTCACTGTTAAACTTTCCAACCCACTCTAAACAATTGTTGGAGGCTCATCGTTCCTATTCAGGCAGATGTTATCGAGGTCCGACNNNNNNNTAACTTTTACTAATTCAAAAATTCCTACTATCTGATCAGGATACACACTACCC
E074_enh13599:chr5:142453430-142453566:1	GTCATATCGGTCACTGTTAACTCAAAATCACAAAATCTACTCCTCTCAGTTGGAGGCTCATCGTTCCTATTCAGGCAGATGTTATCGAGGTCCGACNNNNNNNCTCTACTACCTACTCTCCAATAAAAATACAGATCAGGATACACACTACCC
E074_enh13619:chr5:145969621-145969761:1	GTCATATCGGTCACTGTTATTATTATAAAAACCTATCATAATAACACTAGTTGGAGGCTCATCGTTCCTATTCAGGCAGATGTTATCGAGGTCCGACNNNNNNNACAAAATCTTTTTACTAAAATCCAAACTAGATCAGGATACACACTACCC
E074_enh13621:chr5:145986426-145986564:1	GTCATATCGGTCACTGTTACATAATTAACAATTTCTCCATAATAAAAACACAGTTGGAGGCTCATCGTTCCTATTCAGGCAGATGTTATCGAGGTCCGACNNNNNNNAACAAATAAAAATAAATATACAAAAAGATCAGGATACACACTACCC
E074_enh13621:chr5:145986686-145986816:1	GTCATATCGGTCACTGTTAAACTTTTCTCTCCAAAAACAAAACTATTAGTTGGAGGCTCATCGTTCCTATTCAGGCAGATGTTATCGAGGTCCGACNNNNNNNCCTCTTCTCTCACTATCCTCAACTAAATAAGATCAGGATACACACTACCC
E074_enh13622:chr5:145998351-145998483:1	GTCATATCGGTCACTGTTACTTATAAATATACAACACCAACATCAAAAATAGTTGGAGGCTCATCGTTCCTATTCAGGCAGATGTTATCGAGGTCCGACNNNNNNNTAAACACAAAATAACATTACTTTAAAAGATCAGGATACACACTACCC
E074_enh13629:chr5:146052252-146052391:1	GTCATATCGGTCACTGTTAAACTCTCTAATTTAAAATAACATTCTATTCTAAAGTTGGAGGCTCATCGTTCCTATTCAGGCAGATGTTATCGAGGTCCGACNNNNNNNAACATACAAACAAATAAAAATAACAGATCAGGATACACACTACCC
E074_enh13629:chr5:146052364-146052504:1	GTCATATCGGTCACTGTTAAAAATTATAAATCAAAATCTTTATAAAACTTAAAGTTGGAGGCTCATCGTTCCTATTCAGGCAGATGTTATCGAGGTCCGACNNNNNNNAAAAATAAAAATACCTCCCTATATTGATCAGGATACACACTACCC
E074_enh13640:chr5:146125646-146125778:1	GTCATATCGGTCACTGTTAATTAAAATCTATCATTAAACCAAAAACTAACTATGTTGGAGGCTCATCGTTCCTATTCAGGCAGATGTTATCGAGGTCCGACNNNNNNNAAAACAACAATTAATTTCCCTTTCAGATCAGGATACACACTACCC
E074_enh13664:chr5:146275478-146275618:1	GTCATATCGGTCACTGTTACAAAACATATTTTAATATCTTCCAATTATATACAGTTGGAGGCTCATCGTTCCTATTCAGGCAGATGTTATCGAGGTCCGACNNNNNNNTATATTTCTCAATTCCTCTACCTTCGATCAGGATACACACTACCC
E074_enh13715:chr5:147016365-147016498:1	GTCATATCGGTCACTGTTATTTTTCTAACCAAAATATAAACCCAACCGTTGGAGGCTCATCGTTCCTATTCAGGCAGATGTTATCGAGGTCCGACNNNNNNNAAATAAACATTTAATTACTAACTCTTCTACAGATCAGGATACACACTACCC
E074_enh13769:chr5:148646158-148646296:1	GTCATATCGGTCACTGTTCCCTAATTTCCCTCAAATTTCCACATTAAAACCTGTTGGAGGCTCATCGTTCCTATTCAGGCAGATGTTATCGAGGTCCGACNNNNNNNTACAACCTAACACCAACCTACAACCAGATCAGGATACACACTACCC
E074_enh13779:chr5:149661643-149661780:1	GTCATATCGGTCACTGTTACTATATAATACTTTATTCTATAAAATTCTAGTTGGAGGCTCATCGTTCCTATTCAGGCAGATGTTATCGAGGTCCGACNNNNNNNAAACTTCTACTAAATTAATATTTAAAAACGATCAGGATACACACTACCC
E074_enh13779:chr5:149661726-149661865:1	GTCATATCGGTCACTGTTTAAACCAACAAAAATTCCAACATATTCCTTATTTTGTTGGAGGCTCATCGTTCCTATTCAGGCAGATGTTATCGAGGTCCGACNNNNNNNAAACTACAACCACCCACTCCCAAACGATCAGGATACACACTACCC
E074_enh14107:chr6:303220-303360:1	GTCATATCGGTCACTGTTATTATCCCTCTACACAAAAACTAACTCTAAACCTAGTTGGAGGCTCATCGTTCCTATTCAGGCAGATGTTATCGAGGTCCGACNNNNNNNAAAACATCAATAAAATCCACATCCAGATCAGGATACACACTACCC
E074_enh14108:chr6:437113-437247:1	GTCATATCGGTCACTGTTATCTCCTAAACCTAAAACTAAACACGTTGGAGGCTCATCGTTCCTATTCAGGCAGATGTTATCGAGGTCCGACNNNNNNNACAACCAAATATTACTCAAAATCCAATCAACAAACGATCAGGATACACACTACCC
E074_enh14110:chr6:511865-512004:1	GTCATATCGGTCACTGTTACAACTTTACCATACTTAAAAACTCTCCCTCATGTTGGAGGCTCATCGTTCCTATTCAGGCAGATGTTATCGAGGTCCGACNNNNNNNAATTCTATTAACAATAACTCATCTATTGATCAGGATACACACTACCC
E074_enh14114:chr6:533865-534001:1	GTCATATCGGTCACTGTTATTACAACTCAAACCTAACATTAAAAAGTTGGAGGCTCATCGTTCCTATTCAGGCAGATGTTATCGAGGTCCGACNNNNNNNTCTAAAAATCTTATTTTATATTATACTTTAATCGATCAGGATACACACTACCC
E074_enh14117:chr6:728503-728633:1	GTCATATCGGTCACTGTTACTAACAAATAATAAAAACTCATAAAAAGTTGGAGGCTCATCGTTCCTATTCAGGCAGATGTTATCGAGGTCCGACNNNNNNNATAATAACAAAAACCTATCCTAAAAATTATCTGATCAGGATACACACTACCC
E074_enh14118:chr6:734130-734267:1	GTCATATCGGTCACTGTTATTAATACTAAAACATCCTTTAAATAATTTTGTTGGAGGCTCATCGTTCCTATTCAGGCAGATGTTATCGAGGTCCGACNNNNNNNTTCCTATAATAAACATATACCACTCAAAAGATCAGGATACACACTACCC
E074_enh14120:chr6:1223201-1223341:1	GTCATATCGGTCACTGTTCACCACTAAATAATCCCCTAAAAACACAGTTGGAGGCTCATCGTTCCTATTCAGGCAGATGTTATCGAGGTCCGACNNNNNNNATAACATACAATCCCATTACAAAAACCTAACAGATCAGGATACACACTACCC
E074_enh14123:chr6:1581381-1581512:1	GTCATATCGGTCACTGTTCCAAACCTCACCTCCCCAAACATCTTAAATAACTCGTTGGAGGCTCATCGTTCCTATTCAGGCAGATGTTATCGAGGTCCGACNNNNNNNAACACTAAACTCTCAAATCAATACAGATCAGGATACACACTACCC
E074_enh14123:chr6:1581468-1581604:1	GTCATATCGGTCACTGTTACCCCATCTCACCAACTCCCACCTTCATATATAGTTGGAGGCTCATCGTTCCTATTCAGGCAGATGTTATCGAGGTCCGACNNNNNNNACCCTCTCTATAAAACTAATTCACCCAGATCAGGATACACACTACCC
E074_enh14135:chr6:3083081-3083221:1	GTCATATCGGTCACTGTTTACCTTATATATAATAAATAAACCCAAAATTAGTTGGAGGCTCATCGTTCCTATTCAGGCAGATGTTATCGAGGTCCGACNNNNNNNCTTTTCCCCTCCCCCTTACTACATAAAAGATCAGGATACACACTACCC
E074_enh14136:chr6:3085564-3085696:1	GTCATATCGGTCACTGTTATAACATATTATTAAAAACTTAATTTAAGTTGGAGGCTCATCGTTCCTATTCAGGCAGATGTTATCGAGGTCCGACNNNNNNNTAAAAACAAACCAAATATAAATAACATCACTAGATCAGGATACACACTACCC
E074_enh14141:chr6:3278714-3278853:1	GTCATATCGGTCACTGTTAAAAATCAACTCACCCAAATAAATAAAACAAATTGTTGGAGGCTCATCGTTCCTATTCAGGCAGATGTTATCGAGGTCCGACNNNNNNNAAAACACTCTACATCTTTCTATCACTGATCAGGATACACACTACCC
E074_enh14143:chr6:3286123-3286261:1	GTCATATCGGTCACTGTTACCCCACAAAACTCCCCTACCTTTAGTTGGAGGCTCATCGTTCCTATTCAGGCAGATGTTATCGAGGTCCGACNNNNNNNCAAACTCTATATAACTCCTCACCAACAAATACCCAGATCAGGATACACACTACCC
E074_enh14143:chr6:3286826-3286956:1	GTCATATCGGTCACTGTTCTATTCTCCCCAAAACAACTCCTTCCAACAATAAAGTTGGAGGCTCATCGTTCCTATTCAGGCAGATGTTATCGAGGTCCGACNNNNNNNTAAATCACACAAAAACAATCTACCTGATCAGGATACACACTACCC
E074_enh14144:chr6:3287725-3287864:1	GTCATATCGGTCACTGTTCCCCCTACCCCTATAAAATAAATATGTTGGAGGCTCATCGTTCCTATTCAGGCAGATGTTATCGAGGTCCGACNNNNNNNTAAACCCTATATATCTTCCATTAACCTAACTTCTAGATCAGGATACACACTACCC
E074_enh14144:chr6:3288246-3288386:1	GTCATATCGGTCACTGTTACAAAAATAAATTAAAAATCAAAACGTTGGAGGCTCATCGTTCCTATTCAGGCAGATGTTATCGAGGTCCGACNNNNNNNACACCCCAAAAATTCCTAAAAACCCTAAAACACCCGATCAGGATACACACTACCC
E074_enh14145:chr6:3290307-3290446:1	GTCATATCGGTCACTGTTATATTCTAAATTACTAAAACACTCATTAAACCCTGTTGGAGGCTCATCGTTCCTATTCAGGCAGATGTTATCGAGGTCCGACNNNNNNNAAACCCCAACTTTACAATTCAAATTTGATCAGGATACACACTACCC
E074_enh14168:chr6:3615756-3615893:1	GTCATATCGGTCACTGTTAAAAATTAAACCTTCTAAAAACTCTAAAATTGTTGGAGGCTCATCGTTCCTATTCAGGCAGATGTTATCGAGGTCCGACNNNNNNNATCCTAAAAATAACTCTCAAAATCCCCCAGATCAGGATACACACTACCC
E074_enh14168:chr6:3615865-3616001:1	GTCATATCGGTCACTGTTATATCATTTTCCCTTTACCTCTCAACATTTTTAGTTGGAGGCTCATCGTTCCTATTCAGGCAGATGTTATCGAGGTCCGACNNNNNNNATAAAAACCATTATTTAACCACATCTTGATCAGGATACACACTACCC
E074_enh14174:chr6:3636236-3636368:1	GTCATATCGGTCACTGTTAACCAAATACTCCATTATTCACCTTCCCTATAAAAGTTGGAGGCTCATCGTTCCTATTCAGGCAGATGTTATCGAGGTCCGACNNNNNNNAAAATCTCCCTACAACATAACCAAAGATCAGGATACACACTACCC
E074_enh14176:chr6:3647326-3647463:1	GTCATATCGGTCACTGTTATAACAAATAAAATCTATAACCAATCTATAAGTTGGAGGCTCATCGTTCCTATTCAGGCAGATGTTATCGAGGTCCGACNNNNNNNTACCTTCCCCCAAAAATTCACCAACAATAGATCAGGATACACACTACCC
E074_enh14176:chr6:3647392-3647522:1	GTCATATCGGTCACTGTTATCTCTAAACTACCTAAACTCCTCTATAAAAACAAGTTGGAGGCTCATCGTTCCTATTCAGGCAGATGTTATCGAGGTCCGACNNNNNNNCTTTTATCTTCTAATAATTCTTTTAGATCAGGATACACACTACCC
E074_enh14178:chr6:3652059-3652189:1	GTCATATCGGTCACTGTTCAATACAAACACCTAACATAAAACATCCAAACTAGTTGGAGGCTCATCGTTCCTATTCAGGCAGATGTTATCGAGGTCCGACNNNNNNNACATTATCACAACAAATTCACAAAACGATCAGGATACACACTACCC
E074_enh14179:chr6:3654902-3655042:1	GTCATATCGGTCACTGTTAAAAATCAATACAATACAATACTTATAGTTGGAGGCTCATCGTTCCTATTCAGGCAGATGTTATCGAGGTCCGACNNNNNNNAACATCTTCCTATAACCTCCTCTAACCAAAACCGATCAGGATACACACTACCC
E074_enh14180:chr6:3660971-3661105:1	GTCATATCGGTCACTGTTCTAACCTCCTCACCTAAAATAATTCTTAAAGTTGGAGGCTCATCGTTCCTATTCAGGCAGATGTTATCGAGGTCCGACNNNNNNNCTCAAAACACTCCAACAAAAATATAAATAAGATCAGGATACACACTACCC
E074_enh14180:chr6:3662092-3662231:1	GTCATATCGGTCACTGTTCAACAACATAAAATTAACAAATATCCAAATTACCAGTTGGAGGCTCATCGTTCCTATTCAGGCAGATGTTATCGAGGTCCGACNNNNNNNTAAATCCTATATTACCATTAATTCAGATCAGGATACACACTACCC
E074_enh14192:chr6:4466743-4466875:1	GTCATATCGGTCACTGTTATTTTCAAATTTAACTTCTCAAAACCAATTTCCTCGTTGGAGGCTCATCGTTCCTATTCAGGCAGATGTTATCGAGGTCCGACNNNNNNNATAAACACTAACTATATACCTAACAGATCAGGATACACACTACCC
E074_enh14200:chr6:5156759-5156892:1	GTCATATCGGTCACTGTTATTTCTTTACCCCTCTATCCTAACTTCTACCCCCAGTTGGAGGCTCATCGTTCCTATTCAGGCAGATGTTATCGAGGTCCGACNNNNNNNCATAAAACAAATCTAAAACAAAACAGATCAGGATACACACTACCC
E074_enh14207:chr6:5387844-5387984:1	GTCATATCGGTCACTGTTTTCTTTCATATTAATTACAAATCATAATTACTTATGTTGGAGGCTCATCGTTCCTATTCAGGCAGATGTTATCGAGGTCCGACNNNNNNNCTTCTCCAAAATTTAATTCTTAACTGATCAGGATACACACTACCC
E074_enh14208:chr6:5389366-5389503:1	GTCATATCGGTCACTGTTATACTATTATTAAATTCTCCAAACTACTACTATTCGTTGGAGGCTCATCGTTCCTATTCAGGCAGATGTTATCGAGGTCCGACNNNNNNNTATCAAATCCTTTCTAATAAAATCAGATCAGGATACACACTACCC
E074_enh14215:chr6:7032148-7032278:1	GTCATATCGGTCACTGTTCAATAAACCTTAAAAACCCAAAACCATCCCCAAAAGTTGGAGGCTCATCGTTCCTATTCAGGCAGATGTTATCGAGGTCCGACNNNNNNNTCCCCAATACTAACTATACTTCCCAGATCAGGATACACACTACCC
E074_enh14220:chr6:9733098-9733238:1	GTCATATCGGTCACTGTTATTCTTACTTCCTTTTAAATCACCAAATCCCCCAAGTTGGAGGCTCATCGTTCCTATTCAGGCAGATGTTATCGAGGTCCGACNNNNNNNTTAAATCCAACATAATTTCCTAAAAGATCAGGATACACACTACCC
E074_enh14228:chr6:11123510-11123642:1	GTCATATCGGTCACTGTTAACTTAAACTAAAAACTACTTTATTAAAATAACAAGTTGGAGGCTCATCGTTCCTATTCAGGCAGATGTTATCGAGGTCCGACNNNNNNNAAAACAAATAATACTAAACAAATAAGATCAGGATACACACTACCC
E074_enh14233:chr6:11321518-11321652:1	GTCATATCGGTCACTGTTCTTTTATTTATTAAACTATAACTTCAGTTGGAGGCTCATCGTTCCTATTCAGGCAGATGTTATCGAGGTCCGACNNNNNNNAATTATATATCTATCCTACAAACCTCACTAAACTGATCAGGATACACACTACCC
E074_enh14242:chr6:12150536-12150676:1	GTCATATCGGTCACTGTTACAATAAAAATAATATTTAATCACAAATTTTAAAAGTTGGAGGCTCATCGTTCCTATTCAGGCAGATGTTATCGAGGTCCGACNNNNNNNCAACAATTTACTTTTCATCCTTTAAGATCAGGATACACACTACCC
E074_enh14245:chr6:12717695-12717835:1	GTCATATCGGTCACTGTTAAAAATCATCAAATCCACATACATAGTTGGAGGCTCATCGTTCCTATTCAGGCAGATGTTATCGAGGTCCGACNNNNNNNTTAATTATTTAATTAAAACAATAATAAATAATACAGATCAGGATACACACTACCC
E074_enh14249:chr6:12980543-12980673:1	GTCATATCGGTCACTGTTACAAATAATATTATATACTCCCAAAAAGTTGGAGGCTCATCGTTCCTATTCAGGCAGATGTTATCGAGGTCCGACNNNNNNNAAAATTTATTATTTAACCTATTAATTTCTATTTGATCAGGATACACACTACCC
E074_enh14254:chr6:13181343-13181474:1	GTCATATCGGTCACTGTTAATATTTAACCTAAATCTTCTATAAACATAAAAAGTTGGAGGCTCATCGTTCCTATTCAGGCAGATGTTATCGAGGTCCGACNNNNNNNCACCTCTAATTTAATTTTATAAATCAGATCAGGATACACACTACCC
E074_enh14271:chr6:16143983-16144121:1	GTCATATCGGTCACTGTTAAATATACATTCTTTCCTAACTAAATAACCGTTGGAGGCTCATCGTTCCTATTCAGGCAGATGTTATCGAGGTCCGACNNNNNNNTCACCTAAAAACCTAAAAACTATAATACTAGATCAGGATACACACTACCC
E074_enh14275:chr6:16160013-16160151:1	GTCATATCGGTCACTGTTAATCATAAAAACACAACAAACCACAACTCCAAAAGTTGGAGGCTCATCGTTCCTATTCAGGCAGATGTTATCGAGGTCCGACNNNNNNNCCCCCAAACTAACTAACTAAAAATCAGATCAGGATACACACTACCC
E074_enh14281:chr6:16297818-16297958:1	GTCATATCGGTCACTGTTAAACACTCTAATATAAACTCCCCCAACCCCAGTTGGAGGCTCATCGTTCCTATTCAGGCAGATGTTATCGAGGTCCGACNNNNNNNAAAAACACTACCAAAACCCTCAAATAAAAGATCAGGATACACACTACCC
E074_enh14281:chr6:16297877-16298008:1	GTCATATCGGTCACTGTTACTACAACACCTAAAAATATAATTCCCCCTAATTAGTTGGAGGCTCATCGTTCCTATTCAGGCAGATGTTATCGAGGTCCGACNNNNNNNAACATACAACTTTACTACTAACCCAGATCAGGATACACACTACCC
E074_enh14285:chr6:16427258-16427396:1	GTCATATCGGTCACTGTTAAATTATTCTTTTAAAATTAAAATAAACGTTGGAGGCTCATCGTTCCTATTCAGGCAGATGTTATCGAGGTCCGACNNNNNNNCTCACCAATAAAATCTATTCTCATAAACCAAAGATCAGGATACACACTACCC
E074_enh14296:chr6:16556727-16556861:1	GTCATATCGGTCACTGTTACAATAAACAAACTCCACCCCAAAAACAAACTCACGTTGGAGGCTCATCGTTCCTATTCAGGCAGATGTTATCGAGGTCCGACNNNNNNNTAAACTCCTATCAATACTAATAAAAGATCAGGATACACACTACCC
E074_enh14328:chr6:17874194-17874334:1	GTCATATCGGTCACTGTTAATCTCCCTCAACTTCTCAATACTCAGTTGGAGGCTCATCGTTCCTATTCAGGCAGATGTTATCGAGGTCCGACNNNNNNNTCTATATTAAAATAAATTATATATAAAAATTACTGATCAGGATACACACTACCC
E074_enh14342:chr6:18536966-18537100:1	GTCATATCGGTCACTGTTACCTCTAATTTCCTTTAATTACTATATATATTAATGTTGGAGGCTCATCGTTCCTATTCAGGCAGATGTTATCGAGGTCCGACNNNNNNNAAAAACAAACCCAACTATTATTTAAGATCAGGATACACACTACCC
E074_enh14350:chr6:19691554-19691694:1	GTCATATCGGTCACTGTTCTAAAATTTAATATAAACTAATTAATATTAAGTTGGAGGCTCATCGTTCCTATTCAGGCAGATGTTATCGAGGTCCGACNNNNNNNCAACAACTATTTTCTAACTAATCAACTACGATCAGGATACACACTACCC
E074_enh14350:chr6:19691693-19691827:1	GTCATATCGGTCACTGTTACAACCTCTCCATTTACATTTAAAAAGTTGGAGGCTCATCGTTCCTATTCAGGCAGATGTTATCGAGGTCCGACNNNNNNNATAAATTAATTTTCTTTATAATCTAAAATTAACTGATCAGGATACACACTACCC
E074_enh14350:chr6:19691882-19692018:1	GTCATATCGGTCACTGTTACACTTTCTTTCCTACCTAATATTTAACTCCTTGTTGGAGGCTCATCGTTCCTATTCAGGCAGATGTTATCGAGGTCCGACNNNNNNNAAAACATTTCTACATTCTTTTCCAACAGATCAGGATACACACTACCC
E074_enh14351:chr6:20095921-20096060:1	GTCATATCGGTCACTGTTATATAACTAAAAATATATTCATCTATACTCCTCCCGTTGGAGGCTCATCGTTCCTATTCAGGCAGATGTTATCGAGGTCCGACNNNNNNNATCAAATTCTCTAAACCTCTAAAATGATCAGGATACACACTACCC
E074_enh14351:chr6:20096928-20097068:1	GTCATATCGGTCACTGTTACTTAATAAACAAAATAACCTTTCAACATTTCCAGTTGGAGGCTCATCGTTCCTATTCAGGCAGATGTTATCGAGGTCCGACNNNNNNNTTTCTATATCCACATAACCCTCAAAAGATCAGGATACACACTACCC
E074_enh14351:chr6:20097088-20097228:1	GTCATATCGGTCACTGTTAAACACCCACCTCACCTAAACACTCATTTTGTTGGAGGCTCATCGTTCCTATTCAGGCAGATGTTATCGAGGTCCGACNNNNNNNAACCATTAAATCCTAAAAACCATATAAACAGATCAGGATACACACTACCC
E074_enh14374:chr6:23027769-23027908:1	GTCATATCGGTCACTGTTATATTTTTAAATCAATATTAACATATTTTTATTATGTTGGAGGCTCATCGTTCCTATTCAGGCAGATGTTATCGAGGTCCGACNNNNNNNTCTCTTTATAATCCAACAACTATCCGATCAGGATACACACTACCC
E074_enh14384:chr6:23634511-23634642:1	GTCATATCGGTCACTGTTAACTACCACCCAACAAAAACAACAATAAAAAGTTGGAGGCTCATCGTTCCTATTCAGGCAGATGTTATCGAGGTCCGACNNNNNNNAAAAACTTCAACACTATAAACTAAAAATTGATCAGGATACACACTACCC
E074_enh14384:chr6:23634844-23634984:1	GTCATATCGGTCACTGTTAAAAACCTTTTTATACATAATTCTTTCAATAGTTGGAGGCTCATCGTTCCTATTCAGGCAGATGTTATCGAGGTCCGACNNNNNNNAAAATAACATTATCTTAAAAATTTAATTAGATCAGGATACACACTACCC
E074_enh14446:chr6:33589800-33589940:1	GTCATATCGGTCACTGTTACAACTCTCTCCCTATTCTTCCCAACTTCAATAAAGTTGGAGGCTCATCGTTCCTATTCAGGCAGATGTTATCGAGGTCCGACNNNNNNNAACAAATAAATAACTAAAAACTAAAGATCAGGATACACACTACCC
E074_enh14467:chr6:35375132-35375271:1	GTCATATCGGTCACTGTTACAAAACCCAAAATAAATAAAATAAAACAATAAAAGTTGGAGGCTCATCGTTCCTATTCAGGCAGATGTTATCGAGGTCCGACNNNNNNNTAATTCTTTATACTCCACCAAATTAGATCAGGATACACACTACCC
E074_enh14471:chr6:36728901-36729033:1	GTCATATCGGTCACTGTTAACTTAACTTCTAAAAATACTTAACAAACCCAAAAGTTGGAGGCTCATCGTTCCTATTCAGGCAGATGTTATCGAGGTCCGACNNNNNNNACAATACATTACTTTATTTTCTACAGATCAGGATACACACTACCC
E074_enh14475:chr6:36967579-36967719:1	GTCATATCGGTCACTGTTCTCCCTCCCACCTTCCCCCATCTAAAGTTGGAGGCTCATCGTTCCTATTCAGGCAGATGTTATCGAGGTCCGACNNNNNNNCTCCCTAACAACCTCTAAATACCCCTTCTACTTTGATCAGGATACACACTACCC
E074_enh14477:chr6:37284534-37284674:1	GTCATATCGGTCACTGTTAAAATATAACTACTTAAAAACTTCCCCTTCTCCTCGTTGGAGGCTCATCGTTCCTATTCAGGCAGATGTTATCGAGGTCCGACNNNNNNNAATAAAATACCTACAATTTACCTTCGATCAGGATACACACTACCC
E074_enh14482:chr6:37620014-37620146:1	GTCATATCGGTCACTGTTAAAATTAACCTAACTCCAAAAATCCATATCCCACCGTTGGAGGCTCATCGTTCCTATTCAGGCAGATGTTATCGAGGTCCGACNNNNNNNTAATAAATCACCTTCTCCTAAAACAGATCAGGATACACACTACCC
E074_enh14503:chr6:38147302-38147441:1	GTCATATCGGTCACTGTTAAAAATCTATAAAAATCCTTAACATAAATACAGTTGGAGGCTCATCGTTCCTATTCAGGCAGATGTTATCGAGGTCCGACNNNNNNNAACCCTAAAATTCATTCCCAACCTACCAGATCAGGATACACACTACCC
E074_enh14504:chr6:38152422-38152552:1	GTCATATCGGTCACTGTTCTTTAAAAATCTATTTCCCTATTTTGTTGGAGGCTCATCGTTCCTATTCAGGCAGATGTTATCGAGGTCCGACNNNNNNNACATATAACTACTTTAAAATACTTCTAAACTAAAAGATCAGGATACACACTACCC
E074_enh14504:chr6:38152650-38152786:1	GTCATATCGGTCACTGTTATAAACTAATCACTCTCCTTAAAATAAAAGTTGGAGGCTCATCGTTCCTATTCAGGCAGATGTTATCGAGGTCCGACNNNNNNNTAACATAAAAACCCAAAACCACTCACTAATCGATCAGGATACACACTACCC
E074_enh14504:chr6:38154712-38154842:1	GTCATATCGGTCACTGTTTAAATTTAAAAATTCTAAAATAATTTTTGTTGGAGGCTCATCGTTCCTATTCAGGCAGATGTTATCGAGGTCCGACNNNNNNNATTACTAATTATCTAAACAAATAACAAAAACAGATCAGGATACACACTACCC
E074_enh14505:chr6:38156905-38157045:1	GTCATATCGGTCACTGTTCCATCAAAAACAAAAATCAAAATACCTCTCTCACTGTTGGAGGCTCATCGTTCCTATTCAGGCAGATGTTATCGAGGTCCGACNNNNNNNTAACTTAAATCAAACAAAATTCCTAGATCAGGATACACACTACCC
E074_enh14505:chr6:38156963-38157103:1	GTCATATCGGTCACTGTTCCTCTAAACTCTACCATACTAACTTACAGTTGGAGGCTCATCGTTCCTATTCAGGCAGATGTTATCGAGGTCCGACNNNNNNNAAATCAAAATAATACTACACTCTCATCTCCAAGATCAGGATACACACTACCC
E074_enh14529:chr6:39331099-39331236:1	GTCATATCGGTCACTGTTACCTCTATCTTCCCCCACATAACTACCACTAATACGTTGGAGGCTCATCGTTCCTATTCAGGCAGATGTTATCGAGGTCCGACNNNNNNNTCTACAACAATAATTCTCAAACCTAGATCAGGATACACACTACCC
E074_enh14529:chr6:39331149-39331285:1	GTCATATCGGTCACTGTTCCAAAACTTAAACTCATCCCTAATTAGTTGGAGGCTCATCGTTCCTATTCAGGCAGATGTTATCGAGGTCCGACNNNNNNNAAAAACAACCAACTTCAAATAAACACACTAACCAGATCAGGATACACACTACCC
E074_enh14532:chr6:39335350-39335488:1	GTCATATCGGTCACTGTTAACTTCAATTACTATTTAACTACTCAAAACTTCTGTTGGAGGCTCATCGTTCCTATTCAGGCAGATGTTATCGAGGTCCGACNNNNNNNAAATCTTTCCAATAAAAATTATATCAGATCAGGATACACACTACCC
E074_enh14537:chr6:39365531-39365671:1	GTCATATCGGTCACTGTTTATATACTACAACTTCCCTCATCTCGTTGGAGGCTCATCGTTCCTATTCAGGCAGATGTTATCGAGGTCCGACNNNNNNNTATTTTTCTTCTCTCTAAATATTCACTACCTTCCTGATCAGGATACACACTACCC
E074_enh14552:chr6:39647099-39647233:1	GTCATATCGGTCACTGTTATTTTAAATCCTTTAACTTCTTCTAAAGTTGGAGGCTCATCGTTCCTATTCAGGCAGATGTTATCGAGGTCCGACNNNNNNNAATTAATCTACTTACATCATATCATTTTTAAAAGATCAGGATACACACTACCC
E074_enh14568:chr6:39733992-39734132:1	GTCATATCGGTCACTGTTCACTACCTTTACACTAAATACATAAACATAACACCGTTGGAGGCTCATCGTTCCTATTCAGGCAGATGTTATCGAGGTCCGACNNNNNNNTTTTCCACAATATAACAAAATCTTTGATCAGGATACACACTACCC
E074_enh14581:chr6:39831497-39831635:1	GTCATATCGGTCACTGTTCTCCTAAATCTTTTCAAAACCCAAAACCTTAAAAAGTTGGAGGCTCATCGTTCCTATTCAGGCAGATGTTATCGAGGTCCGACNNNNNNNCTTTAACTCCCATCATTCTTACCCAGATCAGGATACACACTACCC
E074_enh14583:chr6:39838078-39838208:1	GTCATATCGGTCACTGTTATCTCAATTTCCACAACATCCCCAATAAAACCCTGTTGGAGGCTCATCGTTCCTATTCAGGCAGATGTTATCGAGGTCCGACNNNNNNNATACTTAAAACTTACTTATCCAAAATGATCAGGATACACACTACCC
E074_enh14589:chr6:40276512-40276645:1	GTCATATCGGTCACTGTTAACCATAAAAATCCCATATAATTAAATTACCAACTGTTGGAGGCTCATCGTTCCTATTCAGGCAGATGTTATCGAGGTCCGACNNNNNNNATACCTCTCAAAACAAACTTTCCCAGATCAGGATACACACTACCC
E074_enh14590:chr6:40443084-40443221:1	GTCATATCGGTCACTGTTCCAAATCCCTCCTTTTCCATTTTTCCTCCAAAAACGTTGGAGGCTCATCGTTCCTATTCAGGCAGATGTTATCGAGGTCCGACNNNNNNNATACACCCCTTAAACACACATCTCAGATCAGGATACACACTACCC
E074_enh14591:chr6:40451884-40452024:1	GTCATATCGGTCACTGTTAAAAACCTCTACCAAACTATATAATCAAGTTGGAGGCTCATCGTTCCTATTCAGGCAGATGTTATCGAGGTCCGACNNNNNNNCCCTTCTTATCACCTCTACTTAACAATAAAACGATCAGGATACACACTACCC
E074_enh14591:chr6:40451957-40452087:1	GTCATATCGGTCACTGTTCTATCTACTTTCTCATAAATCCTTCCTCCTAAAATGTTGGAGGCTCATCGTTCCTATTCAGGCAGATGTTATCGAGGTCCGACNNNNNNNAAAAATCCTTACTCCTTAATTTAAAGATCAGGATACACACTACCC
E074_enh14599:chr6:41653917-41654057:1	GTCATATCGGTCACTGTTATATAACCTATCCCAATCTTACCCAACAACCCCAAGTTGGAGGCTCATCGTTCCTATTCAGGCAGATGTTATCGAGGTCCGACNNNNNNNTAAACTTTTACAAATCCTTCTACATGATCAGGATACACACTACCC
E074_enh14605:chr6:42046313-42046450:1	GTCATATCGGTCACTGTTACTTAAAAACTACCAAATCTTACCCCTTCTGTTGGAGGCTCATCGTTCCTATTCAGGCAGATGTTATCGAGGTCCGACNNNNNNNAAAATAAACAAAAATCAAAAATCTTAAACAGATCAGGATACACACTACCC
E074_enh14608:chr6:42796554-42796694:1	GTCATATCGGTCACTGTTCTAACCTAAATAATTAAAAACATTAAAAACCTAAAGTTGGAGGCTCATCGTTCCTATTCAGGCAGATGTTATCGAGGTCCGACNNNNNNNAATTAACTATATTTAACCAAAACCAGATCAGGATACACACTACCC
E074_enh14609:chr6:43164049-43164189:1	GTCATATCGGTCACTGTTAAAAACAAAAACACACTAACTTCCCTTTATAGTTGGAGGCTCATCGTTCCTATTCAGGCAGATGTTATCGAGGTCCGACNNNNNNNCCAACTCCAAACTCCTACTTAATCCCAAAGATCAGGATACACACTACCC
E074_enh14618:chr6:44446550-44446689:1	GTCATATCGGTCACTGTTACTAAACTCTAAATTAAACTAATATTGTTGGAGGCTCATCGTTCCTATTCAGGCAGATGTTATCGAGGTCCGACNNNNNNNAAAAATATATAAACAATAACTAATAAACCAAACTGATCAGGATACACACTACCC
E074_enh14621:chr6:44499561-44499698:1	GTCATATCGGTCACTGTTCTCCCACCCCAAAACTCCTCTAATATACGTTGGAGGCTCATCGTTCCTATTCAGGCAGATGTTATCGAGGTCCGACNNNNNNNAAAAACAATCAAAACAAATCAAAAACCAACCCGATCAGGATACACACTACCC
E074_enh13786:chr5:149725338-149725473:1	GTCATATCGGTCACTGTTAATTTTTAATTTTCATTTCAATAATAATCTAAAATGTTGGAGGCTCATCGTTCCTATTCAGGCAGATGTTATCGAGGTCCGACNNNNNNNAAACAACTAAACAACTTAATTATCAGATCAGGATACACACTACCC
E074_enh13799:chr5:151758321-151758453:1	GTCATATCGGTCACTGTTATCATCTTTAAAAACCTCTAACACAAATAGTTGGAGGCTCATCGTTCCTATTCAGGCAGATGTTATCGAGGTCCGACNNNNNNNAACAAATAATCCACTAATCATAATTTAAAAAGATCAGGATACACACTACCC
E074_enh13818:chr5:152193383-152193520:1	GTCATATCGGTCACTGTTAAACATTTAAACCAAAAATAAAAATTACAAATGTTGGAGGCTCATCGTTCCTATTCAGGCAGATGTTATCGAGGTCCGACNNNNNNNATTTACTTAAATTTTCTCCATAATATAAGATCAGGATACACACTACCC
E074_enh13827:chr5:154125755-154125894:1	GTCATATCGGTCACTGTTACACTAACACATTATTCTCTTCTCAAACCATTTACGTTGGAGGCTCATCGTTCCTATTCAGGCAGATGTTATCGAGGTCCGACNNNNNNNAACAACATAACCATAACTAATCACAGATCAGGATACACACTACCC
E074_enh13827:chr5:154125833-154125969:1	GTCATATCGGTCACTGTTATAAATTTAAATATTTCTTAACCATAAAATACTTAGTTGGAGGCTCATCGTTCCTATTCAGGCAGATGTTATCGAGGTCCGACNNNNNNNCACTAATCTCTAAAACTAAACCCTTGATCAGGATACACACTACCC
E074_enh13843:chr5:155801818-155801954:1	GTCATATCGGTCACTGTTAAATATCAAACCTACTTACTATAAAACATCACTCTGTTGGAGGCTCATCGTTCCTATTCAGGCAGATGTTATCGAGGTCCGACNNNNNNNTATCTTTTTACCCCTAACATACTAAGATCAGGATACACACTACCC
E074_enh13845:chr5:155896769-155896909:1	GTCATATCGGTCACTGTTAAACCAAATTAAACTAAAACCTCTCATACTACTGTTGGAGGCTCATCGTTCCTATTCAGGCAGATGTTATCGAGGTCCGACNNNNNNNTCTTTCATATATTAATATAAAATAACAGATCAGGATACACACTACCC
E074_enh13846:chr5:155910541-155910673:1	GTCATATCGGTCACTGTTAATAACTACCCTAATACCTTACACATAAACTATAAGTTGGAGGCTCATCGTTCCTATTCAGGCAGATGTTATCGAGGTCCGACNNNNNNNATTACCTCATTTTTACATTTATACAGATCAGGATACACACTACCC
E074_enh13869:chr5:156879598-156879738:1	GTCATATCGGTCACTGTTATAAAAACACAATAAACTTTAAATATAACCAAAAAGTTGGAGGCTCATCGTTCCTATTCAGGCAGATGTTATCGAGGTCCGACNNNNNNNCCCAAAACACCTACCACTCTATCTTGATCAGGATACACACTACCC
E074_enh13870:chr5:156883289-156883424:1	GTCATATCGGTCACTGTTCACCAAAACCCAAATTTTTAAAAACTTAACTTTTCGTTGGAGGCTCATCGTTCCTATTCAGGCAGATGTTATCGAGGTCCGACNNNNNNNACTATCTATTCCAAACTCAATCTCCGATCAGGATACACACTACCC
E074_enh13873:chr5:156894382-156894512:1	GTCATATCGGTCACTGTTAACTATATTTAAAAACAAATTAAAAAGTTGGAGGCTCATCGTTCCTATTCAGGCAGATGTTATCGAGGTCCGACNNNNNNNTATATAAATATACAAATTTAAACAAACTTTAAATGATCAGGATACACACTACCC
E074_enh13885:chr5:158745962-158746096:1	GTCATATCGGTCACTGTTATTATCAATAACCACATCTCAAATCCACATATATGTTGGAGGCTCATCGTTCCTATTCAGGCAGATGTTATCGAGGTCCGACNNNNNNNTAAAACTTTAAAATTCAATAATTTTAGATCAGGATACACACTACCC
E074_enh13903:chr5:160156533-160156664:1	GTCATATCGGTCACTGTTATAAATTTCAATAAATAAAAATAAATCAAAAAGTTGGAGGCTCATCGTTCCTATTCAGGCAGATGTTATCGAGGTCCGACNNNNNNNTTAAATCATAAAAACAACTAAATAAACTGATCAGGATACACACTACCC
E074_enh13922:chr5:160274761-160274893:1	GTCATATCGGTCACTGTTAAATAATAATAAAATACAATAAAATTACCTTTAGTTGGAGGCTCATCGTTCCTATTCAGGCAGATGTTATCGAGGTCCGACNNNNNNNACTATAAATAAATACATCAACAATTCAGATCAGGATACACACTACCC
E074_enh13928:chr5:161275736-161275874:1	GTCATATCGGTCACTGTTATCTCACTATTCCATCATCCTAAAAAGTTGGAGGCTCATCGTTCCTATTCAGGCAGATGTTATCGAGGTCCGACNNNNNNNTTCTTTTCTTCTCCTCTTTCTTAAACATATTTAAGATCAGGATACACACTACCC
E074_enh13928:chr5:161275947-161276086:1	GTCATATCGGTCACTGTTAAAAATAATAAAACTACAACTTAACGTTGGAGGCTCATCGTTCCTATTCAGGCAGATGTTATCGAGGTCCGACNNNNNNNATCCTAACTACAAAATTACCTATTTTTCCCTTTCCGATCAGGATACACACTACCC
E074_enh13938:chr5:167217535-167217675:1	GTCATATCGGTCACTGTTAACTATCTAAAAACCCATTATTCCTCTCTCTATTGTTGGAGGCTCATCGTTCCTATTCAGGCAGATGTTATCGAGGTCCGACNNNNNNNTCTCTATTAAAATCTATATTACTAATGATCAGGATACACACTACCC
E074_enh13938:chr5:167217600-167217737:1	GTCATATCGGTCACTGTTAATCACTTTTTAACACTCCTTTCTCTAACCTTCTCGTTGGAGGCTCATCGTTCCTATTCAGGCAGATGTTATCGAGGTCCGACNNNNNNNCCTAAACCCTTCAAATTATAAAACAGATCAGGATACACACTACCC
E074_enh13945:chr5:168253100-168253232:1	GTCATATCGGTCACTGTTACAATTATTCCAAAACCAAAATAACTAAACACAAGTTGGAGGCTCATCGTTCCTATTCAGGCAGATGTTATCGAGGTCCGACNNNNNNNCTAACTCTAATTTAACTAAATATACAGATCAGGATACACACTACCC
E074_enh13945:chr5:168253280-168253412:1	GTCATATCGGTCACTGTTACTTTTACCCACACACAAAATACTACATTCTATTTGTTGGAGGCTCATCGTTCCTATTCAGGCAGATGTTATCGAGGTCCGACNNNNNNNACTAAACACAATATTCAAACTTTCAGATCAGGATACACACTACCC
E074_enh13945:chr5:168253333-168253465:1	GTCATATCGGTCACTGTTAAATTACCAACCCTCTAACATCCCCGTTGGAGGCTCATCGTTCCTATTCAGGCAGATGTTATCGAGGTCCGACNNNNNNNTAACAACAATTCCTTCATTAAATACCAACTACTTAGATCAGGATACACACTACCC
E074_enh13946:chr5:168420305-168420443:1	GTCATATCGGTCACTGTTCCCCCTAAAAATACAAAACCCTAACGTTGGAGGCTCATCGTTCCTATTCAGGCAGATGTTATCGAGGTCCGACNNNNNNNTACCTTATTATCCACATCTATATAATAAATCTCCAGATCAGGATACACACTACCC
E074_enh13949:chr5:169064619-169064749:1	GTCATATCGGTCACTGTTAAAATATCTAAAATTCCCTCAACAAAGTTGGAGGCTCATCGTTCCTATTCAGGCAGATGTTATCGAGGTCCGACNNNNNNNAAAAATAAAAATATACATAATAAACAAACCAAAAGATCAGGATACACACTACCC
[truncated: 57,010 more rows]

## Sheet: Bisulfite padlock probe primers
Primers used for bisulfite padlock probe library preparation
Primers for padlock probes amplification (* indicates a phosphorothioate bond). Note the 5' phosphate group add to the second primer
Primer name	Primer
pAP1V61U	G*G*G TCATATCGGTCACTGTU
AP2V6	/5Phos/CACGGGTAGTGTGTATCCTG
Forward Primer, library PCR amplification
Primer name	Primer
Amp_F_SE	AATGATACGGCGACCACCGAGATCTACACTCTTTCCCCAGATGTTATCGAGGTCCGAC
Reverse Barcoded Primers, library PCR amplification
Primer name	Primer	Barcode	Sequenced Barcode
Ind1	CAAGCAGAAGACGGCATACGAGATCGTGATGTGACTGGAGTTCAGGAACGATGAGCCTCCAAC	CGTGAT	ATCACG
Ind2	CAAGCAGAAGACGGCATACGAGATACATCGGTGACTGGAGTTCAGGAACGATGAGCCTCCAAC	ACATCG	CGATGT
Ind3	CAAGCAGAAGACGGCATACGAGATGCCTAAGTGACTGGAGTTCAGGAACGATGAGCCTCCAAC	GCCTAA	TTAGGC
Ind4	CAAGCAGAAGACGGCATACGAGATTGGTCAGTGACTGGAGTTCAGGAACGATGAGCCTCCAAC	TGGTCA	TGACCA
Ind5	CAAGCAGAAGACGGCATACGAGATCACTGTGTGACTGGAGTTCAGGAACGATGAGCCTCCAAC	CACTGT	ACAGTG
Ind6	CAAGCAGAAGACGGCATACGAGATATTGGCGTGACTGGAGTTCAGGAACGATGAGCCTCCAAC	ATTGGC	GCCAAT
Ind7	CAAGCAGAAGACGGCATACGAGATGATCTGGTGACTGGAGTTCAGGAACGATGAGCCTCCAAC	GATCTG	CAGATC
Ind8	CAAGCAGAAGACGGCATACGAGATTCAAGTGTGACTGGAGTTCAGGAACGATGAGCCTCCAAC	TCAAGT	ACTTGA
Ind9	CAAGCAGAAGACGGCATACGAGATCTGATCGTGACTGGAGTTCAGGAACGATGAGCCTCCAAC	CTGATC	GATCAG
Ind10	CAAGCAGAAGACGGCATACGAGATAAGCTAGTGACTGGAGTTCAGGAACGATGAGCCTCCAAC	AAGCTA	TAGCTT
Ind11	CAAGCAGAAGACGGCATACGAGATGTAGCCGTGACTGGAGTTCAGGAACGATGAGCCTCCAAC	GTAGCC	GGCTAC
Ind12	CAAGCAGAAGACGGCATACGAGATTACAAGGTGACTGGAGTTCAGGAACGATGAGCCTCCAAC	TACAAG	CTTGTA
Ind13	CAAGCAGAAGACGGCATACGAGATTCATGGGTGACTGGAGTTCAGGAACGATGAGCCTCCAAC	TCATGG	CCATGA
Ind14	CAAGCAGAAGACGGCATACGAGATTGTCTTGTGACTGGAGTTCAGGAACGATGAGCCTCCAAC	TGTCTT	AAGACA
Ind15	CAAGCAGAAGACGGCATACGAGATAGGAAGGTGACTGGAGTTCAGGAACGATGAGCCTCCAAC	AGGAAG	CTTCCT
Ind16	CAAGCAGAAGACGGCATACGAGATAACCCCGTGACTGGAGTTCAGGAACGATGAGCCTCCAAC	AACCCC	GGGGTT
Ind17	CAAGCAGAAGACGGCATACGAGATGATGAGGTGACTGGAGTTCAGGAACGATGAGCCTCCAAC	GATGAG	CTCATC
Ind18	CAAGCAGAAGACGGCATACGAGATTGAACTGTGACTGGAGTTCAGGAACGATGAGCCTCCAAC	TGAACT	AGTTCA
Ind19	CAAGCAGAAGACGGCATACGAGATTGCGTCGTGACTGGAGTTCAGGAACGATGAGCCTCCAAC	TGCGTC	GACGCA
Ind20	CAAGCAGAAGACGGCATACGAGATGACAGGGTGACTGGAGTTCAGGAACGATGAGCCTCCAAC	GACAGG	CCTGTC
Ind21	CAAGCAGAAGACGGCATACGAGATGGGTTGGTGACTGGAGTTCAGGAACGATGAGCCTCCAAC	GGGTTG	CAACCC
Ind22	CAAGCAGAAGACGGCATACGAGATTCCGAGGTGACTGGAGTTCAGGAACGATGAGCCTCCAAC	TCCGAG	CTCGGA
Ind23	CAAGCAGAAGACGGCATACGAGATTTTCGAGTGACTGGAGTTCAGGAACGATGAGCCTCCAAC	TTTCGA	TCGAAA
Ind24	CAAGCAGAAGACGGCATACGAGATGCGAATGTGACTGGAGTTCAGGAACGATGAGCCTCCAAC	GCGAAT	ATTCGC
Ind25	CAAGCAGAAGACGGCATACGAGATGCAGTAGTGACTGGAGTTCAGGAACGATGAGCCTCCAAC	GCAGTA	TACTGC
Ind26	CAAGCAGAAGACGGCATACGAGATTCACGAGTGACTGGAGTTCAGGAACGATGAGCCTCCAAC	TCACGA	TCGTGA
Ind27	CAAGCAGAAGACGGCATACGAGATCGCGTAGTGACTGGAGTTCAGGAACGATGAGCCTCCAAC	CGCGTA	TACGCG
Ind28	CAAGCAGAAGACGGCATACGAGATGCACCTGTGACTGGAGTTCAGGAACGATGAGCCTCCAAC	GCACCT	AGGTGC
Ind29	CAAGCAGAAGACGGCATACGAGATGTTCGTGTGACTGGAGTTCAGGAACGATGAGCCTCCAAC	GTTCGT	ACGAAC
Ind30	CAAGCAGAAGACGGCATACGAGATCACTAAGTGACTGGAGTTCAGGAACGATGAGCCTCCAAC	CACTAA	TTAGTG
Ind31	CAAGCAGAAGACGGCATACGAGATGTGGTGGTGACTGGAGTTCAGGAACGATGAGCCTCCAAC	GTGGTG	CACCAC
Ind32	CAAGCAGAAGACGGCATACGAGATCCTTGCGTGACTGGAGTTCAGGAACGATGAGCCTCCAAC	CCTTGC	GCAAGG
Ind33	CAAGCAGAAGACGGCATACGAGATGTTGCGGTGACTGGAGTTCAGGAACGATGAGCCTCCAAC	GTTGCG	CGCAAC
Ind34	CAAGCAGAAGACGGCATACGAGATTCAGTTGTGACTGGAGTTCAGGAACGATGAGCCTCCAAC	TCAGTT	AACTGA
Ind35	CAAGCAGAAGACGGCATACGAGATCCCGATGTGACTGGAGTTCAGGAACGATGAGCCTCCAAC	CCCGAT	ATCGGG
Ind36	CAAGCAGAAGACGGCATACGAGATTGCTTGGTGACTGGAGTTCAGGAACGATGAGCCTCCAAC	TGCTTG	CAAGCA
Ind37	CAAGCAGAAGACGGCATACGAGATTGTAGCGTGACTGGAGTTCAGGAACGATGAGCCTCCAAC	TGTAGC	GCTACA
Ind38	CAAGCAGAAGACGGCATACGAGATGCGTGAGTGACTGGAGTTCAGGAACGATGAGCCTCCAAC	GCGTGA	TCACGC
Ind39	CAAGCAGAAGACGGCATACGAGATCTCTGGGTGACTGGAGTTCAGGAACGATGAGCCTCCAAC	CTCTGG	CCAGAG
Ind40	CAAGCAGAAGACGGCATACGAGATCCGTCAGTGACTGGAGTTCAGGAACGATGAGCCTCCAAC	CCGTCA	TGACGG
Ind41	CAAGCAGAAGACGGCATACGAGATGTTCCCGTGACTGGAGTTCAGGAACGATGAGCCTCCAAC	GTTCCC	GGGAAC
Ind42	CAAGCAGAAGACGGCATACGAGATCTTTTCGTGACTGGAGTTCAGGAACGATGAGCCTCCAAC	CTTTTC	GAAAAG
Ind43	CAAGCAGAAGACGGCATACGAGATGGCACTGTGACTGGAGTTCAGGAACGATGAGCCTCCAAC	GGCACT	AGTGCC
Ind44	CAAGCAGAAGACGGCATACGAGATGGATGCGTGACTGGAGTTCAGGAACGATGAGCCTCCAAC	GGATGC	GCATCC
Ind45	CAAGCAGAAGACGGCATACGAGATCGTAGTGTGACTGGAGTTCAGGAACGATGAGCCTCCAAC	CGTAGT	ACTACG
Ind46	CAAGCAGAAGACGGCATACGAGATGAAATGGTGACTGGAGTTCAGGAACGATGAGCCTCCAAC	GAAATG	CATTTC
Ind47	CAAGCAGAAGACGGCATACGAGATGGAGAGGTGACTGGAGTTCAGGAACGATGAGCCTCCAAC	GGAGAG	CTCTCC
Ind48	CAAGCAGAAGACGGCATACGAGATTAACGTGTGACTGGAGTTCAGGAACGATGAGCCTCCAAC	TAACGT	ACGTTA
Sequencing Primers
Primer name	Primer
SE_Read1	ACACTCTTTCCCCAGATGTTATCGAGGTCCGAC
SE_Read2	GTGACTGGAGTTCAGGAACGATGAGCCTCCAAC
SE_IndexRead	GTTGGAGGCTCATCGTTCCTGAACTCCAGTCAC

## Sheet: qPCR primers
Primer sequences for qPCR quality analysis of NeuN+ and NeuN- isolations
Gene	Primer name	Primer
MAP2	MAP2-For	CGAAGCGCCAATGGATTCC
MAP2	MAP2-Rev	TGAACTATCCTTGCAGACACCT
SYT1	SYT1-For	GCTGCTGGTAGGGATCATTCA
SYT1	SYT1-Rev	GTTTTTCGGTGGACTTTTGTCTC
OLIG2	OLIG2-For	CCAGAGCCCGATGACCTTTTT
OLIG2	OLIG2-Rev	CACTGCCTCCTAGCTTGTCC
GFAP	GFAP-For	TCCTGGAACAGCAAAACAAG
GFAP	GFAP-Rev	CAGCCTCAGGTTGGTTTCAT
RPL37A	RPL37A-For	CCAAACGTACCAAGAAAGTCGG
RPL37A	RPL37A-Rev	GCGTGCTGGCTGATTTCAA
